# Supplementary material for: Data on European seabass fed with methionine-enriched diets obtained through label free shotgun proteomics
Source: Data Brief. 2020 Dec 19;34:106675. doi: 10.1016/j.dib.2020.106675 (PMC7773569; doi:10.1016/j.dib.2020.106675)
Supplement: Supplementary file 1 [file mmc1.xlsx]

## Sheet: All Proteins
Subset of 2610 proteins commonly identified in the liver of D. labrax over time, present in at least 6 out 9 replicates/treatment
The quantitative values of protein relative abundance were based on normalized TOP3 precursor intensity. Ion intensities were log10 transformed.				Sampling after 18-days of feeding																																				Sampling after 85-days of feeding
Protein ID	Identified Proteins (4107)	Accession Number	Molecular Weight	M0.65_R1.12I	M0.65_R1.14I	M0.65_R1.15I	M0.65_R9.12I	M0.65_R9.14I	M0.65_R9.15I	M0.65_T16.12I	M0.65_R16.13I	M0.65_R16.15I	M0.85_R2.13I	M0.85_R2.14I	M0.85_R2.15I	M0.85_R10.13I	M0.85_R10.14I	M0.85_R10.15I	M0.85_R13.12I	M0.85_R13.13I	M0.85_R13.14I	M1.25_R3.12I	M1.25_R3.13I	M1.25_R3.14I	M1.25_R7.12I	M1.25_R7.14I	M1.25_R7.15I	M1.25_R14.12I	M1.25_R14.13I	M1.25_R14.15I	M1.5_R4.12I	M1.5_R4.13I	M1.5_R4.15I	M1.5_R8.13I	M1.5_R8.14I	M1.5_R8.15I	M1.5_R15.12I	M1.5_R15.13I	M1.5_R15.15I	M0.65_R1.12F	M0.65_R1.13F	M0.65_R1.14F	M0.65_R9.13F	M0.65_R9.14F	M0.65_R9.15F	M0.65_R16.12F	M0.65_R16.14F	M0.65_R16.15F	M0.85_R2.12F
1	Hemoglobin-beta (Fragment) OS=Dicentrarchus labrax OX=13489 PE=2 SV=1	G5CUP5_DICLA	16 kDa	10.681	10.7948	10.7614	10.6142	10.6805	10.5594	10.5468	10.6428	10.5584	10.7616	10.5799	10.675	10.9254	11.1464	10.8316	10.7667	10.6246	10.57	10.5669	10.8374	11.1569	10.9069	10.7206	10.7934	10.8823	10.5722	10.4313	10.9629	10.5294	10.6603	10.492	10.5958	10.5714	10.7206	10.4524	10.8022	10.7326	10.8164	10.9325	10.8456	10.7629	11.1135	10.9887	10.7668	11.0696	10.839
2	Glyceraldehyde-3-phosphate dehydrogenase OS=Dicentrarchus labrax OX=13489 PE=2 SV=1	Q5I1Z5_DICLA	36 kDa	10.4802	10.5331	10.6008	10.442	10.5607	10.5262	10.3708	10.5101	10.4291	10.5283	10.4201	10.4872	10.3941	10.5567	10.4986	10.4412	10.5364	10.3754	10.4778	10.4559	10.4315	10.4277	10.4996	10.5339	10.5139	10.4329	10.56	10.562	10.5523	10.4871	10.4441	10.4824	10.4343	10.4506	10.4634	10.5304	10.5046	10.4432	10.4938	10.5582	10.6659	10.4948	10.6027	10.753	10.5715	10.5873
3	MN-Beta1 OS=Dicentrarchus labrax OX=13489 PE=2 SV=1	A0A1L6V003_DICLA	17 kDa	10.6254	10.7027	10.6891	10.6256	10.657	10.4756	10.5035	10.5971	10.5665	10.7774	10.5758	10.6535	10.8745	11.1194	10.8458	10.7446	10.5959	10.5512	10.4825	10.7974	11.044	10.8895	10.66	10.751	10.8397	10.5358	10.4351	10.9238	10.5527	10.6697	10.503	10.4998	10.5218	10.7249	10.4702	10.7912	10.6292	10.7497	10.8661	10.8571	10.6381	11.0498	10.9066	10.7143	10.9668	10.7836
4	Glyceraldehyde-3-phosphate dehydrogenase OS=Takifugu rubripes OX=31033 GN=gapdh PE=2 SV=1	H2S8H3_TAKRU	36 kDa	10.4266	10.4631	10.5628	10.4221	10.5367	10.4688	10.3665	10.4717	10.4291	10.4879	10.3822	10.4186	10.3334	10.535	10.4496	10.3923	10.491	10.3754	10.4175	10.4087	10.3721	10.404	10.4707	10.4857	10.4645	10.4329	10.56	10.4919	10.5242	10.4871	10.4122	10.4585	10.4114	10.4278	10.4634	10.491	10.4681	10.3437	10.4589	10.5135	10.6238	10.455	10.5505	10.7048	10.4907	10.5413
5	MN-Alpha1 OS=Dicentrarchus labrax OX=13489 PE=2 SV=1	A0A1L6V014_DICLA	16 kDa	10.3906	10.512	10.4905	10.4103	10.4133	10.2909	10.3063	10.403	10.408	10.6059	10.3101	10.3928	10.6682	10.9249	10.6536	10.4954	10.386	10.3446	10.2409	10.6033	10.8683	10.6366	10.4723	10.5452	10.6209	10.3158	10.2417	10.683	10.3218	10.4487	10.257	10.2856	10.291	10.5457	10.2418	10.6042	10.5044	10.5787	10.6642	10.7957	10.5908	10.9334	10.6021	10.4871	10.5964	10.647
6	Glyceraldehyde-3-phosphate dehydrogenase OS=Siniperca chuatsi OX=119488 PE=2 SV=1	D7RF67_SINCH	36 kDa	10.3696	10.3766	10.3685	10.3718	10.3082	10.2473	10.2529	10.2643	10.3347	10.2374	10.2729	10.3754	10.2891	10.3221	10.2938	10.3641	10.3256	10.2619	10.2743	10.2996	10.2334	10.3523	10.4435	10.4473	10.278	10.3018	10.4182	10.4136	10.3494	10.3798	10.3789	10.4095	10.3604	10.3918	10.3652	10.3081	10.2406	10.2591	10.2837	10.3216	10.3323	10.2194	10.3584	10.4805	10.347	10.3405
7	Glyceraldehyde-3-phosphate dehydrogenase OS=Larimichthys crocea OX=215358 GN=EH28_04863 PE=3 SV=1	A0A0F8CPA8_LARCR	36 kDa	10.3696	10.3766	10.3685	10.3718	10.3082	10.2473	10.2529	10.2648	10.3347	10.2401	10.2729	10.3754		10.3221	10.2938	10.3641	10.3256	10.2619	10.2743	10.2996	10.2334	10.3523	10.4435	10.4473	10.278	10.3018	10.4182	10.4136	10.3494	10.3798	10.3789		10.3604	10.3918	10.3652	10.3081	10.2346	10.2591	10.2837	10.3213	10.3323	10.2194	10.3703	10.4805	10.347	10.3257
8	Betaine homocysteine methyltransferase OS=Sciaenops ocellatus OX=76340 GN=BHMT PE=2 SV=1	A0A191T7W6_SCIOC	44 kDa	10.3022	10.4394	10.2151	10.3881	10.3441	10.2641	10.4585	10.4506	10.5632	10.3862	10.274	10.5512	10.4566	10.1915	10.304	10.127	10.492	10.2905	10.3397	10.1983	10.0011	10.6827	10.4255	10.5425	10.373	10.5602	10.564	10.4604	10.5914	10.4345	10.5775	10.5091	10.2853	10.457	10.6738	10.4783	9.6074	10.1614	10.2113	10.4136	10.1653	10.1981	10.4959	10.4788	10.5894	9.8554
9	Betaine homocysteine methyltransferase OS=Sparus aurata OX=8175 GN=BHMT PE=2 SV=2	Q1KMD2_SPAAU	44 kDa	10.2755	10.4394	10.2146	10.356	10.3294	10.2641	10.4086	10.4299	10.5411	10.3862	10.2539	10.5158	10.4336	10.1746	10.2629	10.0757	10.4538	10.244	10.3397	10.1983	9.9818	10.6827	10.3884	10.5091	10.3397	10.5116	10.5506	10.4573	10.565	10.4037	10.5662	10.4768	10.2608	10.4358	10.6368	10.4379	9.6074	10.1569	10.2113	10.4136	10.1653	10.1691	10.4878	10.4788	10.5567	9.8554
10	Fatty acid binding protein 10 OS=Epinephelus coioides OX=94232 GN=FABP10 PE=2 SV=1	D6PVR9_EPICO	14 kDa	10.4816	10.5978	10.4434	10.6256	10.5438	10.3252	10.4231	10.3493	10.5127	10.5373	10.4609	10.6357	10.5466	10.5611	10.4101	10.2855	10.3047	10.4325	10.4481	10.4945	10.3768	10.6092	10.4837	10.6012	10.2885	10.5047	10.5009	10.4296	10.5049	10.6605	10.6432	10.5769	10.6269	10.3848	10.6673	10.3713	10.2436	10.2901	10.4407	10.3891	10.2448	10.4176	10.5146	10.462	10.3086	10.2554
11	Actin OS=Sillago japonica OX=43258 PE=2 SV=1	A6BLX0_9TELE	42 kDa	10.5173	10.5466	10.5254	10.4479	10.5249	10.5206	10.4129	10.4163	10.3646	10.4187	10.4687	10.4146	10.3736	10.4746	10.4383	10.425	10.4401	10.4184	10.4391	10.5338	10.6087	10.3676	10.4349	10.4355	10.4303	10.3215	10.4133	10.4861	10.4328	10.3405	10.3708	10.4603	10.3392	10.4136	10.3813	10.4572	10.4795	10.5509	10.4383	10.4676	10.495	10.439	10.5326	10.4313	10.477	10.4466
12	Actin, beta 1 OS=Gasterosteus aculeatus OX=69293 PE=3 SV=1	G3PWC8_GASAC	42 kDa	10.5173	10.5466	10.5254	10.4479	10.5249	10.5206	10.4129	10.4163	10.3641	10.4187	10.4687	10.4146	10.3736	10.4746	10.4383	10.425	10.4401	10.4184	10.4391	10.5338	10.6087	10.3676	10.4187	10.4355	10.4303	10.3215	10.4133	10.4861	10.4328	10.3405	10.3708	10.4603	10.3392	10.4136	10.3813	10.4572	10.4795	10.5509	10.4383	10.4676	10.495	10.439	10.5326	10.4313	10.477	10.4466
13	Fatty acid binding protein 10 (Fragment) OS=Larimichthys crocea OX=215358 PE=2 SV=1	A0A0A7RD60_LARCR	10 kDa	10.6511	10.6524	10.4525	10.6956	10.5229	10.2496	10.5359	10.3952	10.6346	10.454	10.5679	10.7107	10.6121	10.5007	10.4901	10.4369	10.4233	10.5438	10.4925	10.447	10.4651	10.7083	10.665	10.6826	10.3903	10.6022	10.6384	10.4875	10.5464	10.7309	10.7741	10.7208	10.7246	10.5262	10.7514	10.4654	10.3002	10.4895	10.4688	10.2886	10.1162	10.5649	10.509	10.4299	10.5777	10.0934
14	Fatty acid-binding protein-2, hepatic OS=Lateolabrax japonicus OX=8164 PE=4 SV=1	Q7LZK9_LATJA	14 kDa	10.655	10.6627	10.4529	10.7247	10.5229	10.2496	10.573	10.3956	10.6673	10.4749	10.5912	10.7453	10.6555	10.4921	10.5038	10.4597	10.438	10.5919	10.5154	10.4504	10.4672	10.7172	10.6752	10.7198	10.3957	10.6345	10.6384	10.4908	10.5585	10.7711	10.7876	10.7208	10.7406	10.5521	10.7883	10.4669	10.301	10.5	10.4721	10.2635	10.1323	10.5855	10.5072	10.4216	10.5895	10.0767
15	Betaine-homocysteine methyltransferase OS=Tetraodon nigroviridis OX=99883 PE=4 SV=1	H3DH20_TETNG (+1)	44 kDa	10.0671	10.2706	10.1047	10.1081	10.2244	10.1941	10.2034	10.3571	10.3171	10.2967	10.0683	10.328	10.3521	10.0414	10.1236	9.9061	10.3479	10.1785	10.1875	10.1008	9.8095	10.4777	10.1651	10.3133	10.2266	10.346	10.2993	10.3465	10.4913	10.1975	10.3513	10.3272	10.0166	10.1976	10.4868	10.2983	9.4817	10.0073	10.0987	10.276	10.1371	10.0739	10.4248	10.4172	10.4066	9.7421
16	Liver-type fatty acid-binding protein OS=Lateolabrax japonicus OX=8164 PE=2 SV=1	A0A1N7TP07_LATJA	14 kDa	10.761	10.5901	10.7025	10.5981	10.6725	10.7	10.4977	10.4882	10.4637	10.5506	10.617	10.5377	10.4481	10.7497	10.5298	10.6228	10.5771	10.469	10.6124	10.7246	10.8259	10.3436	10.5977	10.6735	10.5589	10.3708	10.5887	10.6046	10.5895	10.5644	10.5052	10.5878	10.6365	10.6498	10.585	10.6906	10.7556	10.4276	10.4254	10.3847	10.5416	10.4966	10.5256	10.3928	10.4935	10.6014
17	Uncharacterized protein OS=Gasterosteus aculeatus OX=69293 PE=4 SV=1	G3NRU1_GASAC	44 kDa	10.0671	10.2694			10.2244	10.1192		10.2883	10.3056	10.2565	10.0683	10.3228	10.257	10.0414			10.2916	10.0548	10.1875	10.0946	9.8095	10.4387	10.1341	10.3133	10.1816	10.346		10.3461	10.4093	10.1975	10.3415	10.3075	10.0166	10.1939	10.4482	10.2983		9.9848	10.0824	10.2481	9.9779	10.016	10.3624	10.3531	10.4066
18	Betaine homocysteine S-methyltansferase OS=Perca flavescens OX=8167 PE=2 SV=1	A7XLV2_PERFV	44 kDa	10.0327	10.2872	10.05	10.0128	10.058	10.1338	10.1664	10.3619	10.3435	10.3455	10.0484	10.2802	10.2304	9.8366	10.2133	9.8221	10.3867	10.1032	10.1338	10.0622	9.8114	10.4619	9.9539	10.2474	10.2895	10.4022	10.0982	10.2079	10.4132	10.2405	10.3453	10.1772	9.88	10.1258	10.519	10.2048	9.5392	10.0791	10.0123	10.3636	10.1809	10.1355	10.2088	10.3312	10.3213	9.8068
19	Betaine homocysteine S-methyltansferase (Fragment) OS=Epinephelus coioides OX=94232 PE=2 SV=1	F6KMG0_EPICO	34 kDa	9.9892	10.2673	10.0417	9.925	10.0803	10.1093	10.1074	10.2207	10.1647	10.2534	9.979	10.2868	10.1243	9.834	10.0162	9.7932	10.2137	9.9489	10.1582	10.0518	9.7783	10.2627	9.9836	10.2505	10.1378	10.1592	10.0578	10.223	10.3181	10.0767	10.2284	10.1772	9.8256	10.1015	10.343	10.1936	9.4691	10.0449	10.0037	10.3157	10.1293	10.0639	10.2144	10.3246	10.3951	9.756
20	Fructose-bisphosphate aldolase OS=Epinephelus coioides OX=94232 PE=2 SV=1	G8G904_EPICO	39 kDa	10.2587	10.2891	10.219	10.268	10.191	10.2052	10.3101	10.1892	10.249	10.2114	10.1866	10.3184	10.2686	10.2585	10.2474	10.2427	10.2449	10.2386	10.2331	10.2291	10.1558	10.2624	10.3282	10.3348	10.1787	10.2825	10.2818	10.2523	10.2288	10.3024	10.248	10.2618	10.2811	10.3167	10.3651	10.2453	10.0526	10.1972	10.1633	10.2074	10.2694	10.0721	10.1948	10.3072	10.2026	10.2066
21	Cardiac muscle alpha actin OS=Pagrus major OX=143350 GN=ACTC PE=3 SV=1	A7VN18_PAGMA	42 kDa	10.4359	10.4673	10.4473	10.399	10.481	10.4179	10.3595	10.3581	10.33	10.3432	10.4119	10.3622	10.3198	10.4222	10.3862	10.383	10.3921	10.3845	10.3729	10.4569	10.5141	10.3367	10.3729	10.3912	10.3794	10.2719	10.3618	10.4158	10.374	10.2995	10.3279	10.4267	10.2855	10.3802	10.3307	10.4073	10.3782	10.4681	10.3633	10.3443	10.3498	10.3724	10.441	10.3007	10.3974	10.3105
22	Betaine homocysteine methyltransferase 6 OS=Sparus aurata OX=8175 GN=BHMT6 PE=2 SV=1	A0A0A6YZ07_SPAAU	44 kDa	10.0216	10.1234	9.9645	10.1869	10.1201	10.0441	10.1696	10.3347	10.4549	10.2119	10.0671	10.2625	10.2993	9.9588	10.149	9.8734	10.3777	10.1736	10.0481	9.9918	9.6997	10.6163	10.2373	10.2981	10.2391	10.4312	10.3776	10.2613	10.4743	10.3522	10.4817	10.3753	10.0993	10.2537	10.5543	10.2204	9.2906	9.799	10.0359	10.1135	9.9009	10.0008	10.3255	10.2903	10.257	9.5845
23	Elongation factor 1-alpha (Fragment) OS=Dicentrarchus labrax OX=13489 GN=ef1-alpha PE=2 SV=1	Q5QQ48_DICLA	34 kDa	10.2036	10.2705	10.3325	10.2208	9.9964	10.3727	10.1101	10.1496	10.1469	10.2485	10.2451	10.1751	10.1222	10.082	10.063	10.2659	10.1045	10.1684	10.2059	10.2053	10.1986	10.0625	10.2191	10.1427	10.1386	10.1581	10.0596	10.1485	9.9769	10.1526	10.0752	10.0077	10.166	10.138	10.1064	10.0779	10.5048	10.2342	10.2767	10.3391	10.4301	10.317	10.3537	10.2414	10.1797	10.5507
24	10-formyltetrahydrofolate dehydrogenase OS=Tetraodon nigroviridis OX=99883 GN=GSTENG00032475001 PE=3 SV=1	Q4RLI4_TETNG	102 kDa	10.051	10.0869	10.0627	9.8665	10.0339	9.9446	10.0067	10.0124	9.7827	10.0041	9.9002	10.0202	9.8486	9.8761	9.8605	9.8184	9.9679	9.6855	9.9416	9.9603	9.4859	9.9138	10.0005	9.821	9.9551	9.7333	9.947	10.0296	9.9302	9.8562	9.9072	10.1828	9.9428	9.8621	9.8997	9.9581	9.8792	9.8641	10.1194	10.0784	10.0721	9.8957	10.1654	10.2253	10.2792	10.1681
26	Fructose-bisphosphate aldolase OS=Tetraodon nigroviridis OX=99883 PE=3 SV=1	H3D9P4_TETNG (+1)	41 kDa	10.1837	10.2463	10.1825	10.1038	10.0892	10.1709	10.1857	10.1029	10.0928	10.1439	10.0659	10.2103	10.1358	10.1488	10.1525	10.1001	10.1425	10.0921	10.1817	10.1701	10.1003	10.1116	10.1656	10.1958	10.1118	10.1404	10.118	10.2144	10.1321	10.1635	10.0993	10.1202	10.117	10.1641	10.2219	10.146	10.0464	10.1477	10.0945	10.0829	10.1651	10.0441	10.0816	10.197	10.1223	10.1715
27	Fructose-1,6-bisphosphatase OS=Lateolabrax japonicus OX=8164 PE=2 SV=1	H9AWT2_LATJA	37 kDa	9.7174	9.7277	9.4236	9.641	9.5422	9.7811	9.708	9.6207	9.6156	9.7216	9.4857	9.6657	9.7162	9.7887	9.8554	9.5642	9.8035	9.527	9.5793	9.4538	9.4165	9.7796	9.2828	9.7937	9.4376	9.6465	9.7085	9.726	9.7778	9.5068	9.6387	9.5782	9.6934	9.666	9.7681	9.7278	9.5584	9.6468	9.5849	9.8913	10.0636	9.6499	10.0348	10.1777	9.9322	9.6519
28	10-formyltetrahydrofolate dehydrogenase OS=Takifugu rubripes OX=31033 PE=3 SV=1	H2SQT8_TAKRU	99 kDa	10.0263	10.0473	10.0108	9.8516	9.9885	9.9054	9.9784	9.9705	9.7621	10.0041	9.8722	9.9958	9.8384	9.865	9.8245	9.7919	9.9245	9.6594	9.906	9.906	9.4524	9.8857	9.9667	9.8122	9.9109	9.7064	9.9188	9.978	9.9081	9.8303	9.8929	10.1256	9.922	9.8309	9.8749	9.9277	9.8398	9.8111	10.077	10.0143	10.008	9.8552	10.1053	10.1566	10.2441	10.1099
29	Fatty acid-binding protein OS=Sparus aurata OX=8175 PE=2 SV=1	S4S3R9_SPAAU	15 kDa	10.4989	10.3184	10.2105	10.4087	10.2692	10.1684	10.4226	10.3508	10.2797	10.3192	10.3616	10.378	10.315	10.1808	10.1428	10.3328	10.3252	10.3501	10.2721	10.0035	9.9351	10.3338	10.4682	10.406	10.358	10.3338	10.3418	10.3931	10.2583	10.2916	10.33	10.3682	10.3997	10.2012	10.4194	10.3347	10.2394	10.1914	10.2724	10.1193	10.1633	10.1991	10.0798	10.1335	10.3189	10.2817
30	Chromosome 10 SCAF15019, whole genome shotgun sequence OS=Tetraodon nigroviridis OX=99883 GN=GSTENG00031967001 PE=3 SV=1	Q4RMM1_TETNG	15 kDa	10.4989	10.3184	10.2105	10.4087	10.2692	10.1684	10.4226	10.3508	10.2797	10.3192	10.3616	10.378	10.315	10.1808	10.1428	10.3328	10.3252	10.3501	10.2721	10.0035	9.9351	10.3338	10.4682	10.406	10.358	10.3338	10.3418	10.3931	10.2583	10.2916	10.33	10.3682	10.3997	10.2012	10.4194	10.3347	10.2394	10.1914	10.2968	10.1193	10.1633	10.1991	10.0798	10.1335	10.3848	10.2817
32	UTP--glucose-1-phosphate uridylyltransferase (Fragment) OS=Perca flavescens OX=8167 GN=Ugp2 PE=2 SV=1	F1C734_PERFV	47 kDa	9.6292	9.6293	9.6541	9.6167	9.5753	9.7212	9.4502	9.5795	9.5007	9.5713	9.5387	9.5361	9.5199	9.5514	9.6951	9.646	9.5029	9.624	9.5699	9.5827	9.5343	9.5472	9.6073	9.5848	9.6301	9.5224	9.541	9.5205	9.6409	9.5446	9.5583	9.6098	9.6151	9.5137	9.5652	9.4724	9.8743	9.7711	9.8735	9.8256	9.9342	9.9509	9.9903	10.1114	9.988	9.9079
33	Elongation factor 1-alpha (Fragment) OS=Perca fluviatilis OX=8168 PE=2 SV=1	M9WN27_PERFL	50 kDa	10.0966	10.0917	10.1228	10.1589	9.7885	10.1066	10.0038	9.9379	10.0314	10.0203	10.1295	10.0826	10.0498	9.958	9.8628	10.1913	9.9449	10.097	10.0625	10.0579	10.0352	9.9703	10.0901	10.0763	9.9257	10.0805	9.9929	9.96	9.838	10.0341	9.9879	9.8491	10.0822	10.0468	10.0351	9.9278	10.3548	10.0593	10.1423	10.1444	10.1528	10.0789	10.147	10.1081	9.9447	10.3612
34	Fructose-1,6-bisphosphatase 1a OS=Takifugu rubripes OX=31033 PE=3 SV=1	H2VEC7_TAKRU (+1)	38 kDa	9.749	9.9076	9.6572	9.6497	9.7689	9.7418	9.7123	9.722	9.6741	9.6672	9.5251	9.6657	9.7015	9.7579	9.711	9.5727	9.7592	9.5177	9.787	9.6809	9.4006	9.7953	9.4918	9.8052	9.5381	9.6273	9.713	9.7747	9.7233	9.5332	9.6905	9.8117	9.7342	9.7084	9.7721	9.7083	9.5931	9.7276	9.8087	9.9383	9.8997	9.5944	9.9199	10.1013	10.0022	9.7604
35	Fructose-bisphosphate aldolase OS=Anoplopoma fimbria OX=229290 GN=ALDOB PE=2 SV=1	C3KIR8_ANOFI	39 kDa	10.1725	10.1772	10.1292	10.1434	10.1449	9.9472	10.1822	10.0995		9.9864	10.0486	10.1785	10.116	10.2275	10.1732	10.1108	10.1458	10.1241	10.116	10.129	10.0567	10.158	10.1986	10.2103	10.0918	10.1344	10.207	10.1777	10.1382	10.1481	10.1053	10.1747	10.1651	10.1907	10.2287	10.1903	9.9065	9.9926	10.0063	10.0119	10.0346	9.8755	9.9037	10.0992	9.8831	10.0125
36	Fructose-bisphosphate aldolase B OS=Sparus aurata OX=8175 GN=aldob PE=2 SV=2	ALDOB_SPAAU	40 kDa	10.1997	10.1898	10.0944	10.221	10.1161	9.9471	10.2426	10.0826	10.184	9.9977	10.1009	10.2278	10.1896	10.1871	10.1655	10.1729	10.152	10.1792	10.1388	10.0985	10.0499	10.2227	10.2489	10.2688	10.0859	10.2146	10.2636	10.1671	10.17	10.2158	10.1717	10.1757	10.2314	10.2552	10.2942	10.1932	9.9016	10.0687	10.0401	9.9637	9.9978	9.9271	9.9026	10.0695	9.8831	9.9707
37	Protein disulfide-isomerase OS=Dicentrarchus labrax OX=13489 GN=PDI PE=2 SV=1	U3LS30_DICLA	57 kDa	9.9749	10.1722	10.0939	10.0187	10.1073	10.1528	9.8204	10.2279	10.0589	10.1523	10.0738	9.9818	9.9983	10.2407	10.2297	9.9721	10.0265	9.9505	10.1048	10.2051	10.2453	9.9589	10.1166	10.0141	10.1963	10.0553	10.1673	10.1099	10.1055	10.0033	9.9372	10.0373	9.9922	10.0651	9.8572	10.1369	10.0677	10.0976	10.133	10.0601	10.1358	9.9367	10.0468	10.0669	10.0265	10.1019
38	Aldehyde dehydrogenase 2 family member, tandem duplicate 2 OS=Gasterosteus aculeatus OX=69293 PE=3 SV=1	G3NJG5_GASAC	56 kDa	9.5242	9.5859	9.437	9.3319	9.6034	9.6553	9.5259	9.7416	9.6554	9.798	9.5058	9.5759	9.5934	9.5389	9.6964	9.4788	9.7001	9.5703	9.526	9.4631	9.5799	9.5965	9.5797	9.5499	9.7257	9.6591	9.5283	9.5252	9.6064	9.6409	9.5658	9.5388	9.4616	9.5024	9.5298	9.5389	9.9368	9.9581	9.7225	9.9089	10.04	9.838	9.9671	10.0643	9.8194	9.6515
40	Cytoskeletal type II keratin 8 OS=Sparus aurata OX=8175 PE=2 SV=1	A0A1S6JYS2_SPAAU	59 kDa	9.7643	9.7807	9.787	9.7831	9.8907	9.7685	9.8086	9.7052	9.7056	9.7437	9.7517	9.7611	9.6478	9.7953	9.7979	9.6812	9.7799	9.8067	9.7593	9.6654	9.8259	9.8448	9.6832	9.7663	9.6534	9.6973	9.8017	9.6451	9.7693	9.7659	9.765	9.6451	9.7063	9.7446	9.7513	9.7774	9.7846	9.7815	9.8214	10.121	9.9713	9.8237	9.9541	10.0567	9.9686	9.5821
41	Keratin, type II cytoskeletal 8 OS=Larimichthys crocea OX=215358 GN=EH28_02323 PE=3 SV=1	A0A0F8BRA4_LARCR	58 kDa	9.7643	9.7807	9.787	9.7831	9.8907	9.7685	9.8086	9.7052	9.7056	9.7437	9.7517	9.7611	9.6478	9.7953	9.7979	9.6812	9.7799	9.8067	9.7593	9.6654	9.8259	9.8448	9.6832	9.7663	9.6534	9.6973	9.8017	9.6451	9.7693	9.7659	9.765	9.615	9.7063	9.7446	9.7513	9.7774	9.7846	9.7815	9.8214	10.121	9.9713	9.8237	9.9541	10.0567	9.9686	9.5821
42	Adenosylhomocysteinase OS=Tetraodon nigroviridis OX=99883 PE=3 SV=1	H3CM65_TETNG	48 kDa	9.8898	9.8936	9.9115	9.8161	9.8793	9.6739	9.8521	9.9698	9.8703	9.7965	9.7987	9.7033	9.7594	9.6772	9.9414	9.8197	9.6762	9.5217	9.8798	9.9588	9.6264	9.9364	9.8604	9.9399	9.7098	9.8346	9.9632	10.054	10.0204	9.7971	9.8917	9.9997	9.8239	9.8918	10.0043	10.011	9.7941	9.8214	9.7689	9.9593	9.8893	9.83	9.9344	10.0458	9.8952	9.7836
43	Glutamate dehydrogenase, mitochondrial OS=Larimichthys crocea OX=215358 GN=EH28_03739 PE=3 SV=1	A0A0F8C323_LARCR	60 kDa	9.7945	9.9067	9.7157	9.5707	9.9168	9.829	9.8411	9.9137	9.8624	9.9071	9.7677	9.8244	9.7824	9.9525	9.8748	9.7383	9.9024	9.7838	9.8062	9.8775	9.8353	9.8548	9.9007	9.8897	9.8066	9.8693	9.9064	9.9208	9.8227	9.8039	9.7876	9.9845	9.7527	9.8474	9.8471	9.8978	9.84	10.0089	9.9672	10.0785	10.1649	9.8817	10.1095	10.0261	9.978	9.9284
44	Glutamate dehydrogenase 1b OS=Gasterosteus aculeatus OX=69293 PE=3 SV=1	G3NEH8_GASAC	60 kDa	9.7945	9.9067	9.7157	9.5612	9.9168	9.829	9.826	9.9137	9.8429	9.9071	9.7677	9.8244	9.7824	9.9525	9.8748	9.7383	9.9024	9.7745	9.8062	9.8775	9.8353	9.8509	9.8823	9.8845	9.8066	9.85	9.8909	9.9208	9.8222	9.8039	9.7866	9.9732	9.7445	9.8255	9.8277	9.8948	9.84	10.0089	9.9672	10.0785	10.1649	9.8817	10.1095	10.0261	9.978	9.9284
45	Malate dehydrogenase OS=Takifugu rubripes OX=31033 GN=mdh1 PE=3 SV=1	H2TC16_TAKRU	36 kDa	9.8992	10.031	9.8648	9.7409	9.8532	9.8664	9.8196	9.9011	9.8017	9.9053	9.915	9.8912	9.754	9.9328	9.8835	9.6963	9.8965	9.7736	9.7953	9.8525	9.5943	9.9175	9.7568	9.8217	9.8716	9.7573	9.7288	9.8685	9.7962	9.7638	9.8227	9.7306	9.7883	9.88	9.9464	9.8289	9.7856	9.9056	9.8672	10.0405	9.9284	9.8969	9.9345	10.0249	10.0577	9.9919
46	Adenosylhomocysteinase OS=Larimichthys crocea OX=215358 GN=EH28_11065 PE=3 SV=1	A0A0F8AEG6_LARCR	52 kDa	9.8694	9.8981	9.8607	9.7958	9.7252	9.9095	9.8545	9.8949	9.894	9.8887	9.7795	9.876	9.7667	9.8415	9.8302	9.8037	9.7422	9.6682	9.8696	9.8607	9.7911	9.9008	9.7368	9.9184	9.8783	9.8382	9.8606	9.9724	9.9236	9.7776	9.8689	9.7309	9.7818	9.858	9.9862	9.938	9.8682	9.8616	9.7897	10.0478	9.9983	9.8586	9.8549	10.0223	9.7269	9.8569
47	Beta-enolase OS=Larimichthys crocea OX=215358 GN=EH28_01590 PE=3 SV=1	A0A0F8AN77_LARCR	47 kDa	9.9257	9.7663	9.9424	9.8359	9.9885	9.9833	9.8541	9.9212	9.7838	9.8535	9.8648	9.8164	9.7752	9.9311	9.9109	9.8531	9.8665	9.827	9.8638	9.9895	9.934	9.7538	9.8582	9.8901	9.8985	9.8041	9.9748	9.995	9.9138	9.7481	9.7151	9.8949	9.7976	9.8578	9.844	9.8819	9.9525	9.9313	9.907	9.9455	10.0661	9.9047	9.9386	10.0193	9.8623	10.0118
48	Chromosome undetermined SCAF7145, whole genome shotgun sequence (Fragment) OS=Tetraodon nigroviridis OX=99883 GN=GSTENG00003809001 PE=3 SV=1	Q4TBD1_TETNG	47 kDa	9.9257	9.8031	9.9424	9.8359	9.9885	9.9833	9.8541	9.9212	9.7838	9.8535	9.8648	9.8164	9.7752	9.9311	9.9109	9.8531	9.8665	9.827	9.8638	9.9895	9.934	9.7538	9.8582	9.8901	9.8985	9.8041	9.9748	9.995	9.9138	9.7481	9.7151	9.8949	9.7976	9.8578	9.844	9.8794	9.9525	9.9313	9.907	9.9455	10.0661	9.9047	9.9409	10.0193	9.8905	10.0118
49	Elongation factor 1-alpha (Fragment) OS=Epinephelus bruneus OX=323802 PE=2 SV=1	F5BZS4_EPIBR	50 kDa	10.2314	10.245	10.2216	10.2324	9.981	10.1846	10.0728	10.0325	10.1159	10.0587	10.2137	10.1521	10.111	10.0558	9.9969	10.2549	10.058	10.1505	10.1719	10.0981	10.116	10.0655	10.2039	10.1235	10.025	10.138	10.1097	10.118	9.9349	10.1007	10.0443	10.0474	10.1769	10.1374	10.084	10.0569	10.3263	10.1754	10.1586	10.1042	10.1343	10.1575	10.1463	10.019	10.0465	10.3362
50	Uncharacterized protein OS=Gasterosteus aculeatus OX=69293 PE=3 SV=1	G3NPB1_GASAC	40 kDa	9.6754	9.8042	9.7571	9.4651	9.5907	9.975	9.6468	9.9432	9.6849	9.9199	9.7406	9.6786	9.7982	9.6124	9.8067	9.6544	9.9222	9.8485	9.9071	9.6112	9.7003	9.5754	9.4593	9.5694	9.9092	9.7641	9.7676	9.3413	9.6431	9.7597	9.6624	9.527	9.5954	9.461	9.864	9.5869	9.7875	9.7518	9.6862	9.9976	9.8651	10.0717	9.8848	10.0131	9.881	9.8497
51	Elongation factor 1-alpha OS=Epinephelus coioides OX=94232 GN=EF-1a PE=2 SV=1	A0A1D8R9Y2_EPICO	51 kDa	10.1949	10.2247	10.2521	10.2214	9.9585	10.1948	10.058	10.0217	10.1072	10.0931	10.2078	10.119	10.1107	10.0587	9.9683	10.2292	10.0219	10.1358	10.1553	10.1373	10.1367	10.0675	10.1459	10.1185	10.0043	10.1425	10.1022	10.1397	9.9925	10.0878	10.0226	9.9871	10.1578	10.1041	10.0781	10.0533	10.3131	10.1218	10.1162	10.1053	10.1634	10.1304	10.0888	10.0073	10.0426	10.33
52	Malate dehydrogenase OS=Tetraodon nigroviridis OX=99883 PE=3 SV=1	H3CAM1_TETNG	36 kDa	9.7588	9.9082	9.7262	9.6472	9.7038	9.8051	9.7602	9.8836	9.7382	9.8145	9.8246	9.776	9.7182	9.7761	9.7981	9.6628	9.8819	9.7587	9.6711	9.7005		9.8723	9.6068	9.7346	9.8716	9.7164	9.5551	9.7578	9.782	9.7313	9.7791	9.5711	9.6874	9.7935	9.8624	9.6917	9.6449	9.7688	9.7206	9.9004	9.889	9.8619	9.8757	10.005	10.0242	9.8171
53	4-hydroxyphenylpyruvate dioxygenase OS=Anoplopoma fimbria OX=229290 GN=HPPD PE=2 SV=1	C3KIF6_ANOFI	45 kDa	9.8046	9.8258	9.9165	9.888	9.963	9.9887	9.8317	9.8572	9.8369	9.9979	9.8231	9.9375	9.8551	9.8072	9.7679	9.952	9.9033	9.8411	9.8906	9.998	9.8311	9.8877	9.9366	9.9102	9.8388	9.8476	9.8538	10.0807	9.9663	9.825	9.867	9.9593	9.9849	9.9022	9.8297	9.9022	10.1877	10.0074	10.1846	9.9848	10.0991	9.8178	10.0184	10.0045	10.0588	10.3313
54	ATP synthase subunit beta OS=Sparus aurata OX=8175 GN=ATP5B PE=2 SV=1	A0A0F6MX73_SPAAU (+1)	55 kDa	9.7736	9.8562	9.8262	9.5455	9.9623	9.8174	9.8117	9.9081	9.7763	9.9448	9.7816	9.8424	9.749	9.9389	9.9089	9.6491	9.8767	9.7641	9.7982	9.8658	9.8541	9.8353	9.8068	9.8091	9.8272	9.7505	9.8714	9.9126	9.7585	9.8247	9.7622	9.9516	9.7334	9.7587	9.8018	9.9379	9.8398	9.9159	9.898	9.9404	10.0381	9.8521	9.9689	10.0033	9.9715	9.7984
55	Aldehyde dehydrogenase family 9 member A1 OS=Larimichthys crocea OX=215358 GN=EH28_12002 PE=3 SV=1	A0A0F8BZS0_LARCR	55 kDa	10.0634	9.9724	9.91	9.9206	9.9788	9.911	9.7968	9.9908	9.9646	9.9662	9.9513	10.1046	9.9343	9.9378	9.914	9.9992	9.9762	9.9797	9.9462	9.9743	9.7485	9.9261	10.0424	9.9798	10.0314	9.9501	10.0761	9.8271	9.9727	10.0265	10.0024	10.0587	9.9981	9.9978	10.0404	10.0458	9.7199	9.9392	9.8077	10.0804	10.1066	9.8712	10.0684	10.0006	10.0164	10.0285
56	Histone H4 OS=Tetraodon nigroviridis OX=99883 GN=GSTENG00016696001 PE=3 SV=1	Q4SKJ3_TETNG	25 kDa	10.1177	10.1598	10.1394	10.0638	10.0067	10.1008	10.0238	9.9965	9.9471	10.0819	10.063	9.9707	10.0532	10.1702	9.996	10.0569	9.9743	10.0367	10.0336	10.2249	10.2091	9.9837	9.8959	10.03	10.033	9.978	9.9313	10.0402	10.016	10.0213	9.9659	9.6842	9.9316	9.9143	9.9804	9.9901	10.2138	10.2121	9.9758	10.0562	9.9129	10.0939	10.0535	9.9985	10.0097	10.1382
57	Beta-enolase OS=Epinephelus coioides OX=94232 PE=2 SV=1	D6PVP1_EPICO	48 kDa	9.8893	9.6802	9.9047	9.8281	9.9743	9.9516	9.8541	9.9212	9.7838	9.8086	9.8648	9.7706	9.7752	9.9311	9.9109	9.8531	9.8665	9.827	9.8587	9.8715	9.8846	9.7538	9.8582	9.8901	9.8985	9.8041	9.9748	9.995	9.9117	9.7481	9.7046	9.8949	9.7976	9.8578	9.844	9.8794	9.9352	9.8854	9.907	9.9376	10.0548	9.9047	9.9047	9.9896		10.0118
58	ATP-citrate synthase OS=Gasterosteus aculeatus OX=69293 PE=3 SV=1	G3P216_GASAC	120 kDa	10.2344	10.1666	10.219	10.0415	10.3205	9.9271	10.3006	10.1079	9.6847	10.377	10.0493	10.3091	10.0143	9.9218	9.7802	9.8464	10.2434	10.0514	10.1257	10.0017	9.6394	10.0997	10.3188	9.8013	10.0482	9.8949	10.2136	10.4095	10.0645	10.0088	10.0723	10.4449	10.1536	9.9376	9.9913	10.114	9.558	9.292	10.1241	9.8777	9.9133	9.5246	10.1446	9.989	10.2136	10.2018
59	ATP-citrate synthase OS=Takifugu rubripes OX=31033 PE=3 SV=1	H2UUH3_TAKRU	121 kDa	10.2344	10.1666	10.219	10.0415	10.3205	9.9271	10.3006	10.1079	9.684	10.377	10.0493	10.3091	10.0143	9.9218	9.7802	9.8464	10.2434	10.0514	10.1257	10.0017	9.6394	10.0997	10.3188	9.8013	10.0482	9.8874	10.2136	10.4095	10.0645	10.0088	10.0723	10.4449	10.1536	9.9376	9.9913	10.114	9.558	9.292	10.1241	9.8777	9.9133	9.5246	10.1446	9.989	10.2136	10.2018
60	UTP--glucose-1-phosphate uridylyltransferase OS=Larimichthys crocea OX=215358 GN=EH28_08577 PE=3 SV=1	A0A0F8ASH5_LARCR	61 kDa	9.681	9.6804	9.7059	9.6167	9.6365	9.6118	9.4443	9.5419	9.4989	9.4955	9.5824	9.5736	9.5222	9.6011	9.6104	9.6713	9.4693	9.6138	9.5292	9.6417	9.6002	9.5613	9.6193	9.5966	9.5709	9.5258	9.5784	9.5697	9.6083	9.5519	9.5583	9.6296	9.6154	9.5233	9.5799	9.5182	9.8928	9.7971	9.8976	9.838	9.8861	9.876	9.9373	9.9882	9.8955	9.9192
61	Hydroxysteroid dehydrogenase-like protein 2 OS=Larimichthys crocea OX=215358 GN=EH28_11017 PE=4 SV=1	A0A0F8BHU9_LARCR	53 kDa	7.6754	8.1736	7.9563	8.0613	7.9813	8.0106	10.2198	7.9678	7.5417	10.205	10.3866	8.0192	8.1162	8.1699	8.3305	8.0158	8.1395	10.2157	10.3341	8.3669	10.5549	7.8668	7.27	8.1723	8.3247	10.1074	8.1267	7.9694	8.0324	7.8553	7.2646	7.2854	7.3086	7.6077	7.8198	8.2768	8.3265	8.5901	7.4095	10.0212	8.3812	7.7679	8.1424	9.9827	7.8024	7.5564
62	Liver-type fatty acid-binding protein OS=Sparus aurata OX=8175 GN=FABP1 PE=2 SV=1	A0A0E3EKJ9_SPAAU	14 kDa	10.4927	10.3071	10.3851	10.3273	10.3529	10.3598	10.2207	10.1435	10.3451	10.2767	10.3863	10.2829	10.1817	10.43	10.3003	10.3628	10.2836	10.2138	10.3332	10.4085	10.5534	10.0999	10.4185	10.402	10.2478	10.1061	10.3924	10.2931	10.3142	10.3178	10.3767	10.2589	10.3785	10.3785	10.3087	10.4491	10.4414	10.1428	10.117	10.0146	10.1229	10.2285	10.1977	9.9795	10.1851	10.2007
63	ATP synthase subunit beta (Fragment) OS=Larimichthys crocea OX=215358 GN=EH28_10722 PE=3 SV=1	A0A0F8AU91_LARCR	56 kDa	9.7711	9.8299	9.7726	9.5263	9.8974	9.7602	9.8117	9.8616	9.7728	9.9023	9.7748	9.8409	9.7376	9.8962	9.8854	9.6458	9.8541	9.7559	9.7761	9.8086	9.8239	9.8192	9.7923	9.8046	9.8	9.7505	9.8537	9.8607	9.718	9.8085	9.7482	9.8898	9.7222	9.7382	9.7949	9.9184	9.8119	9.9142	9.8557	9.8826	10.005	9.8521	9.9345	9.9786	9.9715	9.7367
64	Aldehyde dehydrogenase 9 family, member A1a, tandem duplicate 1 OS=Gasterosteus aculeatus OX=69293 PE=3 SV=1	G3NIK0_GASAC	55 kDa	10.0148	9.9298	9.8541	9.8788	9.8738	9.8737	9.8383	9.9358	9.9567	9.8867	9.9461	10.0788	9.9793	9.8531	9.8606	10.0329	9.9161	9.9626	9.9476	9.9167	9.8233	9.8575	9.9665	10.0013	9.9989	9.9427	9.9575	9.8903	9.8896	10.0217	9.978	9.933	9.9459	9.9573	10.0237	9.9664	9.7188	9.95	9.7799	9.9485	9.9779	9.9553	10.0468	9.9765	10.0144	10.0248
65	Uncharacterized protein OS=Takifugu rubripes OX=31033 GN=LOC101078894 PE=3 SV=1	H2S2S1_TAKRU	41 kDa	10.1197	10.0069	10.0156	9.8788	9.9295	9.9991	9.8881	9.9827	9.92	9.9936	9.8415	9.9249	9.972	9.8418	9.8632	9.9115	9.9913	9.9212	9.9476	9.8568	9.8849	9.8471	9.8092	10.0258	9.9221	9.8657	9.9682	9.939	9.908	9.8552	9.9129	9.796	9.8715	9.8431	9.9155	9.9767	9.9713	10.143	10.1664	10.1268	10.122	10.1554	9.9607	9.9733	10.0906	10.148
66	Glutamate dehydrogenase 1, mitochondrial OS=Larimichthys crocea OX=215358 GN=EH28_12056 PE=3 SV=1	A0A0F8BA26_LARCR	75 kDa	9.7733	9.8773	9.6504	9.5361	9.8615	9.7099	9.7932	9.8322	9.8188	9.8469	9.697	9.801	9.7354	9.9225	9.8252	9.63	9.8335	9.701	9.7688	9.8568	9.7752	9.826	9.8199	9.8576	9.7744	9.8149	9.8251	9.8531	9.7598	9.7606	9.7643	9.8418	9.7123	9.8179	9.7918	9.8412	9.7601	9.9037	9.9341	9.9856	10.0027	9.7915	9.9846	9.9719	9.9197	9.8188
67	Glutamate dehydrogenase 1a OS=Takifugu rubripes OX=31033 PE=3 SV=1	H2S9M4_TAKRU	60 kDa	9.7733	9.8773	9.6504	9.5361	9.8615	9.7099	9.7932	9.8322	9.8188	9.8469	9.697	9.801	9.7354	9.9225	9.8252	9.63	9.8335	9.701	9.7688	9.8568	9.7752	9.826	9.8199	9.8576	9.7744	9.8149	9.8251	9.8531	9.7598	9.7606	9.7643	9.8418	9.7123	9.8179	9.7918	9.8412	9.7601	9.9037	9.9341	9.9856	10.0027	9.7915	9.9846	9.9719	9.9197	9.8188
69	Aldehyde dehydrogenase, mitochondrial OS=Larimichthys crocea OX=215358 GN=EH28_06144 PE=3 SV=1	A0A0F8ALU3_LARCR	46 kDa	9.5846	9.7207	9.6109	9.3411	9.6999	9.668	9.6378	9.7588	9.6905	9.8092	9.6101	9.6682	9.6406	9.6854	9.7565	9.5633	9.7212	9.619	9.6367	9.5896	9.7574	9.631	9.6229	9.62	9.7444	9.6988	9.6467	9.6523	9.6776	9.6743	9.5935	9.5589	9.501	9.5778	9.5803	9.673	9.8681	9.9564	9.7902	9.8966	10.062	9.7822	9.9014	9.9636	9.8412	9.7825
70	UTP--glucose-1-phosphate uridylyltransferase OS=Takifugu rubripes OX=31033 GN=LOC101073539 PE=3 SV=1	H2TA96_TAKRU	56 kDa	9.6562	9.6875	9.7295	9.5587	9.7007	9.6517	9.4072	9.5335	9.4559	9.5197	9.568	9.574	9.4804	9.5534	9.6235	9.6559	9.3947	9.587	9.5333	9.6902	9.5906	9.5481	9.6104	9.577	9.5746	9.4859	9.5672	9.6043	9.5579	9.5151	9.5096	9.6994	9.6016	9.4843	9.5503	9.513	9.9143	9.7826	9.927	9.8619	9.8876	9.8637	9.8855	9.9594	9.9194	9.9635
71	Triosephosphate isomerase OS=Takifugu rubripes OX=31033 PE=3 SV=1	H2TD56_TAKRU	27 kDa	9.7508	9.897	9.7967	9.6304	9.8012	9.8756	9.6942	9.8425	9.7384	9.7882	9.6285	9.821	9.7404	9.8191	9.8243	9.6461	9.723	9.649	9.7687	9.7653	9.6356	9.773	9.6768	9.7678	9.7108	9.7022	9.6909	9.7555	9.5415	9.6694	9.7266	9.7797	9.6363	9.8198	9.8396	9.7067	9.7714	9.9565	9.868	9.922	9.9747	9.8687	9.9036	9.959	9.9112	9.8759
72	Fructose-1,6-bisphosphatase 1a OS=Tetraodon nigroviridis OX=99883 PE=3 SV=1	H3D7F2_TETNG (+1)	37 kDa	9.5391	9.695	9.4203	9.4533	9.5422	9.5748	9.5077	9.5977	9.4653	9.56	9.3699	9.4786	9.5453	9.5599	9.5943	9.3533	9.6431	9.3457	9.5527	9.5162	9.2397	9.6291	9.2828	9.6007	9.4163	9.5273	9.5051	9.5335	9.6007	9.3719	9.4982	9.5782	9.5425	9.473	9.6601	9.4925	9.4866	9.5153	9.6056	9.8389	9.7288	9.4299	9.7583	9.9559	9.8609	9.6135
73	Alcohol dehydrogenase 1 (Fragment) OS=Perca flavescens OX=8167 GN=Adh1 PE=2 SV=1	F1C7D9_PERFV	31 kDa	9.8707	9.8802	9.7461	9.5422	9.8463	10.0274	9.7568	9.9516	9.7526	9.9826	9.7329	9.7113	9.8017	9.7463	9.863	9.5904	9.9356	9.7379	9.8852	9.6711	9.7613	9.6971	9.7021	9.6296	9.9181	9.7261	9.9518	9.5845	9.757	9.7084	9.7401	9.8086	9.7105	9.5816	9.8796	9.813	9.7965	9.7707	9.9885	10.0008	10.0714	10.1037	9.8969	9.9461	9.804	9.859
74	ATP synthase subunit alpha (Fragment) OS=Sparus aurata OX=8175 GN=ATP5A1 PE=2 SV=1	A0A2D1CJ04_SPAAU	57 kDa	9.7945	9.8153	9.8137	9.6147	9.9725	9.7833	9.8524	9.9085	9.83	9.8956	9.7871	9.8717	9.7743	9.9605	9.9308	9.6958	9.8868	9.7891	9.8096	9.8586	9.8597	9.8577	9.8923	9.8619	9.8351	9.7671	9.9367	9.8978	9.7828	9.8274	9.7908	9.9761	9.8082	9.8084	9.8493	9.9679	9.7998	9.8548	9.8038	9.9008	10.0487	9.8698	9.8114	9.9333	9.7793	9.7053
75	ATP-citrate synthase OS=Dicentrarchus labrax OX=13489 GN=ACLY PE=3 SV=1	E6ZHD6_DICLA	120 kDa	10.2162	10.1501	10.1576	10.0162	10.2863	9.8819	10.3002	10.0876	9.6847	10.3606	10.0479	10.2956	10.0095	9.9057	9.7541	9.8211	10.2335	10.0472	10.0953	9.9562	9.5979	10.0905	10.3019	9.7603	10.0432	9.8949	10.2034	10.3455	10.0412	9.9942	10.0356	10.4037	10.1426	9.8905	9.977	10.0942	9.51	9.2221	10.0861	9.8212	9.732	9.4834	10.0814	9.9263	10.189	10.111
76	Alpha-1,4 glucan phosphorylase OS=Gasterosteus aculeatus OX=69293 PE=3 SV=1	G3PE30_GASAC	98 kDa	9.7083	9.794	9.9264	9.5128	9.6507	9.7896	9.5402	9.7078	9.5082	9.7431	9.6227	9.5677	9.6535	9.6393	9.6348	9.5504	9.7498	9.4429	9.5486	9.6667	9.6	9.6226	9.3823	9.5316	9.6432	9.5256	9.7209	9.6615	9.5397	9.423	9.4963	9.4631	9.5524	9.5785	9.5815	9.6001	9.8381	9.7365	9.739	9.8839	9.872	9.7393	9.9069	9.9204	9.8085	9.8992
77	Alcohol dehydrogenase Class vi (Fragment) OS=Epinephelus bruneus OX=323802 PE=2 SV=1	F5BZL7_EPIBR	40 kDa	9.8799	9.7898	9.8263	9.6628	9.7689	9.9754	9.812	9.8964	9.8005	9.9478	9.758	9.6887	9.8417	9.6914	9.8248	9.7015	9.8882	9.7939	9.8677	9.7117	9.7116	9.7399	9.6181	9.7679	9.8834	9.7853	9.9136	9.6796	9.8125	9.7608	9.7799	9.6587	9.6826	9.6947	9.8588	9.8029	9.7871	9.8607	9.9392	9.9505	10.1214	10.0916	9.7968	9.9192	9.8287	9.9197
78	ATP-citrate synthase OS=Takifugu rubripes OX=31033 PE=3 SV=1	H2TQH2_TAKRU	122 kDa	10.2162	10.1501	10.1576	10.0162	10.2863	9.8792	10.3002	10.0837	9.6847	10.3526	10.0479	10.2956	10.0095	9.9057	9.7541	9.8211	10.209	10.0472	10.0953	9.9562	9.5979	10.0905	10.3019	9.7603	10.0289	9.8949	10.2034	10.3393	10.0412	9.9942	10.0356	10.4037	10.1426	9.8905	9.977	10.0942	9.51	9.2221	10.0861	9.785	9.7186	9.4034	10.0814	9.919	10.189	10.1082
79	Histone H2B OS=Larimichthys crocea OX=215358 GN=EH28_07766 PE=3 SV=1	A0A0F8AUT7_LARCR	14 kDa	9.8104	9.7891	9.9366	9.8414	9.8965	9.8589	9.737	9.8241	9.5198	10.0083	9.826	9.7325	9.7135	9.952	9.9953	9.7627	9.9752	9.7694	9.8171	9.975	10.0202	9.8064	9.8326	9.8791	9.9735	9.7677	9.8063	9.9035	9.99	9.9129	9.8021	9.7352	9.7016	9.7705	9.552	9.8122	9.8877	9.8485	9.8529	9.4373	9.8472	9.8148	9.8212	9.9161	9.9111	9.6932
80	Glutathione S-transferase theta 1b OS=Oplegnathus fasciatus OX=163134 PE=2 SV=1	F1AQ80_OPLFA	28 kDa	8.4853	9.8186	9.6157	9.4512	9.5398	9.8197	9.5154	9.7569	9.5809	9.9071	9.3349	9.4507	9.5647	9.6343	9.6188	9.4314	9.7364	9.6705	9.7128	9.7576	9.576	9.3713	9.3349	9.6026	9.7575	9.6306	9.5029	9.7711	9.6833	9.4599	9.5654	9.4774	9.2923	9.4859	9.6095	9.6227	9.9072	9.6117	9.7313	9.6954	9.9639	9.7579	9.8758	9.9072	9.9842	9.9868
81	Glutamate dehydrogenase 1b OS=Takifugu rubripes OX=31033 PE=3 SV=1	H2RKQ7_TAKRU	60 kDa		9.7952				9.6701		9.8322			9.6755	9.7939	9.7044		9.8252	9.63	9.8395	9.701		9.796	9.7395		9.8317	9.8505				9.8226	9.7598		9.7643	9.9111		9.8034	9.7836	9.8412	9.7431	9.8346		9.9618	9.9598	9.748	9.9311	9.9064
82	10-formyltetrahydrofolate dehydrogenase OS=Gasterosteus aculeatus OX=69293 PE=3 SV=1	G3PBH8_GASAC	99 kDa	9.8751	9.9058	9.8498	9.7263	9.8134	9.7729	9.8479	9.832	9.6722	9.8824	9.7041	9.8542	9.7342	9.7279	9.6657	9.6801	9.7841	9.5597	9.7612	9.7379	9.2358	9.7942	9.8323	9.7366	9.749	9.624	9.7749	9.837	9.7708	9.7128	9.7878	9.8858	9.8133	9.7091	9.7835	9.8109	9.6616	9.5938	9.8622	9.8717	9.8523	9.7104	9.8564	9.9024	10.0054	9.9674
83	Alpha-1,4 glucan phosphorylase OS=Takifugu rubripes OX=31033 PE=3 SV=1	H2T3Z9_TAKRU	98 kDa	9.7404	9.8061	9.8817	9.5419	9.6339	9.7396	9.5595	9.7133	9.5219	9.7231	9.6848	9.5846	9.6723	9.6361	9.6415	9.5746	9.7707	9.4672	9.5756	9.6388	9.5587	9.6527	9.441	9.5425	9.6514	9.5256	9.7578	9.6209	9.54	9.4636	9.5387	9.5454	9.6006	9.5995	9.6123	9.6348	9.7832	9.7421	9.6805	9.8796	9.7859	9.7151	9.8679	9.8989	9.7856	9.8557
84	Glycine N-methyltransferase OS=Larimichthys crocea OX=215358 GN=EH28_10200 PE=3 SV=1	A0A0F8AMD1_LARCR	33 kDa	9.7344	9.7967	9.6672	9.8058	9.7624	9.7528	9.8717	9.7817	9.8438	9.6915	9.7503	9.8343	9.81	9.7509	9.7977	9.7451	9.8232	9.702	9.7449	9.7456	9.7593	9.953	9.7408	9.7981	9.7932	9.8887	9.9712	9.9377	9.9024	9.7619	9.8339	9.9978	9.7862	9.898	9.899	9.8979	9.7446	9.6393	9.8347	9.887	9.6798	9.5724	9.8314	9.8865	9.9724	9.9097
85	Glycine N-methyltransferase OS=Gasterosteus aculeatus OX=69293 PE=3 SV=1	G3NQB3_GASAC	33 kDa	9.7302	9.7967	9.6672	9.7856	9.7382	9.7528	9.8223	9.7777	9.8039	9.691	9.7457	9.8148	9.7813	9.7509	9.7591	9.7223	9.8056	9.6681	9.74	9.7081	9.5679	9.9309	9.726	9.7981	9.7794	9.8488	9.937	9.9377	9.8884	9.7332	9.8001	9.9978	9.7589	9.8778	9.8712	9.8765	9.7446	9.6393	9.8347	9.887	9.6798	9.5687	9.8314	9.8865	9.9724	9.9158
86	Tubulin beta chain OS=Gasterosteus aculeatus OX=69293 PE=3 SV=1	G3NGX4_GASAC (+1)	50 kDa	9.8146	9.9032	9.7956	9.6753	9.7841	9.7461	9.7082	9.7402	9.6151	9.6172	9.7251	9.7433	9.605	9.7717	9.6862	9.6713	9.6805	9.5735	9.688	9.6132	9.6798	9.6325	9.76	9.6276	9.708	9.6179	9.7661	9.6732	9.5385	9.5436	9.62	9.7935	9.6303	9.6827	9.6661	9.7721	9.9611	9.7631	9.8959	9.8361	9.8805	9.7371	9.9286	9.8857	9.8551	10.0788
87	Mitochondrial aldehyde dehydrogenase (Fragment) OS=Sparus aurata OX=8175 PE=2 SV=1	S4S3T5_SPAAU	28 kDa	9.435	9.6181	9.475	9.0276	9.5416	9.6487	9.5568	9.7588	9.6905	9.7929	9.5964	9.5885	9.6406	9.5525	9.7248	9.466	9.7212	9.619	9.5567	9.4655	9.6345	9.631	9.5842	9.5425	9.7444	9.6988	9.5252	9.5254	9.6394	9.6743	9.5935	9.457	9.4362	9.506	9.5803	9.5371	9.7538	9.9109	9.7309	9.798	9.954	9.7474	9.8422	9.8815	9.7748	9.7266
88	Protein disulfide-isomerase OS=Dicentrarchus labrax OX=13489 GN=ERp57 PE=2 SV=1	U3LRB6_DICLA	56 kDa	9.5362	9.7472	9.6725	9.5193	9.7436	9.7178	9.3363	9.7747	9.667	9.6893	9.6438	9.5334	9.5766	9.8045	9.785	9.546	9.6163	9.4847	9.706	9.8065	9.7842	9.5452	9.6556	9.5789	9.7194	9.597	9.6978	9.687	9.6795	9.5541	9.4714	9.556	9.5162	9.6021	9.4442	9.6994	9.861	9.8947	9.8598	9.841	9.9026	9.6777	9.8642	9.8683	9.789	9.844
89	Histone H2B OS=Larimichthys crocea OX=215358 GN=EH28_00126 PE=3 SV=1	A0A0F8AS75_LARCR (+23)	14 kDa	9.8104	9.7891	9.9366	9.8459	9.8965	9.8694	9.76	10.0014	9.5442	10.0241	9.8381	9.7325	9.7691	9.952	10.0406	9.7627	10	9.9223	9.8592	9.975	10.0202	9.8583	9.8326	9.8791	9.9913	9.8362	9.8175	9.9035	10.0359	9.9675	9.828	9.7352	9.7016	9.7705	9.7123	9.8122	9.8877	9.8485	9.8529	9.4301	9.8513	9.9222	9.8041	9.8663	9.9448	9.6932
90	Fructose-bisphosphate aldolase OS=Perca flavescens OX=8167 PE=2 SV=1	C3UZW1_PERFV	39 kDa	10.143	10.1227	9.944	10.1923	10.0716	9.8739	10.2062	10.0387	10.1586	9.9719	10.0558	10.1991	10.149	10.1104	10.1015	10.138	10.1195	10.1458	10.0716	10.0144	9.9892	10.1955	10.2461	10.24	10.0377	10.174	10.2443	10.1355	10.1286	10.1876	10.1574	10.1789	10.2069	10.2375	10.2595	10.1483	9.8569	10.0417	10.0193	9.8397	9.8518	9.912	9.5852	9.8654	9.6753	9.8648
91	Glyoxylate reductase/hydroxypyruvate reductase OS=Larimichthys crocea OX=215358 GN=EH28_04777 PE=3 SV=1	A0A0F8CBA8_LARCR	39 kDa	9.7933	9.8252	9.7711	9.474	9.8578	9.7236	9.5932	9.7678	9.606	9.741	9.6992	9.751	9.6534	9.8464	9.7755	9.743	9.7156	9.6887	9.6373	9.8491	9.8367	9.7204	9.7548	9.7232	9.8375	9.7192	9.829	9.8125	9.7416	9.7305	9.678	9.7886	9.7562	9.8055	9.6517	9.7448	9.8301	9.9658	9.8728	9.7969	9.9425	9.7634	9.9134	9.8592	9.757	9.8945
92	Flavin-containing monooxygenase OS=Larimichthys crocea OX=215358 GN=EH28_06885 PE=3 SV=1	A0A0F8ANZ0_LARCR	94 kDa	9.4716	9.284	9.2746	9.1588	9.6159	9.4034	9.4156	9.3901	9.3523	9.4985	9.3675	9.4127	9.294	9.5992	9.5669	9.2339	9.4465	9.4585	9.3499	9.528	9.3431	9.4827	9.2297	9.412	9.2674	9.2708	9.4288	9.3921	9.3645	9.4639	9.4227	9.4538	9.4048	9.4366	9.5437	9.6043	9.4288	9.5664	9.4712	9.8427	9.8345	9.6447	9.6998	9.8582	9.5367	9.3504
93	Alpha-1,4 glucan phosphorylase OS=Tetraodon nigroviridis OX=99883 PE=3 SV=1	H3DPT3_TETNG	98 kDa	9.6907	9.7157	9.8272	9.506	9.5884	9.6421	9.5162	9.6729	9.4825	9.6052	9.5794	9.5143	9.6325	9.6361	9.5992	9.5122	9.7422	9.4094	9.5021	9.5484	9.513	9.6138	9.4169	9.4673	9.6152	9.4932	9.7578	9.5784	9.4994	9.4249	9.4596	9.5304	9.5426	9.5477	9.5465	9.6089	9.7277	9.6555	9.6499	9.7909	9.7228	9.7063	9.8129	9.8353	9.7473	9.7721
94	Chromosome 10 SCAF15019, whole genome shotgun sequence (Fragment) OS=Tetraodon nigroviridis OX=99883 GN=GSTENG00032425001 PE=3 SV=1	Q4RLM3_TETNG	98 kDa	9.7372	9.7332	9.6705	9.5462	9.6017	9.6239	9.6199	9.5875	9.4383	9.651	9.4945	9.633	9.531	9.5033	9.5035	9.4716	9.5416	9.5155	9.607	9.5383	9.3592	9.5649	9.6064	9.5702	9.6051	9.5284	9.5815	9.7102	9.5755	9.471	9.5379	9.6236	9.5701	9.51	9.6111	9.5792	9.5381	9.5393	9.8163	9.7924	9.8121	9.5909	9.8344	9.8304	9.7592	9.9281
95	Heart-type fatty acid-binding protein OS=Lateolabrax japonicus OX=8164 PE=2 SV=1	A0A1L2JM50_LATJA	15 kDa	10.1995	10.1133	10.0771	10.1336	10.0644	10.0663	10.1599	10.1611	10.0716	10.1479	10.0992	10.1114	10.1123	10.0733	9.9676	10.0532	10.1251	10.0972	10.0571	9.8538	9.8505	10.0882	10.2205	10.1741	10.1455	10.0846	10.1551	10.149	10.0528	10.1011	10.0896	10.2164	10.187	10.0474	10.1588	10.1313	10.0695	9.9257	10.0698	9.9726	10.028	9.9414	9.5835	9.8286	9.7271	10.12
96	C-1-tetrahydrofolate synthase, cytoplasmic OS=Larimichthys crocea OX=215358 GN=EH28_07360 PE=3 SV=1	A0A0F8AGL4_LARCR	96 kDa	9.7995	9.7554	9.7996	9.6147	9.7649	9.7218	9.6624	9.6992	9.4726	9.7453	9.5729	9.6945	9.5601	9.5926	9.5809	9.5494	9.662	9.5677	9.6672	9.6676	9.4614	9.5622	9.7033	9.6209	9.6857	9.5419	9.6772	9.8362	9.6596	9.5339	9.607	9.7531	9.6523	9.5735	9.6406	9.6586	9.5973	9.5633	9.8446	9.7931	9.8574	9.6455	9.8704	9.8284	9.8455	9.9258
97	'Homogentisate 1,2-dioxygenase' OS=Dicentrarchus labrax OX=13489 GN=HGD PE=4 SV=1	E6ZIJ5_DICLA	50 kDa	9.5904	9.7401	9.6786	9.5846	9.6361	9.7448	9.5201	9.5632	9.5776	9.6484	9.6025	9.6968	9.62	9.5968	9.5738	9.6488	9.6149	9.4981	9.6371	9.6819	9.5266	9.5486	9.6087	9.6045	9.6597	9.5525	9.5028	9.7599	9.6243	9.5333	9.5897	9.703	9.6942	9.6106	9.6041	9.6453	9.7823	9.8619	9.8698	9.8021	9.8602	9.6999	9.8426	9.8246	9.8887	9.9342
98	Mitochondrial serine hydroxymethyltransferase (Fragment) OS=Perca flavescens OX=8167 GN=Shmt1 PE=2 SV=1	F1C767_PERFV	39 kDa	9.3982	9.5906	9.4248	9.1537	9.4815	9.3383	9.4352	9.4494	9.4732	9.5363	9.4631	9.4623	9.4073	9.5605	9.4924	9.323	9.4271	9.4305	9.4898	9.4745	9.5594	9.4776	9.3979	9.4239	9.4952	9.414	9.4596	9.443	9.4288	9.4222	9.3914	9.4727	9.362	9.3003	9.4083	9.5115	9.7481	9.7096	9.7481	9.8672	9.8595	9.4887	9.8852	9.8231	9.6937	9.7404
99	Tubulin beta chain OS=Larimichthys crocea OX=215358 GN=EH28_08694 PE=3 SV=1	A0A0F8AKL4_LARCR (+1)	50 kDa	9.6807	9.783	9.7246	9.6065	9.7276	9.6978	9.6182	9.6945	9.5464	9.4907	9.6522	9.6248	9.5476	9.7248	9.5994	9.5943	9.6717	9.5062	9.6165	9.4345	9.5286	9.5866	9.6871	9.5699	9.6564	9.5607	9.6804	9.5946	9.4231	9.5086	9.5478	9.6911	9.567	9.6191	9.6242	9.7007	9.9055	9.7391	9.8746	9.7568	9.8152	9.6813	9.8733	9.8198	9.8321	10.0474
100	Tubulin beta chain OS=Larimichthys crocea OX=215358 GN=EH28_07688 PE=3 SV=1	A0A0F8CDM5_LARCR	50 kDa	9.7643	9.8533	9.7246	9.6451	9.7332	9.6978	9.6725	9.6945	9.5838	9.5292	9.681	9.6786	9.5545	9.7248	9.626	9.6361	9.6805	9.5261	9.6416	9.4922	9.578	9.6089	9.7459	9.598	9.6564	9.5732	9.7239	9.6033	9.4697	9.5144	9.5934	9.7434	9.5949	9.6606	9.6263	9.7007	9.938	9.7631	9.8959	9.8031	9.8488	9.7321	9.9116	9.8198	9.8487	10.0621
101	Tubulin beta chain OS=Gasterosteus aculeatus OX=69293 PE=3 SV=1	G3P572_GASAC (+1)	50 kDa	9.6807	9.783	9.7246	9.6065	9.7276	9.6978	9.6182	9.6945		9.4907	9.6522	9.6248	9.5476	9.7248	9.5994	9.5943	9.6717	9.5062	9.6165	9.4345	9.5286	9.5866		9.5699	9.6564			9.5946				9.6911	9.567	9.6191		9.7007	9.9055	9.7391	9.8746	9.7568	9.8152	9.6813	9.8733	9.8198	9.8321	10.0474
102	Methylenetetrahydrofolate dehydrogenase, cyclohydrolase and formyltetrahydrofolate synthetase 1 OS=Takifugu rubripes OX=31033 GN=MTHFD1 PE=3 SV=1	H2U4F9_TAKRU	101 kDa	9.7486	9.7411	9.7053	9.5216	9.6319	9.6199	9.6258	9.6274	9.4489	9.6673	9.4908	9.5053	9.5166	9.5211	9.5242	9.4735	9.5985	9.5813	9.5675	9.5534	9.3463	9.5481	9.5297	9.5709	9.611	9.511	9.6247	9.7413	9.5921	9.4651	9.431	9.6703	9.55	9.5209	9.5948	9.5909	9.4845	9.4806	9.8028	9.7463	9.7963	9.5831	9.8091	9.819	9.8046	9.8439
103	UTP--glucose-1-phosphate uridylyltransferase OS=Gasterosteus aculeatus OX=69293 PE=3 SV=1	G3Q7R7_GASAC	56 kDa	9.53	9.4823	9.4961	9.532	9.403	9.6621	9.4137	9.4766	9.4462	9.5293	9.416	9.3921	9.4772	9.5115	9.6253	9.5259	9.4976	9.548	9.478	9.4091	9.4066	9.4481	9.452	9.4432	9.5553	9.4651	9.4534	9.4579	9.5578	9.4493	9.4836	9.3978	9.4482	9.4123	9.5169	9.3507	9.5211		9.513	9.2227		9.6986	9.7235	9.8112	9.6485	9.4264
105	Phosphoenolpyruvate carboxykinase OS=Lateolabrax japonicus OX=8164 PE=2 SV=1	C1KBH6_LATJA	69 kDa	9.4984	9.6918	9.5	9.3095	9.7321	9.6026	9.6158	9.6934	9.6588	9.7453	9.5813	9.5734	9.6081	9.77	9.756	9.4397	9.67	9.5435	9.5623	9.5718	9.751	9.5598	9.5426	9.6442	9.5997	9.6392	9.6801	9.5818	9.5084	9.5881	9.5189	9.6094	9.4675	9.5891	9.5476	9.717	9.5823	9.7571	9.6656	9.7551	9.88	9.5103	9.7135	9.8001	9.7344	9.5907
106	Serine hydroxymethyltransferase OS=Larimichthys crocea OX=215358 GN=EH28_06434 PE=3 SV=1	A0A0F8B539_LARCR	53 kDa	9.6899	9.7257	9.7794	9.5986	9.6615	9.5851	9.6798	9.5876	9.4454	9.7305	9.5513	9.6869	9.614	9.4149	9.3443	9.56	9.6375	9.5253	9.5867	9.5679	9.6196	9.5249	9.6192	9.561	9.56	9.6406	9.4785	9.7791	9.5535	9.4712	9.5766	9.6483	9.5394	9.4386	9.5923	9.5909	9.5966	9.475	9.7334	9.5991	9.544	9.4836	9.7205	9.7933	9.736	10.0116
107	Adenosylhomocysteinase OS=Gasterosteus aculeatus OX=69293 PE=3 SV=1	G3NHJ8_GASAC	48 kDa	9.655	9.6512	9.6345	9.6374	9.6019	9.6319	9.6938	9.7141	9.7536	9.5741	9.5821	9.7033	9.5972	9.6772	9.6918	9.6486	9.6762	9.5217	9.6456	9.6931	9.6008	9.697	9.5785	9.7675	9.6782	9.6822	9.7071	9.7908	9.7912	9.645	9.7374	9.63	9.615	9.7196	9.8375	9.7393	9.5661	9.6066	9.5306	9.7066	9.6345	9.5878		9.7931	9.6718
108	Adenosylhomocysteinase OS=Takifugu rubripes OX=31033 PE=3 SV=1	H2S0Z2_TAKRU	48 kDa	9.655	9.6512	9.6345	9.6374	9.5882	9.6149	9.6938	9.7077	9.7536	9.5689	9.5821	9.7033	9.5972	9.6688	9.6918	9.6486	9.6754	9.5217	9.6406	9.6871	9.598	9.697		9.7675	9.6782	9.6822	9.6932	9.7908	9.768	9.645	9.7374	9.63	9.615	9.7196	9.8375	9.7393	9.5661	9.6066		9.6975	9.6321	9.5878	9.6579	9.7931	9.6718	9.5208
109	Heat shock protein 5 OS=Gasterosteus aculeatus OX=69293 PE=3 SV=1	G3PWI3_GASAC	73 kDa	9.5912	9.7668	9.7354	9.625	9.6868	9.7849	9.5058	9.7574	9.6614	9.7115	9.6945	9.5823	9.6139	9.8433	9.7614	9.6715	9.619	9.5359	9.6933	9.8409	9.7989	9.533	9.6517	9.5794	9.7247	9.6317	9.629	9.6298	9.6153	9.5812	9.4875	9.5875	9.5919	9.5973	9.4801	9.7071	9.8963	9.8843	9.834	9.7739	9.951	9.7685	9.85	9.7856	9.7868	9.8132
110	4-hydroxyphenylpyruvate dioxygenase OS=Larimichthys crocea OX=215358 GN=EH28_05234 PE=3 SV=1	A0A0F8AEW1_LARCR	47 kDa	9.9156	9.9436	9.8265	9.8157	9.8034	9.824	9.8434	9.7889	9.7566	9.8361	9.8192	9.8531	9.783	9.8103	9.753	9.9106	9.8096	9.8023	9.86	9.8614	9.7424	9.7432	9.8353	9.8236	9.8284	9.7638	9.7932	9.8811	9.8389	9.7857	9.774	9.7937	9.8743	9.8176	9.7598	9.8374	9.9907	9.9031	9.9382	9.8111	9.7847	9.7584	9.7494	9.7754	9.8933	10.1069
111	Glucose-regulated protein OS=Larimichthys crocea OX=215358 GN=EH28_08633 PE=3 SV=1	A0A0F8AHC2_LARCR	82 kDa	9.5912	9.7527	9.7046	9.625	9.6538	9.7368	9.5058	9.7225	9.6614	9.7108	9.6902	9.5805	9.6139	9.8123	9.7379	9.6707	9.5963	9.5359	9.6708	9.8027	9.7703	9.533	9.635	9.5794	9.6963	9.6317	9.6143	9.6165	9.5989	9.5812	9.4875	9.5594	9.5919	9.5973	9.4787	9.6876	9.8701	9.8561	9.8031	9.7651	9.9253	9.7163	9.8407	9.7712	9.768	9.788
112	Uncharacterized protein OS=Takifugu rubripes OX=31033 GN=LOC101068320 PE=3 SV=1	H2S9I2_TAKRU	54 kDa	9.8711	9.8049	9.7169	9.743	9.6882	9.6915	9.7914	9.7463	9.9147	9.7666	9.8136	9.9552	9.8516	9.6831	9.6684	9.8562	9.7708	9.8503	9.7774	9.7229	9.6298	9.794	9.9202	9.8939	9.8004	9.8307	9.8499	9.7599	9.7563	9.9116	9.9173	9.7709	9.8502	9.8713	9.9158	9.8003	9.554	9.7451	9.69	9.7302	9.7818	9.8558	9.8388	9.7697	9.9141	9.7321
113	Serine hydroxymethyltransferase OS=Dicentrarchus labrax OX=13489 GN=SHMT2 PE=3 SV=1	E6ZF77_DICLA	57 kDa	9.3848	9.5893	9.4079	9.1513	9.4189	9.3383	9.4108	9.4322	9.4732	9.5363	9.4631	9.4384	9.396	9.5378	9.4511	9.323	9.4218	9.4305	9.4898	9.4307	9.5303	9.4776	9.3798	9.4183	9.4949	9.414	9.4596	9.4274	9.4126	9.4222	9.3875	9.4727	9.3491	9.2919	9.4083	9.5115	9.7383	9.7096	9.7481	9.8581	9.8009	9.4732	9.8138	9.7694	9.6497	9.7263
114	Fatty acid synthase (Fragment) OS=Dicentrarchus labrax OX=13489 GN=FAS PE=2 SV=1	A0A291P0K6_DICLA	68 kDa	9.914	9.8501	9.9101	9.7292	9.8937	9.6899	9.9144	9.6877	9.5153	10.0388	9.7199	9.9325	9.5946	9.5688	9.6827	9.5776	9.7732	9.7219	9.8354	9.812	9.431	9.779	9.8303	9.6745	9.6983	9.626	9.7126	9.9332	9.7773	9.7094	9.7396	9.8231	9.7157	9.5757	9.8162	9.7764	9.545	9.2369	9.6597	9.5416	9.5822	9.2856	9.7705	9.7635	9.9182	10.0922
115	ADP/ATP translocase 2 OS=Larimichthys crocea OX=215358 GN=EH28_04206 PE=3 SV=1	A0A0F8AZ74_LARCR	33 kDa	9.644	9.7131	9.7565	9.4998	9.8918	9.6939	9.7052	9.7353	9.5869	9.7932	9.6755	9.7332	9.5718	9.8303	9.7353	9.6528	9.7646	9.6563	9.7253	9.8256	9.7353	9.709	9.6574	9.6508	9.7025	9.5784	9.6505	9.8098	9.6814	9.6585	9.6191	9.7176	9.6706	9.5978	9.6624	9.7636	9.6963	9.684	9.5777	9.7	9.7813	9.5921	9.7371	9.7597	9.5908	9.6798
117	Dimethylglycine dehydrogenase OS=Sciaenops ocellatus OX=76340 GN=DmgDh PE=2 SV=1	A0A191T7W4_SCIOC	96 kDa	9.0972	9.2548	8.9768	8.8588	9.3992	9.1354	9.4269	9.5111	9.4362	9.4016	9.1137	9.3947	9.3012	9.3331	9.3866	8.9349	9.4174	9.0013	9.3446	9.2801	9.1731	9.5199	9.2533	9.3922	9.3373	9.4245	9.5516	9.4197	9.4438	9.3619	9.3911	9.4073	9.1808	9.3845	9.4379	9.4867	9.1553	9.4732	9.4173	9.6113	9.5779	9.439	9.5968	9.7526	9.573	9.1468
118	Isocitrate dehydrogenase [NADP] OS=Larimichthys crocea OX=215358 GN=EH28_03217 PE=3 SV=1	A0A0F8AKI4_LARCR	52 kDa	9.9586	9.974	10.0482	9.8003	10.0167	9.8787	9.9662	9.924	9.8344	9.9633	9.8267	9.9152	9.8774	9.802	9.7757	9.8533	9.8953	9.7813	9.8453	9.714	9.6657	9.8887	9.908	9.7868	9.9057	9.857	9.9615	9.9725	9.8851	9.7773	9.8872	10.0003	9.8245	9.8838	9.9644	9.9768	9.6968	9.6696	9.8036	9.7467	9.67	9.739	9.8463	9.7517	10.0365	9.8919
119	Isocitrate dehydrogenase [NADP] OS=Gasterosteus aculeatus OX=69293 PE=3 SV=1	G3P3D2_GASAC	47 kDa	9.8914	9.974	9.9508	9.7376	9.8816	9.7457	9.8832	9.8262	9.7903	9.8565	9.7584	9.8458	9.7992	9.7036	9.6839	9.7883	9.8237	9.715	9.7569	9.714	9.584	9.8368	9.908	9.7245	9.7708	9.789	9.8819	9.8854	9.8226	9.7189	9.8172	9.9198	9.8245	9.819	9.9012	9.9104	9.6968	9.6091	9.7243	9.6388	9.5835	9.7037	9.7744	9.7517	9.9884	9.7884
121	Solute carrier family 25 member 5 OS=Gasterosteus aculeatus OX=69293 GN=SLC25A5 PE=3 SV=1	G3QBU5_GASAC	33 kDa	9.644	9.7131	9.7565	9.4998	9.8918	9.6939	9.7052	9.7353	9.5869	9.7932	9.6755	9.7332	9.5718	9.8303	9.7353	9.6528	9.7646	9.6563	9.7253	9.8256	9.7353	9.709	9.6574	9.6508	9.7025	9.5784	9.6505	9.8098	9.6814	9.6585	9.6191	9.7176	9.6706	9.5978	9.6624	9.7636	9.6963	9.6715	9.5711	9.6882	9.7794	9.5929	9.7059	9.7513	9.5613	9.6757
122	Catalase OS=Lutjanus peru OX=290247 GN=CAT PE=2 SV=1	A0A1B1LTY2_LUTPE	60 kDa	9.6634	9.6386	9.5664	9.4713	9.6163	9.6838	9.4473	9.6806	9.5623	9.5967	9.4836	9.5686	9.6516	9.7056	9.5371	9.572	9.5647	9.6216	9.5744	9.6942	9.5833	9.5268	9.6023	9.6663	9.6533	9.6525	9.6642	9.7123	9.628	9.5435	9.5567	9.5742	9.5095	9.6095	9.6438	9.6058	9.7503	9.5672	9.7172	9.7526	9.8136	9.7052	9.8355	9.7472	9.8251	9.7397
123	Serine:pyruvate/alanine:glyoxylate aminotransferase (Fragment) OS=Epinephelus coioides OX=94232 PE=2 SV=1	F6KMG1_EPICO	33 kDa	9.3896	9.643	8.8874	9.2956	9.5439	9.2831	9.8035	9.6019	9.8318	9.5742	9.4044	9.7071	9.5532	9.5222	9.475	9.2772	9.5984	9.5795	9.6167	9.2229	9.5181	9.7149	9.6561	9.6932	9.3555	9.633	9.6753	9.6343	9.7763	9.691	9.7265	9.7092	9.7106	9.63	9.877	9.7341	9.2621	9.4787	9.4666	9.5804	9.134	9.0931	9.6139	9.7464	9.6998	9.1569
124	94 kDa glucose-regulated protein OS=Sparus aurata OX=8175 GN=GRP-94 PE=2 SV=1	M9NZ74_SPAAU	93 kDa	9.3889	9.6363	9.3795	9.2934	9.4141	9.4506	9.2298	9.5591	9.5833	9.4203	9.4951	9.4096	9.5702	9.6388	9.5484	9.4385	9.4606	9.346	9.5193	9.5147	9.5438	9.3995	9.5173	9.4279	9.4882	9.5252	9.5172	9.4116	9.4079	9.4414	9.2987	9.2916	9.3321	9.4625	9.3295	9.4939	9.7146	9.8145	9.6904	9.7327	9.7526	9.5625	9.7518	9.746	9.7234	9.6333
125	Endoplasmin OS=Larimichthys crocea OX=215358 GN=EH28_10845 PE=3 SV=1	A0A0F8AWU1_LARCR	91 kDa	9.3889	9.6374	9.3795	9.2851	9.4141	9.4627	9.2444	9.5591	9.5833	9.4203	9.5145	9.3996	9.5587	9.6252	9.5485	9.4357	9.4606	9.3338	9.5083	9.5147	9.5484	9.3805	9.5386	9.4279	9.4882	9.5153	9.519	9.4116	9.4002	9.4331	9.3171	9.2547	9.3654	9.4625	9.3181	9.4929	9.7146	9.8145	9.6904	9.7503	9.7541	9.5779	9.7551	9.746	9.7333	9.6431
126	Heat shock protein 90, beta (grp94), member 1 OS=Tetraodon nigroviridis OX=99883 PE=3 SV=1	H3DF20_TETNG (+1)	90 kDa	9.3889	9.6318	9.3795	9.2759	9.4141	9.5295	9.2298	9.5591	9.5833	9.4203	9.4951	9.397	9.573	9.6252	9.5484	9.4357	9.4606	9.3338	9.505	9.5147	9.6113	9.3805	9.5173	9.4279	9.4882	9.5037	9.5172	9.4116	9.4002	9.4308	9.2941	9.2547	9.3321	9.4625	9.3418	9.4929	9.7146	9.8145	9.6904	9.7327	9.8154	9.5588	9.7518	9.746	9.7234	9.6705
127	Phosphoglycerate kinase OS=Gasterosteus aculeatus OX=69293 PE=3 SV=1	G3QC79_GASAC	44 kDa	9.7021	9.6349	9.6488	9.5876	9.5271	9.2719	9.4783	9.5851	9.5788	9.4863	9.6329	9.5626	9.4329	9.5622	9.5087	9.251	9.5071	9.4513	9.4877	9.5909	9.4667	9.5512	9.4123	9.4674	9.4819	9.4611	9.5383	9.5713	9.4861	9.5509	9.4465	9.6372	9.5504	9.3229	9.515	9.7054	9.6382	9.7141	9.738	9.6365	9.7182	9.402	9.5823	9.7339	9.6632	9.7193
128	Selenium binding protein 1 OS=Gasterosteus aculeatus OX=69293 PE=4 SV=1	G3NFU3_GASAC	52 kDa	9.6312	9.5982	9.6186	9.3712	9.5759	9.4216	9.5975	9.5183	9.4489	9.5836	9.5706	9.672	9.4342	9.4191	9.3644	9.5249	9.6284	9.5116	9.5887	9.5257	9.1899	9.453	9.5297	9.4666	9.4984	9.4946	9.6131	9.6093	9.5063	9.5664	9.3708	9.6344	9.4059	9.5365	9.5836	9.5685	9.6093	9.6759	9.7575	9.7309	9.7591	9.6024	9.8404	9.7266	9.7184	9.7708
129	Serine--pyruvate aminotransferase OS=Takifugu rubripes OX=31033 PE=3 SV=1	H2SYT3_TAKRU	46 kDa	9.3783	9.4312	8.9409	9.2415	9.4096	9.0797	9.5694	9.4583	9.6509	9.4574	9.139	9.6744	9.4665	9.3666	9.4649	9.015	9.3716	9.4897	9.5676	9.2765	9.3667	9.681	9.4155	9.6086	9.3418	9.5414	9.5804	9.6195	9.6949	9.5323	9.647	9.4491	9.5949	9.3749	9.7489	9.5483	8.9916	9.534	9.4786	9.5408	9.5609	9.3899	9.7178	9.7263		9.4539
130	Apolipoprotein A-I (Fragment) OS=Morone saxatilis OX=34816 GN=ApoA1 PE=2 SV=1	B5TFN2_MORSA	21 kDa	9.4442	9.4313	9.187	9.3374	9.4969	9.5954	9.6889	9.5681	9.4633	9.4014	9.3951	9.3378	9.4366	9.4244	9.5873	9.4279	9.3686	9.5844	9.5127	8.7488	9.2854	9.6825	9.142	9.2621	9.4883	9.5936	9.4896	9.2961	9.4222	9.3971	9.5616	9.5791	9.5076	9.4414	9.6139	9.462	8.4861	9.2677	9.3358	9.4714	9.6321	9.5815	9.8166	9.7214	9.6769	9.0528
131	Aspartate aminotransferase OS=Gasterosteus aculeatus OX=69293 PE=4 SV=1	G3PTN7_GASAC (+1)	47 kDa	9.4665	9.6535	9.6032	9.301	9.7638	9.503	9.5101	9.6211	9.6182	9.6713	9.6799	9.5084	9.7123	9.705	9.6552	9.5321	9.652	9.5268	9.6302	9.5396	9.5521	9.5719	9.6388	9.6094	9.6229	9.7151	9.7403	9.5169	9.4518	9.6281	9.4116	9.6805	9.4163	9.4843	9.4486	9.6454	9.6994	9.8287	9.674	9.5683	9.8497	9.342	9.582	9.7212	9.6069	9.5231
132	Heat shock protein 90, beta (grp94), member 1 OS=Gasterosteus aculeatus OX=69293 PE=3 SV=1	G3P6S6_GASAC	89 kDa	9.3568	9.612	9.3795	9.2934	9.4141	9.4506	9.1643	9.5497	9.5322	9.4203	9.4951	9.4096	9.5272	9.616	9.5484	9.398	9.4402	9.346	9.5193	9.5147	9.5072	9.3995	9.4816	9.3893	9.457	9.4824	9.4776	9.3905	9.4079	9.4414	9.2987	9.2916	9.3321	9.4243	9.2754	9.4815	9.8103	9.7848	9.6496	9.7327	9.7526	9.4969	9.7399	9.72	9.6502	9.6333
133	Serine hydroxymethyltransferase OS=Gasterosteus aculeatus OX=69293 PE=3 SV=1	G3NYA3_GASAC	53 kDa	9.7077	9.7008	9.7794	9.6214	9.6615	9.5851	9.7154	9.5876	9.4524	9.7305	9.5573	9.7001	9.6356	9.4172	9.3639	9.5857	9.6401	9.5536	9.5867	9.5679	9.6312	9.545	9.6192	9.6003	9.5645	9.6663	9.5161	9.7791	9.5878	9.4712	9.5992	9.5864	9.5644	9.457	9.6251	9.6183	9.5899	9.475	9.6818	9.5547	9.544	9.4931	9.6377	9.7146	9.7773	9.956
134	Aconitase 1, soluble OS=Gasterosteus aculeatus OX=69293 PE=3 SV=1	G3NA55_GASAC	99 kDa	9.6062	9.5827	9.6757	9.4651	9.6813	9.643	9.5496	9.679	9.4046	9.7744	9.5177	9.5831	9.4688	9.6151	9.4882	9.4737	9.5782	9.3952	9.6334	9.6461	9.4169	9.5459	9.4276	9.4311	9.5888	9.5009	9.6454	9.6475	9.6175	9.4896	9.4079	9.7084	9.4446	9.4964	9.5208	9.5533	9.6739	9.248	9.6714	9.6719	9.7235	9.6181	9.8071	9.7122	9.7715	9.8753
136	Chromosome 9 SCAF14729, whole genome shotgun sequence (Fragment) OS=Tetraodon nigroviridis OX=99883 GN=GSTENG00023573001 PE=3 SV=1	Q4S5V0_TETNG	115 kDa	9.5815	9.708	9.61	9.5786	9.574	9.5887	9.5682	9.5892	9.5324	9.4821	9.6127	9.6007	9.4939	9.5975	9.5066	9.5986	9.6187	9.4925	9.5777	9.506	9.5847	9.524	9.6049	9.5322	9.5057	9.4975	9.6156	9.5346	9.4112	9.4938	9.4875	9.6411	9.5522	9.5479	9.511	9.5862	9.6915	9.5804	9.6938	9.5818	9.5854	9.6114	9.8033	9.7056	9.6975	9.698
137	Serine--pyruvate aminotransferase OS=Gasterosteus aculeatus OX=69293 PE=3 SV=1	G3PKG4_GASAC (+2)	48 kDa	9.2814	9.4338	8.738	9.1865	9.2775	9.0797	9.5776	9.4616	9.6502	9.3215	9.1342	9.6323	9.4189	9.2215	9.325	8.9292	9.267	9.4572	9.5026	9.1764	9.2605	9.5585	9.3512	9.4834	9.2144	9.4809	9.4933	9.542	9.6185	9.4871	9.5953	9.37	9.5705	9.2546	9.7066	9.4647	9.07	9.4508	9.3915	9.5106	9.4647	9.3419	9.711	9.7023	9.6742	9.4502
138	Uncharacterized protein OS=Takifugu rubripes OX=31033 GN=hpd PE=4 SV=1	H2T2K0_TAKRU	33 kDa	9.8734	9.8463	9.7562	9.8333	9.7857	9.7653	9.7895	9.727	9.8037	9.8083	9.7561	9.782	9.7291	9.8473	9.644	9.9447	9.7895	9.8583	9.7752	9.8037	9.6935	9.7366	9.8179	9.8143	9.7843	9.7859	9.7873	9.8196	9.8342	9.7209	9.7069	9.7969	9.8549	9.7929	9.7749	9.8362	9.983	9.858	9.9492	9.7162	9.7932	9.6671	9.625	9.702	9.8933	10.0381
139	Glutathione S-transferase OS=Larimichthys crocea OX=215358 GN=EH28_04044 PE=3 SV=1	A0A0F8AI39_LARCR	25 kDa	9.5987	9.6742	9.4433	9.3412	9.4562	9.3944	9.5167	9.4714	9.3075	9.4927	9.4836	9.3596	9.529	9.4098	9.4061	9.4017	9.5033	9.2327	9.4504	9.4415	9.3128	9.5084	9.4615	9.4586	9.3175	9.2242	9.5935	9.4371	9.3227	9.4069	9.4101	9.5153	9.5158	9.4485	9.5776	9.4808	9.3847	9.4426	9.3514	9.5448	9.3956	9.5758	9.6568	9.7007	9.7274	9.0394
140	Glyoxylate reductase/hydroxypyruvate reductase b OS=Gasterosteus aculeatus OX=69293 PE=3 SV=1	G3PUE4_GASAC	36 kDa	9.6477	9.6792	9.624	9.1859	9.5614	9.6164	9.5041	9.4953	9.2304	9.7083	9.6328	9.6415	9.5358	9.544	9.6497	9.6034	9.4646	9.5119	9.3944	9.6852	9.7012	9.5264	9.4819	9.5517	9.6111	9.5356	9.5151	9.6255	9.601	9.6255	9.5674	9.3722	9.5376	9.5381	9.5335	9.2034	9.5722	9.8817	9.4669	9.5856	9.9027	9.3777	9.7298	9.6874	9.687	9.7304
141	Catalase OS=Oplegnathus fasciatus OX=163134 PE=2 SV=1	Q5XW25_OPLFA	60 kDa	9.6424	9.591	9.576	9.4787	9.6122	9.6518	9.3985	9.6537	9.5507	9.5897	9.4827	9.5608	9.6097	9.6808	9.4857	9.5376	9.5445	9.5976	9.5684	9.6811	9.5518	9.5271	9.6151	9.6418	9.6239	9.617	9.6548	9.7312	9.6279	9.5607	9.5462	9.5911	9.5158	9.6071	9.6162	9.5647	9.7232	9.5289	9.7172	9.7086	9.7651	9.6877	9.8037	9.6821	9.8154	9.7351
142	4-aminobutyrate aminotransferase OS=Takifugu rubripes OX=31033 GN=ABAT PE=3 SV=1	H2TN05_TAKRU	54 kDa	9.3029	9.2797	9.3252	8.8942	9.3459	9.364	9.2449	9.4458	9.3019	9.421	9.1313	9.1619	9.2224	9.367	9.3294	8.9716	9.4007	9.2705	9.3594	9.3427	9.2467	9.3685	9.1919	9.2672	9.2748	9.2481	9.3713	9.3456	9.3441	9.2735	9.235	9.0136	9.1781	9.0471	9.2777	9.2927	9.4499	9.461	9.5616	9.5276	9.5846	9.4063	9.5157	9.6818	9.4869	9.4672
143	Macrophage migration inhibitory factor OS=Oplegnathus fasciatus OX=163134 GN=RbMIF PE=2 SV=1	I7H019_OPLFA	12 kDa	9.4259	9.5797	9.4615	9.3272	9.4439	9.3211	9.3454	9.461	9.2896	9.3898	9.2138	9.4151	9.2721	9.4243	9.3867	9.0845	9.4137	9.2377	9.2774	9.6403	9.5003	9.179	9.0346	9.3298	9.4118	9.2659	9.2495	9.4974	9.2737	9.2959	9.32	9.4563	9.2937	9.3367	9.3168	9.4275	9.6909	9.3879	9.513	9.5573	9.7494	9.458	9.5104	9.6765	9.5081	9.5998
144	Heat shock cognate 70-1 OS=Siniperca chuatsi OX=119488 GN=HSC70-1 PE=2 SV=1	W8GMR6_SINCH	71 kDa	9.6741	9.7132	9.7232	9.6796	9.6998	9.7151	9.5637	9.6597	9.5861	9.6792	9.68	9.6306	9.5746	9.7178	9.6939	9.6576	9.6547	9.5805	9.6309	9.7449	9.7346	9.5907	9.679	9.6275	9.682	9.6034	9.6486	9.6951	9.6338	9.5721	9.5656	9.6259	9.6269	9.6256	9.5807	9.6944	9.7117	9.7065	9.6668	9.623	9.777	9.6377	9.7169	9.6717	9.6973	9.649
145	Keratin 5 OS=Gasterosteus aculeatus OX=69293 PE=3 SV=1	G3NI14_GASAC	42 kDa	9.4297	9.5217	9.4495	9.4995	9.0452	8.7193	9.557	9.3979	9.4074	9.3933	9.4798	9.458	9.1084	9.2541	9.5026		9.5264	9.5239	9.4987	8.7792	9.1278	9.552	9.3713	9.5058	9.1449	9.4504		8.6749	9.4608	9.4563	9.4458	9.0256	9.4319	9.4252	9.4826	9.407	9.08	9.121	9.1039	9.732	9.586	9.5104	9.5844	9.6695	9.6053	8.7585
146	40S ribosomal protein SA OS=Dicentrarchus labrax OX=13489 GN=rpsa PE=2 SV=1	K7DWA9_DICLA	34 kDa	9.5748	9.6045	9.6479	9.4606	9.5204	9.6858	9.4479	9.5835	9.4735	9.5886	9.5997	9.5197	9.489	9.6551	9.5812	9.572	9.5199	9.3937	9.6062	9.6903	9.6416	9.3775	9.457	9.467	9.6128	9.5152	9.4017	9.5667	9.4665	9.4775	9.3752	9.4889	9.3531	9.5091	9.4601	9.6058	9.596	9.5553	9.5511	9.6632	9.7299	9.5227	9.6981	9.6648	9.6054	9.6748
147	Pterin-4-alpha-carbinolamine dehydratase OS=Larimichthys crocea OX=215358 GN=EH28_05469 PE=3 SV=1	A0A0F8CDR1_LARCR	13 kDa	9.5799	9.5288	9.3581	9.2825	9.3839	9.4111	9.3457	9.5329	9.3833	9.5326	9.196	9.3629	9.4765	9.442	9.3178	9.4221	9.5168	9.2764	9.2926	9.4427	9.4834	9.2094	9.2113	9.5135	9.5716	9.4556	9.5061	9.4245	9.385	9.2207	9.4219	9.366	9.1576	9.4423	9.5281	9.6226	9.5438	9.4858	9.5385	9.4653	9.4614	9.5078	9.3798	9.6636	9.3468	9.4494
148	Phosphoenolpyruvate carboxykinase 2 (mitochondrial) OS=Takifugu rubripes OX=31033 PE=3 SV=1	H2SFB1_TAKRU	69 kDa	9.4919	9.5844	9.4176	9.2344	9.5888	9.4644	9.5472	9.5871	9.6209	9.6256	9.5879	9.5069	9.5368	9.6735	9.6524	9.376	9.5886	9.498	9.4754	9.446	9.6019	9.5067	9.457	9.5996	9.5062	9.5742	9.6854	9.5702	9.443	9.5771	9.5182	9.6213	9.4009	9.5143	9.4943	9.7073	9.4344	9.7287	9.5997	9.6114	9.7101	9.4754	9.6623	9.663	9.7117	9.4445
149	Tubulin beta-5 chain OS=Larimichthys crocea OX=215358 GN=EH28_06464 PE=3 SV=1	A0A0F8B1A3_LARCR	122 kDa	9.6547	9.7945	9.6997	9.5897		9.6484				9.4593	9.591		9.5477	9.6782	9.5887	9.5759	9.6518	9.4575	9.5173	9.3102	9.4971	9.4312	9.6565	9.5444				9.3881		9.4153	9.5247		9.524	9.6345		9.6623	9.6051	9.6475	9.697	9.6633	9.7033	9.6713	9.7769	9.6618	9.7448	9.6243
150	Chromosome 10 SCAF12030, whole genome shotgun sequence (Fragment) OS=Tetraodon nigroviridis OX=99883 GN=GSTENG00010274001 PE=4 SV=1	Q4SYL2_TETNG	104 kDa	9.0319	9.0874	9.2473	9.1017	9.0478	9.6055	9.5002	9.5561	9.4978	9.6012	9.5064	9.079	9.5413	9.0118	9.466	9.1273	9.5398	9.5078	9.6014	9.0884	9.1062	9.3821	8.7518	9.2045	9.5714	9.4876	9.4559	9.0416	9.4493	9.5097	9.4516	9.0774	9.0853	9.0992	9.5808	9.0025	9.1292	9.3033	9.1898	9.4005	9.7664	9.8117	9.6576	9.6616	9.6226	9.2608
151	Apolipoprotein A-I (Fragment) OS=Morone saxatilis OX=34816 GN=ApoA1 PE=2 SV=1	B5TFN3_MORSA	16 kDa	9.7367	9.7608	9.4565	9.6477	9.6909	9.5672	9.7238	9.6003	9.5043	9.4171	9.7182	9.6481	9.5564	9.7053	9.5513	9.5833	9.5425	9.5838	9.6118	9.379	9.5748	9.7048	9.4484	9.5814	9.5751	9.5473	9.4986	9.623	9.5221	9.5162	9.5808	9.7153	9.6349	9.5491	9.6362	9.6574	9.3956	9.5796	9.4695	9.7246	9.4761	9.653	9.8022	9.6557	9.59	9.1943
152	DEAD (Asp-Glu-Ala-Asp) box polypeptide 39Aa OS=Gasterosteus aculeatus OX=69293 PE=4 SV=1	G3Q6R5_GASAC	49 kDa	8.6378	8.9135	9.4551	9.3672	9.5238	8.8763	8.6512	8.8148	8.6895	8.8032	9.4009	9.3457	9.4825	8.8212	8.7822	8.7144	8.7128	8.5617	9.3842	9.4559	9.2732	9.4811	9.4127	9.4413	8.7646	8.4574	8.3942	9.4811	8.7306	9.4085	9.4469	9.4386	9.3104	8.5709	8.5644	8.7944	9.501	9.5438	9.6365	9.5939	9.6135	9.5318	9.6528	9.65	9.7538	9.5026
153	DExD-box helicase 39A OS=Gasterosteus aculeatus OX=69293 GN=DDX39A PE=4 SV=1	G3NS73_GASAC	52 kDa	8.8154	8.9355	9.4788	9.3819	9.5473	8.9425	8.7216	8.9057	8.7812	8.8579	9.415	9.3603	9.492	8.969	8.8789	8.8064	8.8006	8.6566	9.402	9.482	9.2989	9.4919	9.4449	9.4566	8.8662	8.6063	8.6567	9.505	8.8471	9.4236	9.4597	9.4731	9.3336	8.7091	8.6726	8.856	9.5016	9.5438	9.6415	9.6001	9.6167	9.5382	9.658	9.65	9.7556	9.5026
154	Tubulin alpha chain OS=Larimichthys crocea OX=215358 GN=EH28_12405 PE=3 SV=1	A0A0F8ATI8_LARCR	50 kDa	9.489	9.6378	9.5596	9.5368	9.4803	9.5207	9.506	9.4818	9.4369	9.3843	9.5696	9.5321	9.4462	9.5022	9.4092	9.5023	9.4651	9.4322	9.5068	9.4294	9.5406	9.4764	9.5118	9.4714	9.4483	9.4305	9.5027	9.4722	9.3468	9.3846	9.4321	9.5349	9.4946	9.463	9.469	9.5171	9.5991	9.5348	9.5963	9.5325	9.4838	9.5569	9.6559	9.6495	9.6281	9.6044
156	Keratin, type I cytoskeletal 18 OS=Larimichthys crocea OX=215358 GN=EH28_02324 PE=3 SV=1	A0A0F8AXL8_LARCR	48 kDa	9.5643	9.5227	9.5149	9.4802	9.6799	9.6097	9.5687	9.5404	9.4336	9.5484	9.4788	9.4847	9.4129	9.639	9.6102	9.3623	9.5327	9.5628	9.4586	9.5628	9.6162	9.6019	9.3957	9.5137	9.4345	9.4623	9.5275	9.4176	9.4801	9.4935	9.4707	9.4871	9.4777	9.477	9.4386	9.5067	9.6058	9.7083	9.7147	9.8716	9.6659	9.5823	9.4816	9.6464	9.4074	9.5132
157	Glutathione S-transferase zeta 1 isoform 2 OS=Oplegnathus fasciatus OX=163134 PE=2 SV=1	F1AQ84_OPLFA	25 kDa	9.4507	9.2783	9.2691	9.3397	9.3539	9.5561	9.4484	9.4915	9.4814	9.5815	9.4248	9.3658	9.492	9.2259	9.3336	9.4486	9.4825	9.5264	9.4631	9.3295	9.1906	9.3941	9.3603	9.2932	9.5421	9.5175	9.5877	9.2996	9.5703	9.457	9.3962	9.2553	9.4495	9.4441	9.5241	9.2391	9.3274	9.1496	9.272	8.5777	9.497	9.4357	9.4821	9.6464	9.4792	9.4353
158	Gluthathione S-transferase zeta OS=Takifugu obscurus OX=309541 PE=2 SV=1	C9V495_TAKOB	25 kDa	9.5525	9.372	9.3535	9.258	9.3745	9.5678	9.4805	9.5106	9.4088	9.5983	9.4244	9.3577	9.5137	9.2887	9.355	9.3968	9.5032	9.5406	9.4874	9.4293	9.2831	9.3573	9.2555	9.3229	9.5649	9.4431	9.615	9.3707	9.5803	9.4064	9.3167	9.2573	9.3883	9.3773	9.4925	9.2816	9.4345	9.282	9.359	8.9236	9.5379	9.4796	9.4619	9.6464	9.4826	9.5687
159	Histone H2A OS=Larimichthys crocea OX=215358 GN=EH28_09094 PE=3 SV=1	A0A0F8AK06_LARCR (+5)	14 kDa	9.6445	9.5959	9.6043	9.6766	9.0435	9.2437	9.5763	9.1116	9.297	9.5981	9.7098	9.5961	9.5255	9.7256	9.0778	9.1078	9.6231	9.7549	9.5064	9.4219	9.7248	9.6262	9.708	9.6396	9.2816	9.5347	9.7415	9.613	9.5852	9.7146	9.6117	9.6771	9.6313	9.5819	9.7164	9.5887	9.5489	9.5554	9.6185	9.4172	9.4303	9.6136	9.7384	9.6453	9.4253	9.4022
160	Ubiquitin-40S ribosomal protein S27a OS=Larimichthys crocea OX=215358 GN=EH28_06587 PE=4 SV=1	A0A0F8C7T1_LARCR (+4)	23 kDa	9.7339	9.7016	9.7224	9.6401	9.6472	9.7955	9.5436	9.6172	9.4812	9.6768	9.6335	9.5927	9.4619	9.6946	9.6042	9.6108	9.5347	9.4906	9.6504	9.7419	9.6809	9.5306	9.5665	9.6002	9.6066	9.462	9.5774	9.6689	9.5331	9.582	9.555	9.5842	9.5809	9.6432	9.4555	9.5603	9.7181	9.5533	9.6215	9.608	9.7241	9.5379	9.6041	9.6421	9.5792	9.713
161	Peptidyl-prolyl cis-trans isomerase OS=Gasterosteus aculeatus OX=69293 PE=3 SV=1	G3N817_GASAC	20 kDa	9.9228	9.7501	9.9624	9.898	9.9261	9.9199	9.8242	9.8712	9.776	9.9334	9.9092	9.8636	9.807	9.9349	9.8761	9.9169	9.8694	9.852	9.8062	9.9339	9.9325	9.8135	9.9883	9.903	9.9111	9.7874	9.956	9.9204	9.8717	9.8088	9.7478	9.9453	9.8878	9.8679	9.7879	9.8433	9.8453	9.7506	9.8095	9.7077	9.8099	9.8466	9.3074	9.6394	9.4011	9.8489
162	Chromosome 18 SCAF15030, whole genome shotgun sequence (Fragment) OS=Tetraodon nigroviridis OX=99883 GN=GSTENG00033054001 PE=3 SV=1	Q4RK97_TETNG	40 kDa	9.707	9.7377	9.7107	9.3613	9.7336	9.5158	9.4498	9.6434	9.4361	9.6303	9.652	9.6867	9.5823	9.7183	9.704	9.6711	9.5922	9.5938	9.4971	9.7631	9.776	9.6255	9.648	9.6298	9.7298	9.6359	9.7205	9.7369	9.6738	9.6701	9.622	9.5925	9.6489	9.6799	9.589	9.5366	9.679	9.9161	9.6886	9.6338	9.8664	9.6199	9.6154	9.6364	9.5008	9.7751
163	Phosphoglycerate kinase OS=Takifugu rubripes OX=31033 GN=pgk1 PE=3 SV=1	H2SMR8_TAKRU	45 kDa	9.6156	9.5581	9.5524	9.5391	9.471	9.5172	9.4981	9.4977	9.5475	9.3337	9.5652	9.5024	9.3638	9.4599	9.4511	9.488	9.4256	9.4169	9.3746	9.5071	9.4261	9.4955	9.5457	9.4488	9.3802	9.4167	9.5191	9.4982	9.4833	9.5424	9.4183	9.6216	9.5322	9.5426	9.4745	9.6343	9.5485	9.6478	9.6445	9.4828	9.5618	9.373	9.5371	9.6344	9.7001	9.6321
164	Chromosome 19 SCAF14731, whole genome shotgun sequence OS=Tetraodon nigroviridis OX=99883 GN=GSTENG00023798001 PE=4 SV=1	Q4S5C2_TETNG	52 kDa	9.4607	9.5913	9.2947	9.5105	9.4101	9.5899	9.2996	9.372	9.409	9.4313	9.5152	9.4792	9.4323	9.6771	9.4666	9.4106	9.2268	9.4159	9.4518	9.5135	9.5742	9.447	9.2724	9.4637	9.4477	9.4	9.3815	9.5499	9.4692	9.4032	9.3243	9.2162	9.3773	9.3742	9.3216	9.268	9.6628	9.6496	9.6127	9.5332	9.6104	9.5044	9.5914	9.6322	9.4495	9.645
165	Annexin (Fragment) OS=Tetraodon nigroviridis OX=99883 GN=GSTENG00007219001 PE=3 SV=1	Q4T4P0_TETNG	32 kDa	9.1857	9.2968	9.5564	9.2524	9.504	9.6802	9.5761	9.5175	9.533	9.6339	9.2956	9.1942	9.4521	9.4586	9.6804	9.1513	9.7369	9.6083	9.5406	9.3384	9.241	9.5085	9.1791	9.2638	9.6998	9.4081	9.3957	9.2471	9.5275	9.4743	9.4826	9.2466	9.1609	9.1806	9.5589	9.4514	9.4193	9.3029	9.4186	9.3147	9.7377	9.5468	9.6734	9.6309	9.5343	9.5478
166	4-aminobutyrate aminotransferase OS=Gasterosteus aculeatus OX=69293 PE=3 SV=1	G3NLL5_GASAC	56 kDa		9.2797	9.2638	8.8444	9.4048	9.2601	9.2003	9.3693	9.275	9.3289	9.0445	9.1619	9.179	9.3613	9.2419	8.8908	9.3531	9.2487	9.2867	9.3227	9.2402	9.3068	9.1825	9.2672	9.239	9.231	9.2762	9.3456	9.3026	9.2505	9.1767	8.9277	9.1781	8.9945	9.2441	9.3228		9.461		9.5276	9.5941	9.3948	9.5077	9.6286	9.4869
167	Glutathione S-transferase(Rho) OS=Siniperca chuatsi OX=119488 PE=2 SV=1	D3TJL0_SINCH	26 kDa	9.6489	9.7866	9.8538	9.4794	9.65	9.8691	9.3841	9.7072	9.6599	9.5924	9.4921	9.7333	9.6983	9.6852	9.466	9.869	9.5122	9.4381	9.5584	9.4766	9.49	9.4035	9.6752	9.603	9.5755	9.6121	9.6359	9.6734	9.7982	9.5136	9.57	9.79	9.7812	9.5093	9.4745	9.6829	9.8631	9.7751	9.8183	9.757	9.7622	9.6659	9.7094	9.6207	9.9202	9.6863
168	Heat shock cognate 70-2 OS=Siniperca chuatsi OX=119488 GN=HSC70-2 PE=2 SV=1	W8GMB0_SINCH	71 kDa	9.6419	9.6769	9.6721	9.6584	9.6414	9.6799	9.5443		9.564	9.6523	9.6658	9.6094	9.5746	9.6979	9.6741	9.6524	9.621	9.5644	9.605	9.6963	9.7069	9.5756	9.6384	9.6153	9.6588	9.5916	9.6164	9.6322	9.5883	9.5534	9.536	9.5809	9.6086	9.5956	9.5524	9.6664	9.6972	9.7065	9.6396	9.5882	9.7339	9.613	9.6656	9.614	9.6623	9.5899
169	Heat shock protein (Fragment) OS=Sebastiscus marmoratus OX=41446 GN=hsp70 PE=2 SV=1	S4T781_SEBMA	45 kDa	9.6419	9.6713	9.6577	9.6112	9.6254	9.6799	9.4904	9.6259	9.4991	9.6523	9.6434	9.5857	9.531	9.6403	9.6741	9.5864	9.621	9.5308	9.5822	9.6807	9.6826	9.5567	9.6384	9.5659	9.6406	9.5524	9.584	9.6272	9.5685	9.5392	9.5105	9.5809	9.5725	9.5417	9.5286	9.6154	9.6354	9.6673	9.636	9.5292	9.7339	9.613	9.6656	9.614	9.6623	9.5753
170	HSC70 OS=Acanthopagrus schlegelii OX=72011 GN=HSC70 PE=2 SV=1	Q1XBV5_ACASC	71 kDa	9.6567	9.6819	9.6867	9.6796	9.6568	9.6799	9.5635	9.6259	9.5861	9.6523	9.6766	9.6285	9.5746	9.6979	9.6741	9.6576	9.6282	9.5805	9.605	9.7129	9.7069	9.5907	9.679	9.6275	9.6588	9.6034	9.6486	9.6624	9.61	9.5721	9.5656	9.598	9.6269	9.6256	9.5807	9.6683	9.6972	9.7065	9.6396	9.59	9.7341	9.6194	9.6656	9.614	9.6623	9.5996
171	Dimethylglycine dehydrogenase OS=Gasterosteus aculeatus OX=69293 PE=4 SV=1	G3PT85_GASAC	94 kDa	8.985	9.0691	8.8104	8.694	9.3012	9.0207	9.319	9.39	9.3502	9.3094	8.9472	9.1988	9.1909	9.1995	9.3053	8.7765	9.3363	8.8503	9.1523	9.169	8.9559	9.3917	9.0289	9.2191	9.2619	9.3152	9.4306	9.2724	9.3359	9.2271	9.281	9.2016	8.9951	9.2193	9.3088	9.3357	9.05	9.3624	9.2662	9.4648	9.489	9.3517	9.4898	9.6068	9.5084	9.03
172	Pyruvate carboxylase OS=Pagrus major OX=143350 GN=PC PE=2 SV=1	Q8AYN3_PAGMA	129 kDa	8.9553	9.2592	9.1208	8.8563	9.2327	9.2135	9.0634	9.3755	9.2805	9.3243	9.1073	9.1331	9.1572	9.4326	9.3797	9.0679	9.3211	9.1412	9.1752	9.1075	9.4917	9.1806	9.1034	9.1711	9.1812	9.1726	9.2386	9.1026	9.1165	9.2379	9.0977	9.3437	9.0321	9.1804	9.075	9.3313	9.3257	9.5406	9.3885	9.4149	9.5609	9.3283	9.427	9.6019	9.4466	9.1686
173	Coiled-coil domain containing 57 OS=Gasterosteus aculeatus OX=69293 PE=4 SV=1	G3NC33_GASAC	272 kDa	9.7341	9.7434	9.6854	9.5563	9.8119	9.5612	9.7339	9.5335	9.2694	9.8322	9.67	9.6331	9.4161	9.4717	9.4702	9.408	9.6253	9.5361	9.6153	9.5991	9.1634	9.541	9.6465	9.4627	9.5161	9.4356	9.4894	9.7737	9.6029	9.555	9.6312	9.7464	9.6965	9.4221	9.598	9.567	9.2444	9.0915	9.4287	9.4467	9.5311	9.2297	9.6194	9.6017	9.7193	9.7509
174	10-formyltetrahydrofolate dehydrogenase OS=Gasterosteus aculeatus OX=69293 PE=3 SV=1	G3Q6P2_GASAC	101 kDa	9.5965	9.6038	9.5612	9.4921	9.4953	9.1715	9.7018	9.5393	9.4969	9.3691	9.5069	9.6346	9.5041	9.3864	9.4143	9.4888	9.3291	9.3719	9.5402	9.4246	9.0291	9.5203	9.4379	9.3241	9.5375	9.4627	9.4856	9.5543	9.5013	9.3643	9.5729	9.3956	9.5516	9.5046	9.593	9.5438	9.3894	9.3363	9.0556	9.6368	9.5728	9.4239	9.659	9.5996	9.8783	9.6631
175	Serine hydroxymethyltransferase OS=Takifugu rubripes OX=31033 GN=SHMT2 (1 of many) PE=3 SV=1	H2S3L0_TAKRU	56 kDa	9.3375	9.5597	9.4079	9.1512	9.4095	9.3026	9.4202	9.4056	9.4732	9.5363	9.455	9.4464	9.3903	9.5378	9.4258	9.3193	9.4218	9.4305	9.4553	9.3538	9.4713	9.4776	9.3979	9.4183	9.4774	9.4138	9.4596	9.3841	9.3946	9.4222	9.3875	9.4727	9.3491	9.2919	9.4083	9.5036	9.5762	9.6446	9.6676	9.6487	9.5993	9.4732	9.5248	9.5985	9.5676	9.5374
176	20 beta hydroxysteroid dehydrogenase OS=Dicentrarchus labrax OX=13489 PE=2 SV=1	A0A1L2DSA5_DICLA	30 kDa	9.5354	9.607	9.4863	9.4061	9.4807	9.5021	9.3463	9.5233	9.2779	9.3905	9.446	9.3235	9.4373	9.5023	9.4314	9.4913	9.4586	9.4515	9.372	9.5085	9.5066	9.3751	9.4499	9.4443	9.4535	9.4404	9.5424	9.4936	9.5046	9.3761	9.257	9.5433	9.4147	9.512	9.4108	9.477	9.7147	9.5197	9.4805	9.5935	9.5892	9.4997	9.508	9.5956	9.5696	9.6907
177	S-adenosylmethionine synthase OS=Takifugu rubripes OX=31033 PE=3 SV=1	H2U7F1_TAKRU	43 kDa	9.0025	9.3634	9.0254	9.066	9.2193	9.0566	9.5742	9.3271	9.4648	9.2616	9.0711	9.3818	9.3564	9.1162	9.3509	8.9698	9.4392	8.9777	9.2942	9.0969	8.9122	9.7066	9.1213	9.3649	9.2122	9.3833	9.5673	9.5197	9.5638	9.2472	9.4763	9.5943	9.1234	9.4561	9.6732	9.6772	8.7676	9.1384	9.1034	9.55	9.2392	8.5788	9.3287	9.5944	9.5625	8.7733
178	Tubulin alpha chain OS=Larimichthys crocea OX=215358 GN=EH28_04664 PE=3 SV=1	A0A0F8CGV7_LARCR	50 kDa	9.4612	9.6404	9.5102	9.5202	9.4618	9.5529	9.5332	9.4945	9.4747	9.3793	9.5911	9.5335	9.4933	9.5081	9.4362	9.523	9.4677	9.4593	9.5374	9.3559	9.5359	9.4626	9.4945	9.5047	9.4781	9.4787	9.4812	9.46	9.3341	9.4102	9.4452	9.4663	9.4952	9.4731	9.5001	9.5233	9.6147	9.546	9.572	9.5282	9.4202	9.5555	9.6512	9.5877	9.6179	9.5902
179	Tubulin alpha chain OS=Chionodraco rastrospinosus OX=34790 PE=2 SV=1	Q9DFR7_CHIRA	50 kDa	9.4798	9.6404	9.5236	9.5202	9.4618	9.5529	9.5332	9.4945	9.4747	9.4111	9.5911	9.5335	9.4933	9.5081	9.4362	9.523	9.4677	9.4593	9.5374	9.3622	9.5359	9.4626	9.4945	9.5047	9.4781	9.4787	9.4812	9.46	9.3341	9.4102	9.4452	9.4663	9.4952	9.4731	9.5001	9.5233	9.6147	9.546	9.572	9.5282	9.4411	9.5555	9.6512	9.5877	9.6179	9.5922
180	S-adenosylmethionine synthase OS=Gasterosteus aculeatus OX=69293 PE=3 SV=1	G3P0I6_GASAC	44 kDa	8.8214	9.146	8.9015	8.861	9.0326	8.9552	9.2956	9.089	9.0742	9.0747	8.8859	9.0089	9.0767	8.9202	9.1267	8.7636	9.1997	8.6877	9.0672	8.9375	8.7961	9.4088	8.5181	9.1092	8.9854	9.1094	9.2048	9.3205	9.33	8.8979	9.0833	9.224	8.8089	9.0691	9.3642	9.4362	8.6808	8.9327	8.9251	9.4978	9.1467	8.3275	9.244	9.5809	9.4967	8.7685
181	Adipocyte-type fatty acid-binding protein OS=Lateolabrax japonicus OX=8164 PE=2 SV=1	A0A1L2JH55_LATJA	15 kDa	9.9355	9.8245	9.7568	9.7229	9.7634	9.7508	9.7633	9.858	9.5725	9.8736	9.7272	9.7938	9.6342	9.647	9.6156	9.7161	9.7743	9.6657	9.6864	9.6247	9.5396	9.6806	9.8805	9.7306	9.8249	9.6372	9.7241	9.9133	9.6811	9.636	9.6727	9.8332	9.7351	9.5888	9.7336	9.7757	9.8987	9.7652	9.8789	9.765	9.8196	9.6836	9.3942	9.5731	9.276	10.0075
182	S-adenosylmethionine synthase OS=Larimichthys crocea OX=215358 GN=EH28_10497 PE=3 SV=1	A0A0F8CKY0_LARCR	43 kDa	9.0025	9.3125	9.0144	9.066	9.2193	9.0387	9.5172	9.2956	9.4364	9.1932	9.0408	9.3149	9.3462	9.1162	9.3212	8.9531	9.4392	8.9327	9.2383	9.0542	8.9122	9.6556	9.0887	9.3333	9.1813	9.339	9.5175	9.4817	9.5317	9.3017	9.4111	9.5677	9.0775	9.41	9.6201	9.6367	8.7676	9.0813	9.0889	9.4712	9.1938	8.1214	9.1411	9.5731	9.4535	8.7613
183	Aconitase 1, soluble OS=Takifugu rubripes OX=31033 PE=3 SV=1	H2SWW6_TAKRU	100 kDa	9.5485	9.479	9.5895	9.399	9.5018	9.5612	9.5241	9.6082	9.3807	9.6918	9.448	9.5001	9.441	9.4568	9.4529	9.3748	9.5303	9.3502	9.5858	9.4826	9.3399	9.4763	9.2711	9.3531	9.5403	9.4556	9.5814	9.4835	9.51	9.4415	9.3637	9.4311	9.3362	9.4185	9.4984	9.4364	9.5148	9.3085	9.4978	9.4815	9.5945	9.52	9.6405	9.5717	9.6632	9.7035
184	Heart-type fatty acid binding protein OS=Sparus aurata OX=8175 GN=H-FABP PE=2 SV=1	M9P0N9_SPAAU	15 kDa	9.9702	9.8986	9.9036	10.0282	9.8135	9.8748	10.0315	9.9557	10.0073	9.9389	9.9365	9.9473	10.0275	9.9524	9.822	9.9317	9.9746	10.0081	9.894	9.571	9.7019	9.9651	10.0551	10.0821	9.9722	9.9876	10.0314	9.8845	9.9036	10.0057	9.9847	10.0709	10.086	9.9847	10.0501	9.9813	9.7108	9.5738	9.7078	9.6746	9.7312	9.7754	9.2521	9.5708	9.6683	9.6178
185	Antiquitin OS=Acanthopagrus schlegelii OX=72011 PE=1 SV=1	Q4KTQ7_ACASC	55 kDa	9.4857	9.5266	9.4679	9.3896	9.4516	9.5406	9.4054	9.4571	9.3439	9.4837	9.4505	9.4507	9.4232	9.432	9.4226	9.4641	9.4263	9.3964	9.4374	9.4907	9.5374	9.366	9.462	9.4024	9.5225	9.4118	9.4193	9.5321	9.408	9.3695	9.2991	9.4421	9.3939	9.39	9.3404	9.4218	9.6457	9.6224	9.5056	9.5848	9.6618	9.485	9.6884	9.57	9.6354	9.5875
186	Aldehyde dehydrogenase 7 family, member A1 OS=Tetraodon nigroviridis OX=99883 PE=3 SV=1	H3C4S0_TETNG	55 kDa	9.4857	9.5266	9.4679	9.3951	9.4516	9.5406	9.4106	9.4571	9.357	9.4837	9.4505	9.4517	9.4232	9.4145	9.4226	9.4697	9.4263	9.4143	9.4374	9.4907	9.5374	9.3763	9.4537	9.4085	9.5225	9.4306	9.4255	9.5321	9.408	9.3806	9.3134	9.4277	9.3882	9.4026	9.3547	9.4067	9.6457	9.6224	9.5056	9.5848	9.6503	9.4908	9.6884	9.57	9.6354	9.5875
187	6-phosphogluconate dehydrogenase, decarboxylating OS=Takifugu rubripes OX=31033 GN=pgd PE=3 SV=1	H2TZH2_TAKRU	53 kDa	9.8011	9.7348	9.7955	9.6221	9.7925	9.601	9.83	9.6839	9.5113	9.8519	9.6873	9.8094	9.7327	9.5771	9.5472	9.7173	9.7914	9.7	9.6969	9.6788	9.4377	9.6749	9.8957	9.5159	9.7173	9.6409	9.7699	9.8962	9.723	9.5812	9.6398	9.8727	9.7848	9.6458	9.6733	9.7094	9.6146	9.3495	9.6681	9.4379	9.45	9.4923	9.6483	9.5695	9.6622	9.8745
188	Aconitase 1, soluble OS=Tetraodon nigroviridis OX=99883 PE=3 SV=1	H3CI89_TETNG	98 kDa	9.5964	9.5971	9.5957	9.4798	9.5578	9.4669	9.4945	9.5012	9.3435	9.6028	9.4628	9.5903	9.4549	9.5141	9.3353	9.4218	9.4233	9.3144	9.5556	9.5145	9.3862	9.4585	9.3755	9.3942	9.4516	9.4198	9.5117	9.5488	9.4501	9.4558	9.3569	9.529	9.4599	9.4526	9.4462	9.4736	9.5266	9.3354	9.5285	9.5445	9.5948	9.4883	9.6543	9.5662	9.6899	9.6918
189	Uncharacterized protein OS=Tetraodon nigroviridis OX=99883 PE=4 SV=1	H3D659_TETNG	53 kDa	8.9868	9.1648	9.0098	8.7915	9.1406	9.1268	8.9914	9.2137	9.1589	9.2062	9.0436	8.975	9.0664	9.3305	9.2466	8.9871	9.1767	9.0117	9.0618	9.0776	9.4231	9.0507	8.9534	9.091	9.0383	9.0723	9.1634	8.9757	9.0018	9.098	8.9396	9.1515	8.9346	9.0982	8.9899	9.2653	9.3381	9.4615	9.37	9.4291	9.545	9.1173	9.3837	9.5621	9.3211	9.2522
190	Fumarylacetoacetate hydrolase (fumarylacetoacetase) OS=Gasterosteus aculeatus OX=69293 PE=4 SV=1	G3PLG0_GASAC	41 kDa	9.6491	9.6949	9.6871	9.6007	9.7244	9.7111	9.5882	9.6037	9.5078	9.6905	9.5641	9.6026	9.603	9.6615	9.5509	9.557	9.6713	9.4479	9.5813	9.6911	9.4794	9.5663	9.4812	9.5868	9.6203	9.5742	9.6736	9.7715	9.7115	9.5213	9.5693	9.5634	9.5654	9.6409	9.5526	9.6327	9.514	9.5366	9.6111	9.6174	9.5394	9.4106	9.5976	9.5421	9.596	9.6663
191	Nucleoside diphosphate kinase (Fragment) OS=Epinephelus coioides OX=94232 PE=2 SV=1	B5T1N0_EPICO	17 kDa	9.8048	9.89	9.9681	9.7982	9.6733	9.868	9.6768	9.6966	9.6089	9.8198	9.784	9.836	9.6389	9.7299	9.6982	9.836	9.7222	9.6511	9.8075	9.8254	9.7996	9.5478	9.7069	9.706	9.823	9.7346	9.6108	9.8368	9.674	9.6369	9.6791	9.586	9.6585	9.6426	9.7254	9.7643	9.8585	9.7291	9.7774	9.6338	9.6424	9.6692	9.7622	9.5417	9.6983	9.8498
192	Clathrin heavy chain OS=Takifugu rubripes OX=31033 PE=3 SV=1	H2T1P3_TAKRU	192 kDa	9.3493	9.3234	9.3373	9.0831	9.3951	9.3942	9.193	9.3713	9.1901	9.4068	9.4329	9.1806	9.1793	9.3839	9.34	9.21	9.3189	9.1624	9.1969	9.5273	9.3192	9.1884	9.1562	9.1603	9.2948	9.1046	9.3085	9.3267	9.2224	9.2126	9.1439	9.2956	9.0835	9.1982	9.1831	9.3693	9.4273	9.2691	9.4063	9.4652	9.4985	9.2571	9.4222	9.5362	9.4135	9.5784
193	Clathrin heavy chain OS=Gasterosteus aculeatus OX=69293 PE=3 SV=1	G3Q9Y8_GASAC	193 kDa	9.3169	9.3234	9.3373	9.0831	9.3951	9.3838	9.1571	9.3713	9.1901	9.4068	9.4329	9.1806	9.1555	9.3734	9.3396	9.21	9.316	9.1642	9.1738	9.5273	9.3192	9.1884	9.1562	9.1603	9.2948	9.1046	9.2773	9.293	9.227	9.2126	9.1439	9.2956	9.0835	9.2019	9.165	9.365	9.4273	9.2356	9.4063	9.4652	9.4985	9.2638	9.4285	9.5362	9.3813	9.5784
194	Selenium-binding protein 1 OS=Larimichthys crocea OX=215358 GN=EH28_04493 PE=4 SV=1	A0A0F8CQH8_LARCR	53 kDa	9.6447	9.6456	9.6232	9.3949	9.6083	9.5358	9.5987	9.624	9.565	9.6557	9.5812	9.6948	9.4919	9.5607	9.52	9.5466	9.6371	9.5187	9.6192	9.5699	9.3414	9.4471	9.6284	9.5226	9.5916	9.562	9.6365	9.6374	9.5398	9.5777	9.494	9.6895	9.4638	9.5962	9.6109	9.6637	9.389	9.458	9.5157	9.5915	9.594	9.541	9.4804	9.536	9.5141	9.7478
195	Calreticulin OS=Dicentrarchus labrax OX=13489 GN=CALR PE=2 SV=1	M9QRZ6_DICLA	49 kDa	9.3005	9.5318	9.3408	9.283	9.3871	9.4169	9.2094	9.5165	9.5594	9.4287	9.4398	9.3463	9.4577	9.5765	9.5105	9.3519	9.4741	9.3006	9.4975	9.4756	9.4807	9.4159	9.4462	9.443	9.4708	9.4514	9.4714	9.4062	9.4534	9.4181	9.3454	9.2607	9.3699	9.425	9.3269	9.5114	9.543	9.5957	9.4605	9.5288	9.6171	9.4562	9.6073	9.5351	9.5785	9.4738
196	Cystathionase (cystathionine gamma-lyase), like OS=Gasterosteus aculeatus OX=69293 PE=3 SV=1	G3P4A1_GASAC (+1)	47 kDa	9.5801	9.5404	9.4729	9.4011	9.4992	9.5781	9.3552	9.4362	9.1712	9.3996	9.4099	9.3691	9.3451	9.5538	9.3913	9.4635	9.41	9.3247	9.4206	9.6044	9.2978	9.3385	9.3269	9.3316	9.3844	9.3267	9.4037	9.4959	9.4024	9.3107	9.2494	9.4974	9.4182	9.4574	9.2529	9.4036	9.5428	9.4548	9.4783	9.5504	9.6295	9.4326		9.5197	9.5256	9.4989
197	Malate dehydrogenase (Fragment) OS=Tetraodon nigroviridis OX=99883 GN=GSTENG00035367001 PE=3 SV=1	Q4RFD8_TETNG	36 kDa	9.3342	9.3131	9.3264	9.234	9.4219	9.5328	9.4056	9.547	9.4849	9.4786	9.3319	9.5007	9.3266	9.4629	9.6697	9.2986	9.5501	9.495	9.4102	9.3221	9.3862	9.4173	9.4793	9.3432	9.6139	9.4588	9.3027	9.4687	9.476	9.4815	9.3859	9.3716	9.2081	9.3553	9.3707	9.4205	9.5096	9.6488	9.4503	9.4319	9.6441	9.5773	9.8449	9.5194	9.5558	9.4291
198	Malate dehydrogenase OS=Gasterosteus aculeatus OX=69293 PE=3 SV=1	G3NRT5_GASAC	35 kDa	9.3342	9.3131	9.3264	9.234	9.4219	9.5328	9.4056	9.547	9.4849	9.4786	9.3319	9.5007	9.3266	9.4629	9.6697	9.2986	9.5501	9.495	9.4102	9.3221	9.3862	9.4173	9.4793	9.3432	9.6139	9.4588	9.3027	9.4687	9.476	9.4815	9.3859	9.3716	9.2081	9.3553	9.3707	9.4205	9.5096	9.6488	9.4525	9.4319		9.5773	9.8449	9.5194
199	Eukaryotic translation elongation factor 2 (Fragment) OS=Epinephelus coioides OX=94232 PE=2 SV=1	G8G922_EPICO	51 kDa	9.2972	9.3304	9.3962	9.3486	9.2939	9.6157	9.2635	9.53	9.3714	9.5604	9.4079	9.2142	9.3848	9.3456	9.4711	9.2616	9.4628	9.4486	9.4181	9.3722	9.4127	9.3765	9.2229	9.2771	9.4983	9.3479	9.3672	9.2503	9.3879	9.3925	9.2658	9.369	9.3523	9.1404	9.3359	9.2792	9.4094	9.2329	9.3322	9.1808	9.5155	9.4751	9.4353	9.5155	9.4439	9.2795
200	Adenosine kinase OS=Larimichthys crocea OX=215358 GN=EH28_02408 PE=4 SV=1	A0A0F8CWL2_LARCR	42 kDa	9.4075	9.5099	8.7672	9.2564	9.4165	9.3601	9.2844	9.1453	8.9687	9.6003	9.4073	9.464	9.4206	9.124	9.4355	9.2319	9.4181	9.3371	9.4791	9.4237	9.2074	9.499	9.4259	9.4059	8.8803	9.4338	9.2679	9.479	9.5854	9.436	9.0495	9.3731	9.1552	9.3671	9.4982	9.4688	9.2811	9.2966	9.4035	9.4574	9.4979	9.3333	9.348	9.5049	9.5966	9.4877
201	Cystathionine gamma-lyase OS=Larimichthys crocea OX=215358 GN=EH28_10246 PE=4 SV=1	A0A0F8C3I0_LARCR (+1)	75 kDa	9.5437	9.492	9.4601	9.3536	9.453	9.5795	9.3244	9.4333	9.2299	9.402	9.3687	9.3258	9.3365	9.5059	9.3844	9.3995	9.4005	9.315	9.4044	9.5702	9.2766	9.3014	9.2987	9.2768	9.4272	9.3085	9.3501	9.4697	9.3793	9.3008	9.223	9.464	9.3703	9.3982	9.295	9.357	9.518	9.4074	9.4359	9.5012	9.6315	9.4263	9.5174	9.4942	9.4928	9.556
202	Peptidyl-prolyl cis-trans isomerase OS=Larimichthys crocea OX=215358 GN=EH28_12813 PE=3 SV=1	A0A0F8D2N6_LARCR	23 kDa	9.4271	9.5673	9.4648	9.3544	9.4619	9.5166	9.2858	9.5319	9.5033	9.1865	9.5457	9.4088	9.3994	9.5904	9.5968	9.4604	9.4452	9.3636	9.4999	9.5652	9.57	9.3983	9.4757	9.4077	9.5445	9.4712	9.5443	9.2567	9.4484	9.4314	9.3795	9.3483	9.427	9.4529	9.2494	9.531	9.528	9.653	9.5151	9.471	9.5482	9.3963	9.5153	9.4929	9.5019	9.4332
203	40S ribosomal protein S13 OS=Anoplopoma fimbria OX=229290 GN=RS13 PE=2 SV=1	C3KHU2_ANOFI (+3)	17 kDa	9.2498	9.3253	9.3222	9.1923	9.1324	9.303	9.0443	9.1925	9.0412	9.261	9.228	9.1559	9.0936	9.2454	9.1034	9.2084	9.187	9.125	9.2249	9.3606	9.3345	9.1454	9.1348	9.1183	9.129	9.1374	9.1925	9.268	9.172	9.0878	9.0962	9.1189	9.2339	9.1125	9.1069	9.1766	9.5111	9.3726	9.3451	9.1847	9.5115	9.2845	9.4528	9.4927	9.382	9.5342
204	Tubulin alpha chain (Fragment) OS=Dicentrarchus labrax OX=13489 PE=2 SV=1	Q7T1F9_DICLA	41 kDa	9.4798	9.525		9.462	9.3969	9.4748	9.4886	9.4117	9.4211	9.4111		9.4764	9.452	9.447	9.3788	9.4632	9.403		9.481	9.3009	9.4387		9.4256	9.4634	9.4172	9.4251	9.3816	9.3802	9.2804			9.3381		9.3927		9.4494	9.5246	9.4579	9.4702	9.4396	9.4411	9.4825		9.4917	9.5698	9.5032
205	Natural killer cell enhancement factor (Fragment) OS=Epinephelus bruneus OX=323802 PE=2 SV=1	F8U032_EPIBR	22 kDa	9.55	9.5059	9.6342	9.5875	9.6335	9.6724	9.4216	9.3485	9.3382	9.4533	9.5644	9.5627	9.5766	9.2706	9.5047	9.6373	9.4952	9.552	9.5637	9.6842	9.6604	9.4804	9.626	9.5034	9.5057	9.4994	9.508	9.6683	9.6351	9.4607	9.4272	9.4892	9.6116	9.5426	9.497	9.5069	9.7263	9.5583	9.5933	9.5065	9.6177	9.6902	9.6219	9.4901	9.6068	9.6613
206	Pyruvate carboxylase OS=Gasterosteus aculeatus OX=69293 PE=4 SV=1	G3Q870_GASAC	130 kDa	9.0477	9.2592	9.1208	8.8563	9.2327	9.1772	9.0326	9.3061	9.2437	9.2449	9.1073	9.1408	9.1348	9.4326	9.3004	9.0679	9.2535	9.0434	9.1021	9.0996	9.4992	9.1459	9.1034	9.1711	9.0813	9.1392	9.2386	9.1087	9.0664	9.2027	9.0742	9.3437	9.0321	9.1804	9.0239	9.3313	9.3257	9.5406	9.3885	9.4149	9.5091	9.2502	9.3938	9.4867	9.3925	9.1833
207	Fatty acid binding protein-like protein OS=Sparus aurata OX=8175 PE=2 SV=1	Q4QY75_SPAAU	14 kDa	9.6479	9.5805	9.6631	10.0254	9.5468	9.3575	9.7392	9.4586	10.0093	9.7161	9.6864	9.909	9.9535	9.7376	9.6647	9.7474	9.6538	9.8806	9.6641	9.6683	9.4888	9.9206	9.8001	9.9403	9.6601	9.8702	9.7744	9.6338	9.7166	10.0338	10.0266	9.7755	9.9506	9.8072	10.067	9.6602	9.5035	9.4953	9.4231	9.5574	9.248	9.6297	9.1357	9.4845	9.1558	9.2712
208	3-hydroxyanthranilate 3,4-dioxygenase OS=Larimichthys crocea OX=215358 GN=HAAO PE=3 SV=1	A0A0F8CRY8_LARCR	33 kDa	9.6189	9.6084	9.6332	9.4892	9.2827	9.667	9.2357	9.0339	8.9557	9.451	9.4978	9.4763	9.3313	9.6362	9.2852	9.4551	9.2118	9.6312	9.315	9.3545	9.4479	9.5133	9.3564	9.3378	9.4202	9.5246	9.3172	9.4282	9.477	9.4872	9.2115	9.1569	9.3943	9.3259	9.398	9.3372	9.6114	9.6725	9.8444	9.2621	9.4556	9.5548	9.5751	9.4833	9.5238	9.4015
209	Uncharacterized protein OS=Gasterosteus aculeatus OX=69293 PE=3 SV=1	G3PXI6_GASAC	48 kDa	9.1446	9.4595	9.1141	9.0682	9.3976	9.2986	9.078	9.3725	9.0605	9.3258	9.1258	9.1568	9.2799	9.5617	9.5217	9.1567	9.321	9.0339	9.2071	9.4096	9.4567	8.9608	9.1158	9.224	9.2546	9.1958	9.0212	9.36	9.3237	9.1483	9.082	8.83	8.9844	9.1574	9.1004	9.2305	9.6083	9.4412	9.2727	9.4775	9.5516	9.3263	9.4647	9.4806	9.3941	9.4359
210	Keratin 18 OS=Gasterosteus aculeatus OX=69293 PE=3 SV=1	G3NIM4_GASAC	48 kDa	9.3365	9.285	9.1939	9.2686	9.3556	9.3118	9.4307	9.2513	9.3272	9.2208	9.2065	9.1545	9.2983	9.374	9.3368	9.2246	9.2752	9.3411	9.1786	9.2043	9.3508	9.4219	9.2125	9.4	9.1834	9.3428	9.3197	9.1361	9.1986	9.3124	9.3473	9.165	9.3354	9.3026	9.2151	9.2861	9.3107	9.4359	9.3805	9.5802	9.3163	9.3475	9.1329	9.4753	9.0354	9.1879
211	Heat shock protein 60 OS=Epinephelus coioides OX=94232 GN=HSP60 PE=2 SV=1	A0A097BVP4_EPICO	61 kDa	9.245	9.2317	9.2131	9.304	9.3515	9.2786	9.1829	9.2751	9.2035	9.3058	9.2687	9.3012	9.2035	9.3034	9.3426	9.2578	9.2562	9.3082	9.289	9.2303	9.4003	9.1884	9.3976	9.2059	9.2724	9.2426	9.264	9.2855	9.1991	9.2606	9.1498	9.3243	9.2319	9.2893	9.1356	9.2844	9.5337	9.555	9.4501	9.3971	9.5918	9.4122	9.4236	9.4741	9.4353	9.469
212	Adenosine kinase a OS=Gasterosteus aculeatus OX=69293 PE=4 SV=1	G3NTV7_GASAC (+1)	42 kDa	9.4232	9.5105	8.9844	9.2661	9.3836	9.3828	9.2883	9.0952	8.8202	9.5804	9.4168	9.4489	9.4175	9.0602	9.4341	9.2479	9.365	9.3758	9.4584	9.4139	9.1213	9.4631	9.467	9.4445	8.6101	9.4544	9.2864	9.4402	9.5418	9.452	9.1341	9.3565	9.2004	9.4272	9.5369	9.4669	9.2464	9.2763	9.3637	9.4088	9.4979	9.3239	9.2248	9.4737	9.576	9.4491
213	Tubulin beta chain OS=Dicentrarchus labrax OX=13489 GN=TUB PE=3 SV=1	E6ZF69_DICLA	53 kDa		9.5624	9.4394	9.0363	9.4655		9.4392	9.2846	9.355	9.0552	9.1014	9.0862	9.3615	9.4924	9.3377	9.1128	9.4263		8.7031	8.6125	9.1902	8.9851	9.2997	9.0632	9.4615	9.3752	9.4284	9.0728		8.8562		9.3857	9.0405	9.3706	9.2179	9.4452	9.195	9.4955	9.5374	9.3573	9.4625	9.4864	9.4608	9.4688	9.4274	9.1481
215	Phosphoenolpyruvate carboxykinase 2 (mitochondrial) OS=Tetraodon nigroviridis OX=99883 PE=3 SV=1	H3CIG8_TETNG	70 kDa	9.577	9.7641	9.6642	9.1885	9.8191	9.5064	9.5403	9.7473	9.7179	9.7677	9.5469	9.6447	9.6531	9.8209	9.8072	9.5177	9.7422	9.604	9.629	9.6302	9.8259	9.6925	9.6029	9.6965	9.4985	9.6963	9.7607	9.7617	9.5821	9.5505	9.5876	9.6789	9.5389	9.6677	9.6072	9.7921	9.4344	9.6512	9.5158	9.5205	9.8469	9.5065	9.5617	9.4658	9.5845	9.4445
216	LA-Hbalpha1 OS=Dicentrarchus labrax OX=13489 PE=2 SV=1	A0A1L6UZZ9_DICLA	16 kDa	9.8148	9.8407	10.4521	9.9262	9.8083	9.5945	9.9534	9.6961	9.958	9.6953	9.7245	9.8601	10.2887	10.3625	10.0851	9.9291	9.63	9.8811	9.9487	10.1042	10.1496	10.1748	9.9897	10.0906	9.8265	9.7991	9.8596	9.8308	9.5851	10.1365	9.8594	9.7477	9.8856	10.0871	9.7061	9.9087	9.6642	9.7451	9.8636	9.4333	9.5722	10.005	9.3566	9.4636	9.6336	9.323
217	6-phosphogluconate dehydrogenase, decarboxylating OS=Acanthopagrus schlegelii OX=72011 GN=6PGD PE=2 SV=1	A0A1S5R934_ACASC	53 kDa	9.7159	9.6352	9.6917	9.5457	9.6833	9.5851	9.7645	9.5924	9.4727	9.7572	9.5939	9.7171	9.6766	9.48	9.4518	9.6511	9.6931	9.6441	9.6294	9.5747	9.3601	9.6009	9.8063	9.444	9.6258	9.5946	9.6709	9.8037	9.6399	9.5058	9.5738	9.7751	9.7096	9.566	9.6261	9.6024	9.5562	9.3523	9.5992	9.3775	9.3956	9.4137	9.5936	9.4555	9.5668	9.8292
218	Aspartate aminotransferase OS=Takifugu rubripes OX=31033 GN=got2 PE=4 SV=1	H2VAC0_TAKRU	47 kDa	9.2595	9.4828	9.3916	9.2653	9.5477	9.424	9.3799	9.419	9.4993	9.5246	9.5672	9.3449	9.5782	9.5779	9.547	9.3742	9.4954	9.4028	9.5495	9.3218	9.3172	9.3733	9.4038	9.4624	9.4204	9.6166	9.4769	9.241	9.2641	9.5198	9.2409	9.4395	9.3121	9.3012	9.4525	9.4518	9.601	9.6389	9.5697	9.4681	9.6183	9.1505	9.4038	9.4553	9.4481	9.4246
219	Clathrin heavy chain OS=Gasterosteus aculeatus OX=69293 PE=3 SV=1	G3NUF7_GASAC	192 kDa	9.2999	9.254	9.2635	9.0527	9.2994	9.377	9.1803	9.3245	9.1366	9.3396	9.4112	9.09	9.1588	9.3489	9.289	9.1414	9.2789	9.1232	9.1804	9.4878	9.2568	9.1221	9.0972	9.1115	9.2269	9.0653	9.2791	9.3001	9.1871	9.137	9.0583	9.1503	9.0221	9.1764	9.1512	9.3122	9.373	9.235	9.3514	9.3669	9.3788	9.2433	9.3767	9.451	9.369	9.5498
220	Fatty acid synthase (Fragment) OS=Siniperca chuatsi OX=119488 GN=Fas PE=2 SV=1	A0A165R1M7_SINCH	77 kDa	9.764	9.7127	9.5803	9.6788	9.8131	9.521	9.7637	9.555	9.419	9.7879	9.6943	9.787	9.4868	9.4923	9.5382	9.5145	9.6722	9.6313	9.6234	9.6554	9.2733	9.7211	9.8881	9.5824	9.5551	9.5449	9.6553	9.7614	9.6879	9.6556	9.7309	9.9112	9.8208	9.6163	9.7045	9.6082	9.1449	9.1516	9.3851	9.3832	9.4965	9.3086	9.5907	9.4477	9.7012	9.6187
221	Phosphoglycerate kinase OS=Larimichthys crocea OX=215358 GN=EH28_06926 PE=3 SV=1	A0A0F8C3N1_LARCR	48 kDa	9.5369	9.4293	9.5524	9.4283	9.1447	9.5065	9.3777	9.4002	9.4444	9.1953	9.4575	9.368	9.1625	9.3488	9.3129	9.2518	9.183	9.3118	9.1943	9.4269	9.3272	9.3875	9.3845	9.3314	9.1916	9.3138	9.2776	9.289	9.1903	9.4234	9.2525	9.4477	9.3888	9.3782	9.3644	9.5092	9.4926	9.5477	9.4441	9.4713	9.5086	9.252	9.2422	9.4413	9.3922	9.6321
222	Peroxiredoxin 1 OS=Sparus aurata OX=8175 GN=PRDX1 PE=2 SV=1	G0T332_SPAAU	22 kDa	9.4751	9.4974	9.6193	9.5512	9.6014	9.6145	9.4061	9.3368	9.3167	9.4437	9.5413	9.5536	9.545	9.2913	9.5054	9.5901	9.4801	9.537	9.5323	9.652	9.6521	9.4352	9.6094	9.4702	9.4938	9.4737	9.4772	9.635	9.5911	9.4492	9.3871	9.5045	9.5725	9.5334	9.4869	9.4921	9.663	9.5344	9.5591	9.4686	9.5604	9.6454	9.5699	9.4405	9.5264	9.5916
223	Chromosome undetermined SCAF12412, whole genome shotgun sequence (Fragment) OS=Tetraodon nigroviridis OX=99883 GN=GSTENG00010858001 PE=4 SV=1	Q4SXH3_TETNG	263 kDa	9.5372	9.5285	9.4835	9.4533	9.5768	9.385	9.5671	9.4437	9.266	9.6747	9.5127	9.5804	9.3417	9.2801	9.4344	9.3094	9.5102	9.4638	9.3176	9.4632	9.0568	9.5215	9.5565	9.3749	9.4068	9.4057	9.3443	9.5181	9.5203	9.4229	9.5	9.6041	9.5234	9.2995	9.5478	9.415	9.1103	9.0191	9.2322	9.1423	9.3586	9.2181	9.1626	9.4373	9.382	9.5045
224	Coiled-coil domain containing 57 OS=Takifugu rubripes OX=31033 PE=4 SV=1	H2SDX7_TAKRU (+2)	275 kDa	9.6745	9.606	9.523	9.6499	9.7338	9.4347	9.676	9.4917	9.4133	9.7076	9.6433	9.6961	9.4689	9.4218	9.52	9.4572	9.6074	9.6009	9.4932	9.5342	9.173	9.6599	9.7587	9.54	9.5098	9.5107	9.581	9.6623	9.6343	9.6053	9.6911	9.7673	9.7786	9.5839	9.6768	9.5296	9.0754	9.0292	9.3001	9.0991	9.3136	9.2195	9.4287	9.4367	9.5706	9.5281
225	Glutathione S-transferase theta-1 OS=Larimichthys crocea OX=215358 GN=EH28_06123 PE=3 SV=1	A0A0F8BUX9_LARCR	28 kDa	9.5703	9.5811	8.1953	9.3641	9.1235	9.4031	9.3748	9.441	9.4411	9.392	9.1186	9.2046	9.568	9.4007	9.3145	9.2141	9.4198	9.49	9.4048	9.3272	9.3669	8.2832	8.083	9.4549	9.4618	9.5246	9.4763	9.436	9.4284	9.194	9.3702	9.0058	9.1902	9.2965	9.5143	9.4644	9.4952	9.4164	9.3119	9.2077	9.1258	9.5107	9.4892	9.4359	9.7592	9.4311
226	Rho-class glutathione S-transferase OS=Oplegnathus fasciatus OX=163134 PE=2 SV=1	F1AQ83_OPLFA	26 kDa	9.5637	9.7108	9.7694	9.4229		9.7981	9.3578	9.5874	9.5895	9.4341		9.6895	9.6097	9.6023	9.3428	9.7363	9.3907	9.296	9.4652		9.3803	9.1042			9.491	9.4968	9.4794	9.5324	9.7045	9.3981			9.665		9.3245		9.7766	9.7144	9.7384	9.668	9.6081	9.5012	9.5683	9.4319	9.7957	9.6201
227	Chromosome 6 SCAF14544, whole genome shotgun sequence (Fragment) OS=Tetraodon nigroviridis OX=99883 GN=GSTENG00015516001 PE=4 SV=1	Q4SMZ3_TETNG	49 kDa	9.4034	9.4004	9.4891	9.35	9.3507	9.5714	9.2018	9.2588	9.2684	9.3737	9.3216	9.517	9.4875		9.2182	9.3316	9.3284	9.2231	9.3733	9.3531	9.1694	9.2026	9.2878	9.3131	9.4759	9.2358	9.0381	9.5489		9.2759	9.0208	9.2431	9.4329	9.3071	9.4447	9.2782	9.4711	9.6757	9.524	9.6642	9.5178	9.4747	9.3896	9.4295	9.6922	9.6655
228	3-hydroxyanthranilate 3,4-dioxygenase OS=Gasterosteus aculeatus OX=69293 GN=HAAO PE=3 SV=1	G3NDX3_GASAC	33 kDa	9.1666	9.3183	9.3141	9.309	8.4346	9.4784	8.5864	9.043	9.1238	9.3874	9.1792	9.1919	8.9795	9.4495	9.0416	7.9865	8.4293	9.3845	8.6302	8.5122	8.595	9.2269	8.0484	8.5801	9.1181	9.1514	8.4516	8.5509	9.1602	9.1795	9.1084	8.0657	8.365	8.4317	9.1436	7.9582	9.4645	9.345	9.4922	9.3449	9.3784	9.4084	9.4936	9.4287	9.3287	8.9241
229	Phosphoglycerate mutase OS=Larimichthys crocea OX=215358 GN=EH28_11332 PE=3 SV=1	A0A0F8CUM5_LARCR	29 kDa	9.4381	9.5184	9.5469	9.336	9.1359	9.4066	9.3992	9.4399	9.2289	9.3287	9.3827	9.3331	9.3356	9.461	9.3709	9.416	9.4575	9.3538	9.0533	8.9293	9.3248	9.2468	9.3204	9.3447	9.4285	9.3473	9.4531	9.4985	9.3869	9.3345	9.2796	9.4824	9.303	9.4182	9.3143	9.448	9.4246	9.449	9.4324	9.3927	9.4775	9.3086	9.4407	9.4266	9.4422	9.4149
230	Nucleoside diphosphate kinase OS=Siniperca chuatsi OX=119488 PE=2 SV=1	Q2KKS9_SINCH	13 kDa	9.7288	9.8204	9.9235	9.7751	9.6061	9.8189	9.6397	9.6389	9.6311	9.7664	9.7225	9.7818	9.5853	9.6518	9.6198	9.7893	9.6612	9.6235	9.737	9.7678	9.7197	9.5161	9.7499	9.6614	9.7489	9.7067	9.5904	9.7913	9.5988	9.6228	9.6512	9.5615	9.6314	9.6366	9.6954	9.6885	9.8577	9.6664	9.7355	9.591	9.6241	9.6051	9.6866	9.4263	9.4855	9.8552
231	Adenosine kinase a OS=Tetraodon nigroviridis OX=99883 PE=4 SV=1	H3DGK2_TETNG	41 kDa	9.347	9.51	8.9999	9.298	9.3874	9.3903	9.2114	9.0959	8.7191	9.5512	9.3536	9.4906	9.4321	8.9289	9.4363	9.2918	9.4526	9.3829	9.4705	9.3426	9.2056	9.4063	9.4489	9.4477	8.6306	9.3676	9.21	9.3875	9.5653	9.4646	9.1379	9.3105	9.1305	9.4454	9.5412	9.4947	9.2426	9.2934	9.358	9.3539	9.4453	9.3052	9.2351	9.4209	9.5961	9.4055
232	Aldehyde dehydrogenase family 9 member A1-B OS=Larimichthys crocea OX=215358 GN=EH28_10049 PE=3 SV=1	A0A0F8ARW2_LARCR	56 kDa	9.7848	9.6296	9.5846	9.6548	9.5792	9.5452	9.6947	9.6535	9.8367	9.5924	9.7583	9.9129	9.8368	9.6288	9.6054	9.7624	9.7014	9.8395	9.7009	9.5808	9.545	9.7618	9.8766	9.8753	9.7234	9.8016	9.82	9.678	9.739	9.8796	9.8541	9.6808	9.8305	9.836	9.8738	9.7686	9.4411	9.6701	9.3814	9.5169	9.4533	9.6753	9.5058	9.4199	9.6576	9.4961
233	Annexin OS=Anoplopoma fimbria OX=229290 GN=ANXA5 PE=2 SV=1	C3KHG9_ANOFI	35 kDa	9.5142	9.594	9.7184	9.5152	9.626	9.5414	9.4068	9.3536	9.4413	9.4982	9.521	9.5147	9.3992	9.5663	9.5478	9.4497	9.588	9.4913	9.3112	9.5745	9.3242	9.4956	9.4438	9.4725	9.5285	9.3095	9.516	9.5941	9.3928	9.4348	9.4454	9.609	9.4226	9.4256	9.472	9.5389	9.5799	9.5089	9.6729	9.3686	9.4812	9.2739	9.2094	9.4174	9.3042	9.7585
235	Annexin OS=Takifugu rubripes OX=31033 PE=3 SV=1	H2URI3_TAKRU	35 kDa	9.4659	9.6208	9.7303	9.4597	9.6932	9.6086	9.4782	9.4296	9.4923	9.5814	9.5036	9.426	9.4069	9.6465	9.5863	9.3832	9.6126	9.5366	9.3189	9.5638	9.3955	9.4942	9.4621	9.5304	9.5848	9.3714	9.5867	9.547	9.4613	9.4494	9.4474	9.5282	9.4573	9.3707	9.5076	9.6209	9.5768	9.4727	9.7017	9.3884	9.5288	9.323	9.4382	9.415	9.3922	9.7345
236	Amidohydrolase domain containing 1 OS=Tetraodon nigroviridis OX=99883 PE=4 SV=1	H3D556_TETNG	48 kDa	9.2142	9.343	9.1807	8.8763	9.3134	9.344	8.9849	9.1174	8.8298	9.1358	9.2625	9.0503	9.1394	9.2453	9.2676	9.1122	8.595	9.1428	9.2697	9.3557	9.3134	9.0961	9.3043	9.1497	9.3127	8.8643	9.2535	9.2152	9.1932	9.1111	9.0169	9.3452	9.1961	8.9402	8.732	9.153	9.3801	9.3783	9.3962	9.341	9.4804	9.406	9.4737	9.4127	9.4073	9.5161
237	Chromosome 1 SCAF15039, whole genome shotgun sequence (Fragment) OS=Tetraodon nigroviridis OX=99883 GN=GSTENG00033591001 PE=3 SV=1	Q4RJ44_TETNG	58 kDa	9.3256	9.4616	9.3283	9.1948	9.266	9.423	9.2378	9.4092	9.2317	9.5038	9.1753	9.2839	9.2381	9.2025	9.1785	9.2015	9.2987	9.1584	9.2684	9.2841	9.1135	9.223	9.125	9.2156	9.2835	9.2709	9.2375	9.2619	9.1601	9.2583	9.3069	9.2501	9.2026	9.2687	9.231	9.3144	9.405	9.2886	9.2801	9.3783	9.4627	9.3347	9.3093	9.4096	9.3599	9.4046
238	Glutathione S-transferase OS=Oplegnathus fasciatus OX=163134 PE=2 SV=1	Q5XW24_OPLFA	26 kDa	9.4861	9.3902	9.3194	9.3594	9.3372	9.0964	9.3823	9.2226	9.3321	9.2485	9.1772	9.1029	9.3874	9.1128	9.2802	9.2912	9.3914	8.9756	9.2825	9.2823	9.0304	9.3779	9.3683	9.3627	9.2068	9.2146	9.4506	9.3267	9.0775	9.2872	9.2965	9.4137	9.4033	9.2128	9.4575	9.1863	9.2251	9.315	9.223	9.0925	9.0363	9.4306	9.3343	9.4048	9.565	8.7824
240	60S ribosomal protein L9 OS=Larimichthys crocea OX=215358 GN=EH28_00573 PE=4 SV=1	A0A0F8AE39_LARCR	22 kDa	9.1559	9.3676	9.4432	9.2865	9.3205	9.4422	9.1902	9.3564	9.2316	9.181	9.3544	9.2906	9.283	9.4216	9.3099	9.3576	9.3119	9.2495	9.3967	9.4854	9.4448	9.2596	9.2656	9.2588	9.3223	9.2587	9.3036	9.4119	9.3351	9.251	9.189	9.2799	9.292	9.2551	9.2155	9.3393	9.4826	9.3856	9.3197	9.3324	9.4524	9.3057	9.455	9.4009	9.3901	9.4827
241	Intestinal fatty acid binding protein OS=Dicentrarchus labrax OX=13489 GN=IGFBP PE=2 SV=1	W8FWJ4_DICLA	15 kDa	9.4029	9.357	9.4471	9.128	9.29	8.6654	9.25	9.0797	8.8818	9.3429	9.3085	9.1231	9.3337	9.195	9.1362	9.1964	9.3292	9.1646	9.1684	9.3527	9.3479	9.0233	9.1775	9.2631	9.0459	9.1324	9.3769	9.3488	9.1848	9.3729	9.2127	9.3562	9.2631	9.2175	9.1489	9.2917	9.153	9.0887	9.1701	9.3894	8.9315	9.3051	9.351	9.3999	9.3319	9.2435
242	60 kDa heat shock protein (Hsp60) mRNA OS=Sparus aurata OX=8175 GN=Hsp60 PE=2 SV=1	A0A0B4KJU1_SPAAU	61 kDa	9.2151	9.2059	9.2131	9.304	9.3515	9.2764	9.1829	9.2751	9.2035	9.3058	9.2687	9.3012	9.2035	9.3034	9.3426	9.2578	9.2562	9.3082	9.289	9.2303	9.388	9.1884	9.3976	9.2059	9.2724	9.2426	9.264	9.2855	9.1991	9.2606	9.1498	9.3243	9.2319	9.2893	9.1356	9.2844	9.4649	9.5155	9.4259	9.3496	9.5429	9.4122	9.3369	9.3982	9.3649	9.4175
243	Uncharacterized protein OS=Takifugu rubripes OX=31033 GN=hspd1 PE=3 SV=1	H2USE5_TAKRU	61 kDa			9.2131		9.3515	9.2764			9.2035	9.3058	9.2687	9.3012	9.2035	9.3034	9.3426	9.2578	9.2562	9.3082	9.289	9.2303		9.1884	9.3976	9.2059	9.2724		9.264	9.2855		9.2606	9.1498	9.3243	9.2319	9.2893	9.1356	9.2844	9.4649	9.5155	9.4259	9.3496	9.5429	9.4122	9.3369	9.3982	9.3812	9.3991
244	Uncharacterized protein OS=Takifugu rubripes OX=31033 PE=4 SV=1	H2TUI7_TAKRU	71 kDa	9.262	9.3939	9.3074	9.1915	9.3823	9.5515	9.2309	9.4006	9.3829	9.5113	9.4551	9.2936	9.3154	9.5002	9.5372	9.4184	9.4157	9.3341	9.4544	9.5206	9.482	9.2429	9.2725	9.4389	9.408	9.3575	9.2987	9.2708	9.4048	9.4276	9.3211	9.1134	9.278	9.4311	9.2693	9.4039	9.5905	9.7036	9.3283	9.477	9.6403	9.3823	9.4243	9.3964	9.3619	9.4488
245	40S ribosomal protein S19 (Fragment) OS=Epinephelus coioides OX=94232 PE=2 SV=1	B9V305_EPICO (+1)	16 kDa	9.3661	9.4468	9.4405	9.3127	9.403	9.2451	9.1725	9.3207	9.2056	9.3139	9.379	9.3382	9.2394	9.3636	9.3156	9.3413	9.3146	9.2514	9.4024	9.5368	9.4643	9.2492	9.268	9.2305	8.9593	9.203	9.2963	9.3857	9.3661	9.2572	9.203	9.2897	9.284	9.2523	9.1809	9.3469	9.5437	9.4167	9.3472	9.3023	9.4538	9.2824	9.4684	9.3865	9.4136	9.5328
246	Annexin OS=Gasterosteus aculeatus OX=69293 PE=3 SV=1	G3PY88_GASAC (+2)	35 kDa	9.4735	9.6125	9.6869	9.4846	9.6422	9.5585	9.4442	9.3809	9.4133	9.5164	9.4869	9.4702	9.436	9.5924	9.5348	9.4198	9.5627	9.4735	9.2792	9.5837	9.3775	9.5117	9.4199	9.5105	9.4986	9.3481	9.5432	9.5588	9.4292	9.3998	9.4536	9.5324	9.4322	9.4037	9.4535	9.5863	9.5252	9.4743	9.6577	9.2726	9.4416	9.205	9.2488	9.3813	9.4236	9.6675
247	3-hydroxyanthranilate 3,4-dioxygenase OS=Tetraodon nigroviridis OX=99883 GN=HAAO PE=3 SV=1	H3DI95_TETNG (+1)	33 kDa	9.6139	9.6053	9.6269	9.4508	9.4376	9.5752	9.3373	9.3945	9.296	9.4643	9.4563	9.3543	9.4186	9.4756	9.4334	9.5433	9.4281	9.6213	9.4068	9.5158	9.5721	9.4804	9.519	9.5091	9.5418	9.5246	9.5311	9.5764	9.4605	9.4494	8.8213	9.422	9.4738	9.4401	9.398	9.5149	9.561	9.6171	9.8058	8.978	9.538	9.5723	9.4366	9.3771	9.396	9.5796
248	Electron transfer flavoprotein subunit alpha, mitochondrial OS=Larimichthys crocea OX=215358 GN=EH28_10670 PE=4 SV=1	A0A0F8AZP4_LARCR	35 kDa	8.9076	9.001	8.7913	8.7516	9.0157	8.8632	9.0768	9.0954	9.0339	9.109	8.9274	9.0092	8.9428	8.9079	9.0665	8.7508	9.0791	8.8765	8.9536	8.8168	8.9721	9.1375	9.0037	9.027	8.8794	8.9794	9.1176	8.8952	8.8741	9.0858	8.7264	9.1033	8.926	9.1101	9.0285	9.0296	9.0147	9.173	9.0835	9.1802	9.2763	8.9552	9.1516	9.3767	9.1909	8.9224
250	Ribosomal protein L23 (Fragment) OS=Epinephelus coioides OX=94232 PE=2 SV=1	A8HG23_EPICO (+1)	15 kDa	9.3545	9.2126	9.4772	9.2883	9.2743	9.4878	9.2667	9.3422	9.3306	9.3979	9.4394	9.3241	9.313	9.3567	9.2593	9.4138	9.0854	9.1359	9.4531	9.4984	9.4533	9.2224	9.3132	9.3147	9.2634	9.3263	9.2008	9.3495	9.3016	9.325	9.2052	9.1577	9.2598	9.2987	9.2694	9.2917	9.5365	9.4757	9.1381	9.3893	9.515	9.3363	9.3847	9.3721	9.366	9.4987
251	Syntaxin-binding protein 3 OS=Larimichthys crocea OX=215358 GN=EH28_07491 PE=3 SV=1	A0A0F8B7A1_LARCR	68 kDa	7.8084	8.0396	7.559	7.6957	7.8566	7.8629	7.4534	7.8192	7.4009	7.5672	8.2938	7.6587	7.7045	7.9361	7.8407	7.5837	7.7431		7.494	7.9644	7.597	7.5158	7.6423	7.7224	7.5044		7.8179	8.0112	7.5151	7.5724	7.6873	7.5586	7.7254	8.0237	7.7041	7.6325	7.2531	7.8913	7.7131	7.7976	7.783		7.2865	9.3679		7.4527
252	Vinculin OS=Dicentrarchus labrax OX=13489 GN=VCL PE=4 SV=1	E6ZHG1_DICLA	118 kDa	8.9992	9.0019	9.0306	8.9299	8.8995	8.9138	8.858	8.789	8.8112	8.9393	8.9195	8.9044	8.8167	8.785	8.8512	8.912	8.8383	9.0669	8.8786	8.8297	9.0164	8.7897	8.9547	8.9226	8.8424	8.8934	9.0194	9.0023	8.9292	8.8878	8.8369	8.8165	8.9007	8.8796	8.8331	8.9214	8.9059	8.9108	8.8732	9.3447	9.3663	8.8908	9.4336	9.3673	9.3147	8.9339
253	Receptor for activated C kinase 1 OS=Gasterosteus aculeatus OX=69293 PE=4 SV=1	G3Q232_GASAC	35 kDa	9.4746	9.531	9.5474	9.402	9.4565	9.5808	9.3131	9.4771	9.3403	9.4853	9.456	9.4038	9.372	9.5503	9.4709	9.461	9.4029	9.3451	9.4983	9.602	9.5238	9.3659	9.3205	9.3973	9.4676	9.4082	9.4176	9.5089	9.4615	9.3778	9.2518	9.3647	9.3651	9.3937	9.3181	9.5249	9.5346	9.4687	9.3885	9.4221	9.4816	9.3336	9.4625	9.3608	9.3826	9.5486
254	Dihydropyrimidinase OS=Gasterosteus aculeatus OX=69293 PE=4 SV=1	G3NLX3_GASAC	55 kDa	9.3098	9.2885	9.0992	9.1631	9.1698	9.0899	9.1337	9.1357	9.0175	9.309	9.2499	9.275	9.0649	9.0805	9.1292	9.0194	9.1663	9.3119	9.1188	9.1332	9.1867	9.1257	9.0336	9.1654	9.0718	9.0819	8.9971	9.3318	9.1651	8.9982	8.9482	9.1449	9.0251	9.1748	9.1297	9.0297	9.2272	9.336	9.3591	9.2519	9.4258	9.1817	9.405	9.3602	9.3267	9.482
255	Protein disulfide-isomerase A4 OS=Dicentrarchus labrax OX=13489 GN=PDIA4 PE=3 SV=1	E6ZII6_DICLA	72 kDa	8.9505	9.2502	9.1638	8.9502	9.5191	9.4968	8.692	9.5735	9.525	9.1028	9.1375	8.9969	9.4132	9.5793	9.5274	9.3627	9.5127	8.803	9.4642	9.5554	9.4828	8.9457	9.5231	9.4694	9.5082	9.3619	9.053	9.0477	8.9786	9.1028	8.959	9.0044	9.2691	9.0657	8.8881	9.5341	9.6633	9.7734	9.7115	9.4514	9.5819	9.4841	9.396	9.3598	9.3471	9.6627
256	Chromosome undetermined SCAF12162, whole genome shotgun sequence OS=Tetraodon nigroviridis OX=99883 GN=GSTENG00010476001 PE=3 SV=1	Q4SY70_TETNG	36 kDa	9.074	8.9926	8.8736	9.0167	9.1493	9.1308	9.2615	9.0592	9.1944	9.0696	8.9383	8.9441	9.1982	9.1607	9.1559	9.07	9.1753	9.2631	8.8733	9.0474	9.0977	9.293	9.0639	9.2175	9.0114	9.1939	9.1778	8.9503	9.09	9.1848	9.1952	9.0632	9.1709	9.1812	8.9891	9.0922	9.1309	9.2013	9.2165	9.2812	9.2324	9.2019	9.0217	9.3596	9.076	9.056
257	Ribosomal protein S16 OS=Gasterosteus aculeatus OX=69293 PE=3 SV=1	G3Q972_GASAC	18 kDa	9.4146	9.4195	9.2924	9.3409	9.1345	9.2117	9.2561	9.1347	9.3065	9.1002	9.4287	9.3409	9.1184	9.1824	9.0489	9.3928	9.1258	9.3398	9.0891	9.2442	9.1948	9.0988	9.0643	9.1047	9.0937	9.309	9.0869	9.2446	9.1766	9.299	9.2374	8.9761	9.3426	9.0607	9.36	9.1178	9.4731	9.3663	9.3008	9.1057	9.3556	9.3001	9.4151	9.3538	9.2996	9.2541
258	Phosphoglucomutase 1 OS=Takifugu rubripes OX=31033 PE=3 SV=1	H2VDZ6_TAKRU	64 kDa	9.3123	9.4513	9.216	9.1948	9.2412	9.31	9.2378	9.3499	9.2317	9.4089	9.1495	9.2839	9.2381	9.188	9.1667	9.2015	9.2811	9.1584	9.1915	9.2238	9.0731	9.223	9.083	9.2156	9.2665	9.2709	9.2219	9.2035	9.1387	9.2583	9.3069	9.2128	9.2026	9.2687	9.231	9.3928	9.3233	9.2578	9.2156		9.4667	9.3192		9.3479	9.2508	9.285
259	Peroxiredoxin 2 OS=Sparus aurata OX=8175 GN=PRDX2 PE=2 SV=1	G0T333_SPAAU	22 kDa	9.5372	9.5183	9.5679	9.4759	9.4822	9.4401	9.3785	9.3309	9.3025	9.3812	9.5311	9.534	9.4932	9.1492	9.4589	9.4551	9.4181	9.5123	9.496	9.552	9.617	9.3825	9.5562	9.4736	9.441	9.4	9.3822	9.5655	9.471	9.4423	9.3106	9.5153	9.4791	9.4959	9.4711	9.4171	9.5836	9.5382	9.4975	9.3158	9.3941	9.5402	9.4447	9.3461	9.4225	9.4202
260	Peroxiredoxin 4 OS=Gasterosteus aculeatus OX=69293 PE=4 SV=1	G3QBS9_GASAC	29 kDa	8.9448	9.2179	9.03	9.0308	9.0259	9.0819	8.8483	9.1047	9.1203	9.0609	9.148	9.0689	9.0482	9.1112	9.1581	9.1159	8.9865	8.8455	9.1124	9.1464	9.0587	9.0057	9.018	9.0406	9.1043	9.0873	9.0548	9.0186	9.153	9.0576	8.9641	8.9037	9.0116	9.022	8.9524	9.1795	9.3709	9.4582	9.3477	9.3018	9.4252	9.1336	9.305	9.3432	9.2549	9.3194
261	Calcium-transporting ATPase OS=Larimichthys crocea OX=215358 GN=EH28_02683 PE=3 SV=1	A0A0F8AVB7_LARCR	148 kDa	8.6143	9.0342	8.2104	8.4918	8.1008	8.3532	8.5743	8.8994	9.0686	8.7793	7.6981	8.7898	9.0947	8.6926	8.2779	8.4976	8.6325	8.5577	8.7887	8.2677	8.8769	8.8522	8.6134	8.9488	8.7662	8.9057	8.818	8.9391	8.9509	8.8691	8.867	8.6601	8.513	8.7097	8.8737	8.841	9.2942	9.4241	9.1736	9.4604	9.1414	9.1802	9.1923	9.3387	9.3384	9.0251
262	Tubulin alpha chain OS=Takifugu rubripes OX=31033 PE=3 SV=1	H2SWL9_TAKRU	53 kDa	9.3904	9.3991	9.273	9.3283	9.1712	9.2657	9.3405	9.2331	9.272	9.1916	9.3789	9.3333	9.3484	9.2632	9.1849	9.3066	9.2177	9.3295	9.2766	9.0901	9.2579	9.2662	9.2119	9.3064	9.2227	9.2799	9.267	9.1728	9.1243	9.1949	9.2411	9.1427	9.3011	9.241	9.3044	9.2988	9.3622	9.2855	9.2727	9.2882	9.2807	9.3434	9.3647	9.3368		9.2388
263	40S ribosomal protein S7 OS=Epinephelus coioides OX=94232 PE=2 SV=1	B5T1M3_EPICO	22 kDa	8.8009	8.9224	9.077	8.9435	8.7869	9.3279	8.831	9.0983	9.1665	9.3219	8.9489	8.9124	9.0517	9.0083	9.1893	9.0327	9.036	9.1134	8.9733	9.0592	9.0079	9.1484	8.6893	8.8817	9.0971	9.049	8.7724	8.9185	9.1605	9.0437	9.0038	8.7385	8.8612	8.8243	9.053	8.9473	9.0764	8.834	8.8753	9.004	9.3105	9.0897	9.4775	9.3357	9.1657	9.0398
264	Type I keratin-like protein (Fragment) OS=Sparus aurata OX=8175 PE=2 SV=1	C0LMQ3_SPAAU	36 kDa	8.9546	9.0538	9.0306	8.9764	9.3055	9.083	9.0834	8.9455	8.938	8.9901	9.0271	8.9914	8.9121	9.1037	8.9779	8.9559	9.0935	9.004	9.0289	8.963	9.025	8.9984	9.0105	9.0178	9.0337	8.9139	9.0731	9.0059	8.9486	9.0136	8.9955	9.0503	8.8425	8.9869	9.0513	9.0312	9.1573	9.0639	9.2197	9.3305	9.287	9.0288	9.292	9.3343	9.1136	9.2312
265	Serine--pyruvate aminotransferase OS=Gasterosteus aculeatus OX=69293 PE=3 SV=1	G3NKR2_GASAC	43 kDa	9.2579	9.0956	9.0161	8.9885	9.0639	9.1836	9.2066	9.1371	9.1805	9.0581	9.1254	9.0191	9.2353	9.2907	9.2925	9.3054	9.2201	9.1479	9.0325	9.1289	8.9464	9.0057	9.0165	9.2081	9.3312	9.2242	9.1582	9.1719	9.161	9.0897	9.1209	9.0456	9.0248	9.2526	9.0834	9.1405	9.12	9.1383	8.9646	9.2816	9.3193	9.0643	9.3004	9.3323	9.2992	9.3078
266	40S ribosomal protein S8 OS=Larimichthys crocea OX=215358 GN=EH28_04018 PE=3 SV=1	A0A0F8C4K9_LARCR	56 kDa	9.4215	9.4598	9.5023	9.3864	9.355	9.5139	9.3138	9.3744	9.3673	9.4459	9.461	9.3743	9.3606	9.4602	9.2623	9.4379	9.3277	9.3432	9.4929	9.5527	9.5131	9.3449	9.355	9.371	9.3358	9.3579	9.3313	9.4701	9.397	9.3613	9.2579	9.2701	9.3835	9.3132	9.3127	9.2654	9.3929	9.3965	9.3213	9.1152	9.4216	9.3647	9.43	9.3321	9.3575	9.4414
267	40S ribosomal protein S12 (Fragment) OS=Tetraodon nigroviridis OX=99883 GN=GSTENG00030282001 PE=3 SV=1	Q4RR83_TETNG	14 kDa	9.2132	9.2643	9.3266	9.304	9.2338	9.4735	9.1574	9.4269	9.1834	9.3501	9.3299	9.2594	9.214	9.324	9.2723	9.2887	9.3443	9.2237	9.3996	9.364	9.3429	9.148	9.2839	9.2898	9.4495	9.2617	9.1744	9.2764	9.2684	9.2711	9.1483	9.1708	9.2895	9.22	9.1944	9.3136	9.3309	9.2824	9.2737	9.2106	9.2843	9.2494	9.283	9.332	9.3655	9.3497
268	HSP-90 OS=Dicentrarchus labrax OX=13489 PE=2 SV=1	Q6TL18_DICLA	83 kDa	9.5347	9.3679	9.3931	9.4915	9.3857	9.3736	9.238	9.2853	9.1974	9.2842	9.4096	9.3088	9.2369	9.3652	9.2898	9.3879	9.2708	9.3069	9.3461	9.4555	9.4223	9.2668	9.3951	9.3029	9.3249	9.2785	9.3171	9.4066	9.4176	9.2278	9.2458	9.3381	9.3364	9.342	9.2384	9.3133	9.3661	9.3795	9.333	9.2125	9.306	9.3556	9.414	9.3305	9.3438	9.3863
269	Heat shock protein 90alpha OS=Siniperca chuatsi OX=119488 GN=HSP90alpha PE=2 SV=1	A0A0U1ZAT2_SINCH	84 kDa	9.5347	9.3679	9.3931	9.4915	9.3607	9.367	9.238	9.2853	9.1961	9.2842	9.4096	9.3088	9.1973	9.3652	9.2844	9.3879	9.2708	9.3069	9.3461	9.4555	9.4223	9.2668	9.3951	9.3029	9.3249	9.2544	9.3171	9.3867	9.402	9.2223	9.2458	9.3381	9.3364	9.342	9.2384	9.3133	9.3523	9.3104	9.333	9.201	9.2774	9.3556	9.414	9.3305	9.2886	9.3863
270	Isocitrate dehydrogenase [NADP] OS=Takifugu rubripes OX=31033 GN=idh2 PE=3 SV=1	H2SRD2_TAKRU	51 kDa	9.4181	9.4525	9.4891	9.2543	9.513	9.1816	9.3776	9.367	9.2911	9.2233	9.3017	9.4003	9.2504	9.2306	9.2452	9.3313	9.3775	9.2016	9.3058	9.2682	9.1296	9.3361	9.445	9.2559	9.2935	9.2876	9.3653	9.4376	9.3504	9.2434	9.3698	9.5115	9.3172	9.3315	9.3617	9.4149	9.2977	9.2142	9.3343	9.1763	8.7008	9.2635	9.3078	9.3281	9.546	9.3449
272	Dimethylaniline monooxygenase [N-oxide-forming] OS=Takifugu rubripes OX=31033 GN=fmo PE=3 SV=1	Q6ZZY9_TAKRU	63 kDa	8.969	8.78	8.8511	8.7038	9.2317	9.0406	8.9783	8.8506	8.9229	9.0763	8.9249	8.999	9.0656	9.2336	9.2278	8.7669	8.9267	9.0056	8.8626	9.0789	8.8394	9.1467	8.7249	8.9853	8.8893	8.8771	9.0766	8.9218	8.8866	9.0454	8.9796	8.8145	8.9569	9.0574	9.2071	9.2404	9.0898	9.1957	9.0357	9.4012	9.2487	9.1888	8.7296	9.3216	8.4601	8.9504
273	60S acidic ribosomal protein P0 OS=Larimichthys crocea OX=215358 GN=EH28_07738 PE=4 SV=1	A0A0F8AUE9_LARCR	45 kDa	9.4122	9.4484	9.4384	9.345	9.3411	9.4814	9.2788	9.3397	9.2941	9.4117	9.4514	9.3737	9.3275	9.4415	9.3847	9.393	9.3035	9.3084	9.4301	9.4974	9.4352	9.3229	9.2855	9.3473	9.3981	9.3488	9.2974	9.3774	9.3487	9.3247	9.2633	9.2124	9.3438	9.3169	9.2839	9.41	9.4464	9.382	9.3238	9.3453	9.3861	9.2794	9.3637	9.3204	9.3557	9.4075
274	Glucan (1,4-alpha-), branching enzyme 1b OS=Takifugu rubripes OX=31033 PE=4 SV=1	H2UKD8_TAKRU	81 kDa	9.2077	9.2417	9.1523	9.0205	9.1149	9.2099	9.131	9.1915	9.0245	9.1248	9.0988	9.1095	9.1583	9.2225	9.1064	9.0978	9.1585	8.9252	9.0058	9.1258	8.9148	9.0706	9.095	9.1373	9.1867	9.1097	9.2229	9.166	9.1179	9.0228	9.0819	9.2495	9.0318	9.1828	9.1353	9.0525	9.2418	9.1933	9.2201	9.1904	9.2412	9.2058	9.3454	9.3197	9.339	9.3191
275	Fatty acid synthase (Fragment) OS=Epinephelus coioides OX=94232 PE=2 SV=1	B6E1X8_EPICO	26 kDa	9.652	9.594	9.5085	9.5367	9.6439	9.4416	9.6281	9.5022	9.2847	9.7461	9.582	9.6455	9.4336	9.3072	9.4844	9.3614	9.6075	9.529	9.5583	9.4446	9.1124	9.5737	9.6716	9.4331	9.4548	9.4482	9.4552	9.6044	9.6363	9.5387	9.5828	9.7026	9.6627	9.4479	9.5891	9.4365	9.0284	9.0519	9.334	9.0339	9.3032	9.1717	9.4657	9.3138	9.5164	9.3692
276	Succinate--CoA ligase [GDP-forming] subunit beta, mitochondrial OS=Dicentrarchus labrax OX=13489 GN=SUCLG2 PE=3 SV=1	E6ZFX7_DICLA	41 kDa	9.0088	8.9626	8.9872	8.8325	9.1176	9.0917	9.053	9.0678	8.9834	9.1633	9.0545	9.0973	8.9537	9.1793	9.0992	8.9509	9.0389	8.9972	9.0766	9.067	9.1174	9.0474	8.9516	9.0187	9.01	8.9499	9.1106	9.0242	8.9306	9.1321	9.0096	8.9756	8.9492	9.067	8.9734	9.0619	9.1396	9.3435	9.0222	9.3015	9.399	9.1116	9.1544	9.3129	9.043	9.0978
277	Catechol-O-methyltransferase domain-containing protein 1 OS=Dicentrarchus labrax OX=13489 GN=COMTD1 PE=4 SV=1	E6ZHH2_DICLA	29 kDa	9.2738	9.1907	9.2559	9.1909	9.2865	9.2567	9.2235	9.0746	9.2662	9.0874	9.2803	9.1308	9.2626	9.3244	9.2343	9.2402	8.8791	9.3708	9.2991	9.2808	9.1332	9.2849	9.1642	9.3135	9.1348	9.3276	9.3537	9.2406	9.3432	9.0717	9.2054	9.0929	9.2021	9.2451	9.2783	9.2277	9.3344	9.1146	9.3543	9.3646	9.4579	9.1438	9.3013	9.3098	9.2567	9.5104
278	Heat shock protein (Fragment) OS=Sebastiscus marmoratus OX=41446 GN=hsp60 PE=2 SV=1	S4T6Y3_SEBMA	35 kDa	9.2015	9.1753	9.1739	9.2743	9.2846	9.1994	9.1585	9.199	9.1718	9.2339	9.2332	9.2683	9.0946	9.2411	9.2617	9.2129	9.174	9.2545	9.2387	9.1836	9.3212	9.1597	9.3728	9.1752	9.1849	9.2171	9.223	9.2723	9.1682	9.2301	9.1386	9.2152	9.2054	9.2465	9.1021	9.2416	9.4105	9.471	9.4072	9.259	9.3575	9.3218	9.1826	9.3077	9.3154	9.3796
279	Glucose-6-phosphate isomerase OS=Sciaenops ocellatus OX=76340 GN=G6PI PE=2 SV=1	A0A191T7W8_SCIOC	62 kDa	9.2006	9.2264	9.1807	9.2117	9.1112	9.2857	9.3349	9.3027	9.1487	9.308	9.1033	9.1608	9.182	9.1198	9.1892	9.1517	9.2726	9.2491	9.2926	9.0888	9.0486	9.2911	9.0389	9.0628	9.2498	9.1728	9.2425	9.1925	9.2835	9.1477	9.2432	9.0909	9.0928	9.061	9.3433	9.2261	9.2481	9.2108	9.1172	9.1605	9.3198	9.359	9.4309	9.3066	9.4049	9.2175
280	Isocitrate dehydrogenase [NADP] OS=Gasterosteus aculeatus OX=69293 PE=3 SV=1	G3PVW5_GASAC (+1)	51 kDa	9.4147	9.4413	9.4837	9.2494	9.4944	9.1784	9.3758	9.3669	9.2893	9.2035	9.2929	9.3928	9.2467	9.2324		9.3265	9.3784	9.1985				9.3357	9.4432	9.2563	9.2865	9.2868	9.3653	9.436	9.3477	9.2434	9.3701	9.5085	9.316	9.3278	9.3615	9.4136	9.2794	9.2092	9.3181	9.1354	8.589	9.2523	9.2825	9.3038	9.5356	9.3333
281	40S ribosomal protein S5 (Fragment) OS=Pagrus major OX=143350 PE=2 SV=1	Q6Y214_PAGMA	22 kDa	8.7587	9.1005	9.1853	9.1373	8.7204	9.2959	8.8616	9.0295	9.2597	9.2215	8.9551	8.9847	9.21	9.2335	9.2659	9.2692	9.2441	9.1935	9.2409	9.0522	8.8297	9.1099	9.1783	8.8532	9.3592	9.2884	8.7481	8.8085	9.1531	9.2303	9.1193	9.0279	8.8502	8.9806	9.1796	9.1195	9.0061	8.9476	8.7606	8.8184	9.4583	9.325	9.3816	9.3035	9.178	8.9667
282	Alpha-1,4 glucan phosphorylase OS=Gasterosteus aculeatus OX=69293 PE=3 SV=1	G3N710_GASAC	97 kDa	9.42	9.4158	9.4621	9.2904	9.1991	9.2549	9.2893	9.3009	9.2959	9.2515	9.3339	9.2917	9.4221	9.2785	9.2748	9.2964	9.4374	9.2455	9.2343	9.1638	9.1881	9.4204	9.2471	9.3032	9.3217	9.2903	9.4887	9.2361	9.2477	9.2449	9.298	9.2913	9.3445	9.3422	9.3615	9.2485	9.3782	9.4156	9.4117	9.3223	9.1784	9.4028	9.3817	9.3031	9.3664	9.2831
283	Sarcosine dehydrogenase OS=Takifugu rubripes OX=31033 PE=4 SV=1	H2TAV7_TAKRU (+1)	101 kDa	8.8301	9.0423		8.6868	9.0495	8.7974	9.0007	9.0024	9.046	8.9799		8.9409	8.9022	8.9969	9.0515	8.5678	8.9425			8.7921		9.0533	8.8585	8.9288	8.9358		9.002	8.9565	8.9991	8.9581	8.9015	8.7926		8.841	8.9568	9.0478		9.1461	9.1787	9.1921	9.2248	8.9702	9.197	9.3001	9.1983	8.6938
284	Serotransferrin OS=Dicentrarchus labrax OX=13489 PE=2 SV=1	C3TVB1_DICLA	74 kDa	9.1037	9.143	9.1703	9.177	9.186	9.2215	9.1278	9.2542	9.0575	9.1635	9.2091	9.2056	9.0262	9.3171	9.1678	9.1039	9.1419	9.1644	9.2027	9.11	9.3348	9.0569	9.1887	8.9974	9.1476	9.0694	9.1856	9.1812	9.0599	9.1881	9.0891	9.07	9.0957	9.0681	9.0753	9.2125	9.2158	9.1716	9.178	9.2865	9.1048	9.1512	9.4148	9.2998	9.387	9.1632
285	Sarcosine dehydrogenase OS=Sciaenops ocellatus OX=76340 GN=SarDh PE=2 SV=1	A0A191T7X1_SCIOC	105 kDa	8.8464	9.1196	8.8	8.7054	9.0938	8.8181	9.0908	9.0361	9.0952	9.0761	8.9556	9.0771	8.9977	8.9781	9.1085	8.6558	8.9865	8.9066	8.9792	8.8078	8.8486	9.0447	8.9517	8.9984	8.984	9.0041	9.0158	8.9892	9.0302	9.0354	8.9721	8.8419	8.7886	8.9698	9.0312	9.1068	8.8083	9.2552	9.1868	9.1845	9.2248	9.037	9.2093	9.2997	9.3166	8.7432
286	Serine--pyruvate aminotransferase OS=Anoplopoma fimbria OX=229290 GN=SPYA PE=2 SV=1	C3KHW4_ANOFI	42 kDa	9.1622	9.183	9.0161	9.0301	9.1374	9.2147	9.1278	9.145	9.1409	9.1344	9.1936	9.1054	9.2274	9.2804	9.2159	9.2814	9.2008	9.0624	9.1019	9.202	9.0067	9.0648	9.0886	9.1793	9.2967	9.2042	9.0909	9.2285	9.1899	9.1628	9.164	9.1352	9.0668	9.1551	9.1851	9.1129	9.2745	9.1902	9.1283	9.2874	9.2749	8.9512	9.1077	9.2994	9.2091	9.1459
287	Type I keratin S8 (Fragment) OS=Epinephelus bruneus OX=323802 PE=2 SV=1	F8U089_EPIBR	30 kDa	8.9192	9.0463	9.0306	8.963	9.2374	9.083	9.0802	8.9151	8.938	8.9901	9.0045	8.9726	8.8593	9.0302	8.97	8.9328	9.0827	9.004	8.9902	8.963	9.0022	8.987	9.0052	9.0134	9.0128	8.8902	9.0731	8.9812	8.9486	9.0136	8.9489	9.0107	8.8254	8.9394	9.0419	9.0117	9.0993	9.0088	9.1473	9.2864	9.287	8.989	9.2562	9.2987	9.0991	9.1492
288	Isocitrate dehydrogenase [NADP] OS=Takifugu rubripes OX=31033 GN=LOC101078926 PE=3 SV=1	H2RZJ6_TAKRU	51 kDa		9.4423	9.4803	9.2526	9.5034	9.1797	9.3782	9.3671	9.2936	9.1989	9.2972	9.3931	9.2537	9.2324	9.2461	9.3313	9.3797	9.2016	9.2958	9.2443	9.1143	9.3355	9.4426	9.2567	9.2949	9.2892	9.3673	9.4359	9.3496	9.2415	9.3716	9.5028	9.3168		9.3638	9.4179	9.2768	9.2092	9.3195	9.1332	8.5526	9.2535	9.2773	9.2978	9.5336	9.33
289	Uncharacterized protein OS=Takifugu rubripes OX=31033 PE=4 SV=1	H2UP03_TAKRU	57 kDa	9.8033	9.7706	9.8151	9.7794	9.672	9.7645	9.5669	9.5371	9.4864	9.7608	9.5845	9.626	9.5962	9.5824	9.527	9.6673	9.636	9.6037	9.6533	9.6711	9.6942	9.378	9.7048	9.6452	9.7365	9.5871	9.5881	9.766	9.6776	9.5241	9.4316	9.563	9.5899	9.5674	9.5592	9.5613	9.5798	9.2257	9.4472	9.167	9.3863	9.4507	9.463	9.2887	9.4477	9.686
290	Uricase OS=Tetraodon nigroviridis OX=99883 GN=GSTENG00022862001 PE=3 SV=1	Q4S7B9_TETNG	34 kDa	9.105	9.2397	9.2247	8.4571	8.0628	9.2845	8.3164	9.1702	9.1562	9.2027		9.0608	9.2025	9.0425	9.1577		8.998	9.165	9.1681	9.1582	8.9732	9.097	9.0003		8.1156	9.1517	8.5021	9.1821	9.1995	8.5094	9.1823				9.0996	7.8891	9.223	9.2927	9.1839	9.2825	9.2917	9.177	9.278	9.2851	9.4367
291	Transketolase OS=Gasterosteus aculeatus OX=69293 GN=TKT PE=4 SV=1	G3NRH9_GASAC	69 kDa	9.2801	9.2815	9.2403	8.9741	9.3407	9.2194	9.2893	9.403	9.2905	9.3242	9.2914	9.3072	9.2033	9.2979	9.2659	9.0978	9.3166	9.0546	9.2021	9.2392	9.1019	9.3701	9.0252	9.2233	9.0561	9.1512	9.3191	9.0876	9.1639	9.2865	9.2819	9.436	9.1875	9.3916	9.2836	9.2634	8.5544	9.021	8.9352	9.1534	9.0236	9.1985	8.992	9.2842	9.2382	8.7519
292	Receptor for activated protein kinase c OS=Dicentrarchus labrax OX=13489 PE=2 SV=1	Q0GN69_DICLA	35 kDa	9.4371	9.502	9.5083	9.3485	9.3754	9.5808	9.2985	9.433	9.337	9.4404	9.4464	9.3565	9.3681	9.4707	9.4077	9.4324	9.3661	9.3211	9.4842	9.5317	9.4966	9.3221	9.2454	9.3652	9.4342	9.4069	9.357	9.4791	9.4037	9.3548	9.2191	9.251	9.3296	9.3704	9.3037	9.4723	9.5346	9.4687	9.361	9.4171	9.4816	9.3336	9.4324	9.2835	9.3737	9.5486
293	Uncharacterized protein OS=Takifugu rubripes OX=31033 GN=rps3 PE=3 SV=1	H2SQQ0_TAKRU	27 kDa	9.3739	9.5142	9.5364	9.4792	9.4814	9.5551	9.276	9.3532	9.3112	9.5029	9.5067	9.4434	9.3457	9.5596	9.4745	9.5223	9.2738	9.4478	9.4849	9.5907	9.5487	9.4282	9.442	9.4369	9.4947	9.4824	9.2652	9.5194	9.5125	9.4132	9.3718	9.4622	9.4808	9.3033	9.294	9.4221	9.416	9.4453	9.2032	9.3059	9.2491	9.4194	9.3375	9.2794	9.293	9.4361
294	Uncharacterized protein OS=Gasterosteus aculeatus OX=69293 PE=3 SV=1	G3Q1H9_GASAC	35 kDa		7.8076	8.8647		9.0314	7.716	8.0891		9.0414	8.0775	8.6724	9.1845	9.0314	9.0882	7.7377	7.522	8.6711	7.3659	8.9856	8.3558	7.6384	8.9159	8.8573	9.0508	7.7352	7.4744		9.0079	7.5394	8.9416		8.9876	8.6653	9.1411	8.0442	8.9468	8.7481	8.626	8.5639	9.2372	9.2044	9.1582	9.5492	9.2777	9.1059	8.6153
295	Dolichyl-diphosphooligosaccharide--protein glycosyltransferase subunit 1 OS=Dicentrarchus labrax OX=13489 GN=RPN1 PE=3 SV=1	E6ZFW2_DICLA	67 kDa	9.3126	9.3691	9.282	9.17	9.25	9.3289	9.0774	9.3046	9.2552	9.2469	9.3054	9.2131	9.2494	9.3932	9.3256	9.2718	9.2612	9.1701	9.2644	9.3824	9.3864	9.1652	9.2447	9.2313	9.238	9.2333	9.3219	9.2537	9.2578	9.1658	9.1479	9.2205	9.1974	9.2739	9.1733	9.2647	9.4139	9.3685	9.3179	9.2303	9.285	9.3113	9.2977	9.2765	9.3162	9.3468
296	Dolichyl-diphosphooligosaccharide--protein glycosyltransferase 48 kDa subunit OS=Tetraodon nigroviridis OX=99883 PE=3 SV=1	H3CZZ5_TETNG	51 kDa	9.0667	9.1295	8.9622	9.0349	9.1195	9.1516	8.9454	9.1005	9.1348	9.0928	9.1331	9.0792	9.0994	9.2556	9.1695	9.1215	9.0709	9.0532	9.082	9.259	9.1431	9.066	8.997	9.0276	9.13	9.0783	9.1559	9.1116	9.0896	9.0727	9.0323	9.0328	9.0887	9.0816	9.0355	9.0851	9.2993	9.1774	9.199	9.2112	9.1326	9.0935	9.2331	9.2725	9.2311	9.3096
297	Thiosulfate sulfurtransferase KAT OS=Dicentrarchus labrax OX=13489 GN=KAT PE=4 SV=1	E6ZIT9_DICLA	18 kDa	8.5047	8.8635	8.7182	8.5285	9.0414	8.8105	8.5197	8.9075	8.6115	8.8452	8.7504	8.8753	8.5655	9.0368	8.9846	8.6469	8.7996	8.7019	8.7534	8.906	8.7328	8.5782	8.8815	8.7691	8.9495	8.7168	8.9214	8.6773	8.7926	8.7743	8.7308	8.934	8.5226	8.7189	8.2843	8.9429	9.0467	9.262	8.96	9.2024	9.4664	8.9991	9.1182	9.2686	8.9893	8.9573
298	Ribosomal protein S28 OS=Gasterosteus aculeatus OX=69293 PE=3 SV=1	G3PSE7_GASAC	8 kDa	9.1931	9.2685	9.2418	9.3361	9.2297	9.2106	9.0958	9.2013	9.1382	9.1233	9.2711	9.1957	8.3651	9.3372	9.1975	9.2384	9.1521	9.1998	7.4126	8.4342	9.2674	9.1582	9.2431	9.2595	9.2388	9.1964	9.2029	9.1646	9.1495	9.1647	9.0897	9.2858	9.2991	9.2235	9.1105	9.2879	9.2982	9.1051	9.1643	9.1371	9.3178	9.3305	9.3223	9.2676	9.2726	9.1481
299	Peroxiredoxin 1 OS=Lateolabrax japonicus OX=8164 PE=2 SV=1	A0A2Z5DTT6_LATJA	22 kDa	9.4815	9.4383	9.5453	9.4759	9.4574	9.4522	9.3265	9.3309	9.2512	9.3401	9.4731	9.4888	9.4562	9.1619	9.4236	9.4551	9.3837	9.4639	9.4695	9.5319	9.5652	9.3334	9.5311	9.4147	9.4034	9.4	9.3822	9.5308	9.471	9.3959	9.3198	9.5153	9.4791	9.452	9.4103	9.3848	9.5306	9.461	9.4784	9.2954	9.4068	9.5402	9.3741	9.2658	9.3875	9.4431
300	Sarcosine dehydrogenase OS=Gasterosteus aculeatus OX=69293 PE=4 SV=1	G3PZF6_GASAC	102 kDa	8.8192	9.0869	8.7375	8.628	9.0796	8.7829	9.0373	8.9964	9.0612	9.0118	8.8903	9.0156	8.9481	8.9506	9.0766	8.6025	8.9487	8.8587	8.9146	8.765	8.7977	9.0179	8.8744	8.9489	8.9458	8.9558	9.0158	8.9271	8.9645	8.9756	8.9256	8.7233	8.7319	8.9282	8.9672	9.0571	8.7631	9.2156	9.1555	9.1708	9.2248	9.0152	9.197	9.2656	9.1963	8.6623
301	Phosphoglycerate mutase OS=Gasterosteus aculeatus OX=69293 PE=3 SV=1	G3NXY4_GASAC	29 kDa	9.1938	9.3124	9.3367	9.1933	9.1585	9.2994	9.2933	9.2212	9.2005	9.2394	9.0585	9.1734	9.2654	9.1927	9.1793	9.2818	9.2689	9.2219	9.2488	9.2157	9.0563	9.1523	9.2363	9.2244	9.2837	9.186	9.0178	9.2968	9.1432	9.23	9.12	9.1989	8.8955	9.227	9.085	9.2083	9.2859	9.1051	9.3904	9.2259	9.2541	9.2419	9.3718	9.2635	9.3658	9.3929
302	Alanine--glyoxylate aminotransferase 2 OS=Gasterosteus aculeatus OX=69293 PE=3 SV=1	G3PVW2_GASAC	56 kDa	9.4179	9.2453	9.4018	9.1923	9.321	9.5607	9.348	9.5973	8.9666	9.3496	8.4185	9.2621	9.1749	9.1085	9.2878	9.0778	9.2455	9.1594	8.6083	9.1283	9.3089	9.2259	9.0752	9.3632	8.7873	9.1488	9.57	9.4105	9.3711	9.0585	8.5861	9.0381	9.184	9.4472	9.0367	9.3415	8.7692	8.8507	9.3534	8.8633	8.941	9.3235	9.5212	9.2567	8.4388	8.9513
303	Alpha-1,4 glucan phosphorylase OS=Larimichthys crocea OX=215358 GN=EH28_06827 PE=3 SV=1	A0A0F8C2P8_LARCR	97 kDa	9.2814	9.2774		9.1317	9.0859	9.1497	9.1698	9.2	9.1888	9.131	9.1933	9.1466	9.3038	9.1482	9.1741	9.1444	9.3431	9.137	9.1258	9.0341	9.0601	9.3216	9.1885	9.1361	9.2184	9.1409	9.3697	9.095	9.1513	9.1484	9.1937	9.2402	9.2149	9.2012	9.2461	9.1148	9.2074	9.2628	9.3108	9.1688	9.0769	9.3022	9.3466	9.2534	9.3514	9.128
304	Glucan (1,4-alpha-), branching enzyme 1b OS=Gasterosteus aculeatus OX=69293 PE=4 SV=1	G3PDK0_GASAC (+3)	79 kDa	9.2051	9.2417	9.1227	8.992	9.068	9.2244	9.1212	9.2302	9.0245	9.1087	9.0988	9.1095	9.2478	9.1686	9.0822	9.0978	9.209	9.0601	9.0242	9.1258	8.8905	9.1338	9.095	9.1247	9.223	9.1029	9.2125	9.166	9.237	9.0228	9.0875	9.2473	9.0318	9.1828	9.1316	9.0399	9.204	9.1764	9.2201	9.1904	9.3084	9.2058	9.2767	9.2516	9.388	9.3191
305	Elongation factor 1-beta OS=Larimichthys crocea OX=215358 GN=EH28_01166 PE=3 SV=1	A0A0F8AHI1_LARCR	25 kDa	9.4444	9.4323	9.4752	9.3578	9.4747	9.4675	9.2434	9.4123	9.2334	9.1554	9.3508	9.3256	9.2196	9.5118	9.4532	9.3633	9.3857	9.2935	9.3423	9.5129	9.4641	9.2752	9.2999	9.2894	9.4471	9.302	9.4564	9.3989	9.4414	9.2542	9.2333	9.3656	9.3437	9.3341	9.2501	9.4857	9.4135	9.3605	9.3346	9.2009	9.4068	9.3436	9.2115	9.2462	9.3473	9.3454
306	Phosphoglucomutase 1 OS=Gasterosteus aculeatus OX=69293 PE=3 SV=1	G3NVH9_GASAC	61 kDa	9.2999	9.4013	9.2007	9.2492	9.2474	9.3094	9.2628	9.3559	9.2317	9.4089	9.2015	9.297	9.2721	9.1807	9.1814	9.2015	9.2946	9.213	9.2253	9.2238	9.0731	9.2999	9.24	9.2802	9.2439	9.3078	9.2219	9.1988	9.1703	9.3099	9.3536	9.2512	9.2595	9.2687	9.2934	9.3928	9.24	9.1419	9.0745	9.2885	9.4667	9.2984	9.1619	9.2448	9.2508	9.2265
307	Annexin OS=Dicentrarchus labrax OX=13489 GN=ANXA11B PE=3 SV=1	E6ZHH6_DICLA	53 kDa	9.2464	9.3203	9.2917	9.2059	9.2142	9.2597	9.2141	9.2124	9.1826	9.2289	9.2389	9.2025	9.2658	9.2389	9.1994	9.1754	9.2096	9.2305	9.2268	9.2321	9.1543	9.2362	9.0795	9.2218	9.2117	9.1602	9.1838	9.1897	9.1573	9.1587	9.2342	9.0885	9.1443	9.1501	9.2237	9.2021	9.2932	9.284	9.2707	9.275	9.2551	9.2289	9.3185	9.2407	9.3272	9.2898
308	Peroxiredoxin 6 OS=Oplegnathus fasciatus OX=163134 PE=2 SV=1	G4V2C5_OPLFA	25 kDa	9.4298	9.3916	9.3161	9.2599	9.3653	9.2785	9.3016	9.2373	9.2441	9.2629	9.3588	9.3073	9.2146	9.4671	9.4683	9.3954	9.3165	9.3162	9.2809	9.4827	9.2995	9.4048	9.3122	9.3321	9.3341	9.2275	9.2269	9.4545	9.3728	9.4114	9.2433	9.2074	9.4143	9.3996	9.3459	9.4001	9.4061	9.3741	9.4149	9.2842	9.5074	9.2021	9.2583	9.2383	9.3031	9.3897
309	Peroxiredoxin 6 OS=Miichthys miiuy OX=240162 PE=4 SV=1	R4JE99_MIIMI	24 kDa	9.463	9.4119	9.367	9.2903	9.4149	9.2692	9.3341	9.2725	9.2742	9.3767	9.3924	9.3482	9.2257	9.4918	9.4415	9.4319	9.3426	9.35	9.3019	9.5601	9.3404	9.4237	9.3684	9.3607	9.3502	9.255	9.278	9.4804	9.4158	9.4481	9.2701	9.2746	9.4535	9.4287	9.3831	9.4237	9.4173	9.3908	9.4403	9.3266	9.4274	9.2171	9.2449	9.238	9.3983	9.4164
310	Fumarate hydratase OS=Plectropomus leopardus OX=160734 GN=fh PE=2 SV=1	A0A2Z5WH84_PLELO	54 kDa	8.9265	9.0395	9.0228	8.8409	9.0791	9.0323	9.0176	9.0596	8.8789	9.098	9.0023	9.0283	8.9586	9.1095	9.0085	8.9583	8.9849	8.9315	8.9831	9.0491	9.1571	8.9264	8.8856	8.9552	9.0041	8.9892	9.0237	9.0867	8.9634	8.9498	8.8761	8.8691	8.9627	8.9722	8.9093	9.0325	9.3092	9.2365	9.2539	9.2018	9.4273	9.0306	9.2566	9.2343	9.1968	9.2291
311	Isochorismatase domain-containing protein 2, mitochondrial OS=Larimichthys crocea OX=215358 GN=EH28_01054 PE=4 SV=1	A0A0F8AS04_LARCR	89 kDa	9.0849	9.1103	9.0292	8.9409	9.3408	9.0993	8.9479	9.2359	9.0067	8.986	9.1197	9.0897	8.9205	9.0977	9.1541	9.0389	9.1078	8.9677	9.0096	9.1296	9.154	9.0593	9.0322	9.0799	9.0542	9.1246	9.2173	9.0258	8.9958	9.0515	8.9741	9.1526	8.9986	8.995	8.9089	9.0206	9.283	9.3104	9.2019	9.3295	9.4672	9.2448	9.1841	9.2298	9.2347	9.2798
312	Hydroxyacyl-CoA dehydrogenase trifunctional multienzyme complex subunit beta OS=Gasterosteus aculeatus OX=69293 PE=3 SV=1	G3NX03_GASAC (+1)	50 kDa	8.9646	9.1018	9.0357	8.8054	9.1589	9.0667	9.0086	9.1317	9.012	9.1969	9.0256	8.9809	8.963	9.1679	9.1931	8.9135	9.1095	8.9777	9.0185	9.0532	9.1204	8.9859	8.9895	9.0237	9.0775	8.9562	9.0411	9.0579	8.9111	9.0556	8.9267	9.0903	8.9498	8.9845	8.9726	9.1524	9.1468	9.2019	9.1656	9.1823	9.251	9.0829	9.2244	9.2272	9.074	9.0923
313	Elongation factor 2 OS=Sparus aurata OX=8175 PE=2 SV=1	A0A1S6JYU2_SPAAU	90 kDa	9.3956	9.3445	9.4996	9.4028	9.3166	9.4698	9.2562	9.3826	9.2903	9.476	9.4455	9.2939	9.2438	9.3677	9.3946	9.3864	9.373	9.3326	9.4356	9.4219	9.4782	9.2939	9.3706	9.2761	9.4232	9.3011	9.2974	9.3496	9.3768	9.3459	9.253	9.261	9.3553	9.3036	9.2622	9.2756	9.3974	9.3675	9.2515	9.26	9.3137	9.305	9.2968	9.2259	9.2399	9.3956
314	Ribophorin II OS=Dicentrarchus labrax OX=13489 GN=RPN2 PE=4 SV=1	E6ZG75_DICLA	69 kDa	8.9421	9.0047	9.0626	9.041	9.2237	9.3013	9.1675	9.3617	9.2488	9.2923	9.0951	8.9583	9.3632	9.4836	9.4939	9.2439	9.3374	9.2688	9.2273	9.1395	9.0785	9.1442	9.1117	9.2467	9.4542	9.3067	9.3525	9.2942	9.2274	9.1706	9.0953	9.0083	9.0932	9.242	9.2773	9.2479	9.2137	9.1065	9.1048	9.2456	9.4279	9.5183	9.2407	9.2214	9.1508	9.0794
315	Uncharacterized protein OS=Gasterosteus aculeatus OX=69293 PE=3 SV=1	G3NRR7_GASAC	227 kDa	9.1128	9.0152	9.0631	9.1648	9.0514	9.0119	8.909	8.9279	8.8169	8.9663	9.0794	9.0744	8.8345	9.0303	8.9949	8.9082	8.9385	8.9349	9.1112	9.1892	9.2487	8.9216	8.8459	8.9551	8.9226	8.8408	9.1015	9.1135	9.1248	8.8636	8.8542	8.9734	8.8395	8.864	8.8549	9.0173	9.1185	9.0471	9.0349	9.1691	9.1796	9.0557	9.153	9.2172	9.1183	9.1246
317	Phosphoethanolamine methyltransferase OS=Gasterosteus aculeatus OX=69293 PE=4 SV=1	G3Q0H4_GASAC (+2)	57 kDa	9.6632	9.7027	9.7595	9.7112	9.6523	9.7545	9.5016	9.4667	9.468	9.7564	9.5856	9.5855	9.5446	9.4754	9.4492	9.6211	9.5889	9.5736	9.6246	9.6269	9.6345	9.3346	9.6873	9.622	9.6622	9.5319	9.4773	9.6625	9.5828	9.5389	9.4349	9.5893	9.5741	9.5048	9.5222	9.4703	9.5531	9.2073	9.3901	9.1657	9.3138	9.3981	9.434	9.2152	9.4192	9.6332
318	Aminocarboxymuconate semialdehyde decarboxylase OS=Gasterosteus aculeatus OX=69293 PE=4 SV=1	G3NBY1_GASAC (+1)	40 kDa	8.6882	8.8077	9.1702	8.6115	8.6144	9.104	9.0327	9.1664	8.6619	9.102	8.9181	8.9463	8.6506	8.5534	9.1025	8.9423	9.1552	9.1699	9.1054	9.1278	8.9316	8.8663	8.5905	8.6752	9.0996	8.9998	8.5262	8.693	8.7125	8.9434	8.6093	8.62	8.6364	8.6834	9.0965	8.5832	9.3333	9.1605	9.2924	9.2783	9.3404	9.0672	9.298	9.2106	9.1816	9.4136
319	Theta-class glutathione S-transferase OS=Sebastes schlegelii OX=214486 PE=2 SV=1	A0A1B1XYY7_SEBSC	28 kDa	9.8671	9.7773	9.5852	9.5149	9.4682	9.6861	9.5	9.7977	9.5065	9.82	8.9953		9.7572	9.4718	9.5151	8.9853	9.7345	9.7261	9.5798	9.45	9.5733	9.4821	6.7348	9.7515	9.6522	9.5701	9.8008	9.6852	9.7648	9.4358	9.5396	9.2396		9.2422	9.5904	9.7668	9.9883	9.7274	9.5597	9.4737	9.8001	9.7018	9.4798	9.2088	9.6582	9.8193
320	Peroxiredoxin 6 OS=Sparus aurata OX=8175 GN=PRDX6 PE=2 SV=1	G0T337_SPAAU	25 kDa	9.463	9.405	9.3397	9.2903	9.4044	9.2339	9.3341	9.2145	9.2742	9.2769	9.4836	9.3482	9.2717	9.4918	9.4409	9.4319	9.3426	9.35	9.3691	9.6687	9.4486	9.4237	9.3684	9.3607	9.3502	9.255	9.278	9.4804		9.4481	9.2701	9.1781	9.4535	9.4287	9.4395	9.3794	9.3818	9.3908	9.4991	9.2671	9.6123	9.2874	9.2033	9.2086	9.3331	9.4884
321	Fumarate hydratase, mitochondrial OS=Larimichthys crocea OX=215358 GN=EH28_12628 PE=3 SV=1	A0A0F8AH76_LARCR	54 kDa	9.0239	9.0072	9.0478	8.8801	9.1538	9.0838	9.0507	9.1023	8.9869	9.1499	9.0654	9.1176	8.999	9.175	9.1084	9.0155	9.0435	8.9895	9.0323	9.0899	9.2074	9.0055	9.0058	9.0045	9.1037	9.0402	9.1128	9.1618	9.0322	9.0339	8.9365	8.9466	9.0537	9.0315	8.9765	9.0207	9.2378	9.1445	9.1941	9.1678	9.3646	9.1243	9.2844	9.2072	9.212	9.1867
322	Glucose-6-phosphate 1-dehydrogenase OS=Acanthopagrus schlegelii OX=72011 GN=G6PD PE=2 SV=1	A0A1S5R939_ACASC	59 kDa	9.2859	9.2982	9.2583	9.1989	9.2468	9.2911	9.3172	9.1639	8.984	9.3374	9.0625	9.2542	9.1315	9.0933	8.9712	9.0985	9.2016	9.1131	9.223	9.2035	8.9061	9.1591	9.2529	8.9952	9.2552	9.127	9.223	9.3409	9.1484	9.0525	9.1795	9.3138	9.2541	9.0684	9.1645	9.1463	9.2395	8.9241	9.1963	9.0953	9.0172	9.1063	9.2777	9.2054	9.2229	9.5331
324	Heterogeneous nuclear ribonucleoprotein U-like protein 1 OS=Larimichthys crocea OX=215358 GN=EH28_01241 PE=4 SV=1	A0A0F8BWK7_LARCR	89 kDa	7.7866	7.7126	7.8322	7.8673	7.784	7.8493	7.8465	7.8615	7.3736	7.8263	7.9407	7.8154	7.7671	7.818	7.9103	7.8933	7.8467	7.8401	7.8888	7.7473	7.6673	7.7721	7.4862	7.9045	7.7732	7.7837	7.749	7.7691	7.6549	7.7113	7.8264	7.4632	7.8084	7.8654	7.7807	7.8576	7.879	7.8969	7.5693	7.874	7.297	7.7014	7.8597	9.2039	7.6621	7.5651
325	40S ribosomal protein S9 OS=Larimichthys crocea OX=215358 GN=EH28_01804 PE=3 SV=1	A0A0F8B7T3_LARCR	23 kDa	9.3119	9.3118	9.2919	9.2314	9.2246	9.3009	9.1867	9.2575	9.2162	9.3135	9.2062	9.2588	9.1974	9.299	9.138	9.3068	9.2694	9.2261	9.295	9.4482	9.3795	9.2097	9.2606	9.1269	9.1927	9.2061	9.2233	9.3329	9.2345	9.1892	9.1759	9.1625	9.1539	9.1857	9.1708	9.1911	9.366	9.2824	9.212	8.9879	9.1613	9.2515	9.1854	9.1992	9.1969	9.3008
326	Peptidyl-prolyl cis-trans isomerase (Fragment) OS=Tetraodon nigroviridis OX=99883 GN=GSTENG00016062001 PE=3 SV=1	Q4SLU8_TETNG	24 kDa	9.3779	9.5168	9.3858	9.2909		9.3663	9.2285	9.3337	9.4472	8.7721	9.5079		9.2319	9.4411	9.5221	9.4007	9.3351	9.3111	9.347	9.4841	9.4373	9.3365	9.388	9.3477	9.3495	9.408	9.4856	9.2926	9.2435	9.3848	9.3338	9.2484	9.3711	9.4019	9.1888	9.3389	9.465	9.6072	9.4369		9.322	9.1524	9.2312	9.1988	9.3725	9.3299
327	FAS (Fragment) OS=Lateolabrax japonicus OX=8164 PE=2 SV=1	A0A0S2SQ01_LATJA	31 kDa	8.8674	9.0643	9.041	9.2599	9.147	9.2746	9.5082	9.6072	8.574	9.7079	9.3333	9.3181	9.1459	9.0282	9.0997	9.0496	9.6943	9.5243	9.1766	9.0409	8.2689	9.4261	9.1792	9.1317	9.4316	9.3333	9.1625	9.1908	9.3416	9.4108	9.3145	9.04	9.2191	9.0545	9.567	9.0527	8.2836		8.6145	8.7423	9.5418	9.3215	9.2852	9.1947	9.1786	8.8465
328	Transketolase OS=Tetraodon nigroviridis OX=99883 GN=TKT PE=4 SV=1	H3D392_TETNG (+1)	69 kDa	9.1218				9.1642	9.026	9.2646	9.3125	9.1962	9.2642	9.1587	9.2357	9.1657	9.2301	9.1414	9.0703	9.2465	9.0367	9.0854	9.0499		9.2983		9.1762	9.0353	9.084		8.9375	9.0538	9.2027	9.2246	9.1223	9.1293	9.24	9.2377	9.2092		8.9381		9.1204		9.1173		9.1946	9.2006
329	Aspartate aminotransferase OS=Gasterosteus aculeatus OX=69293 GN=GOT1 (1 of many) PE=4 SV=1	G3N4Z0_GASAC (+2)	47 kDa	9.1554	9.1972	9.2276	9.0067	9.1307	9.2872	9.1704	9.1716	9.0251	9.26	9.1445	9.0831	9.1603	9.1461	9.224	9.2301	9.2032	9.1289	9.2632	9.1352	9.0551	8.9878	9.1647	9.0654	9.1543	9.0511	9.0798	9.1603	8.8303	9.1328	9.0566	9.1817	9.1545	9.1307	9.0942	9.1439	9.0553	9.0512	9.077	9.072	8.9478	9.0405	9.1033	9.1899	9.1562	9.2322
330	Short chain dehydrogenase reductase OS=Sparus aurata OX=8175 PE=2 SV=1	G8XQT0_SPAAU	28 kDa	9.2578	9.2214	9.2537	9.0384	9.235	9.6204	9.08	9.0882	9.0771	9.413	9.2313	9.1529	9.3747	9.227	9.2251	9.4041	9.2326	9.1733	9.2729	9.3645	9.1842	9.0318	9.0187	9.2139	9.1981	9.1899	9.1467	9.3403	9.2144	9.0986	9.0078	8.8482	9.3042	9.2903	8.9019	9.2616	9.6118	9.2675	9.2284	9.4666	9.5523	9.3491	9.3758	9.1888	9.3718	9.6509
331	Aldehyde dehydrogenase 8 family, member A1 OS=Gasterosteus aculeatus OX=69293 PE=3 SV=1	G3PAG5_GASAC	54 kDa	9.2481	9.2762	9.1893	9.1241	9.1807	9.27	9.0141	9.1572	8.9785	9.198	9.0823	9.0428	9.1015	9.1503	9.1466	9.1606	9.0438	9.0665	9.1128	9.2624	9.1779	8.9915	8.7896	9.0522	9.2309	9.139	9.0949	9.1646	9.0544	9.007	8.9459	8.4956	9.0712	9.1181	8.9769	9.1741	9.2928	9.1612	9.1556	9.2273	9.2809	9.0199	9.2515	9.1851	9.2085	9.3475
332	40S ribosomal protein S17 OS=Anoplopoma fimbria OX=229290 GN=RS17 PE=2 SV=1	C3KHQ9_ANOFI (+2)	15 kDa	8.7182	8.714	8.8025	8.6285	8.6437	9.0192	8.5916	9.0192	9.0774	9.2085	8.7599	8.6566	8.9993	8.7127	9.2404	8.7183	9.2093	9.0464	8.7602	8.8248	8.7943	9.051	8.6522	8.6251	9.2157	9.0341	8.7778	8.6806	9.1509	9.0522	8.9369	8.7248	8.6703	8.644	9.0393	8.7298	8.6926	8.5963	8.5409	8.7697	9.279	9.153	9.2446	9.1824	9.0377	8.5978
333	40S ribosomal protein S6 OS=Takifugu rubripes OX=31033 GN=rps6 PE=3 SV=1	H2TGQ2_TAKRU (+1)	29 kDa	9.0699	9.3192	9.3352	9.2921	9.1364	9.2264	9.2126	9.026	9.3013	9.2311	9.3016	9.2921	9.2736	9.2585	8.8818	9.3406	9.0164	9.0345	9.3149	9.3505	9.386	9.2281	9.314	9.0085	9.2059	8.9851	9.0725	9.1486	9.2765	9.0242	9.2076	9.1007	9.3084	9.2335	8.9942	9.1507	9.2869	9.2257	9.1482	8.9242	9.1675	9.2049	9.2123	9.182	9.2325	9.1489
334	Phosphoglycerate mutase OS=Larimichthys crocea OX=215358 GN=EH28_00684 PE=3 SV=1	A0A0F8CTD2_LARCR	29 kDa	9.1432	9.2408	9.2392	9.1679	9	9.112	9.202	9.126	9.1727	9.058	8.8901	9.0929	9.1753	9.0284	9.0873	9.205	9.148	8.9991	9.167	9.0675	8.9129	9.0872	9.1851	9.1814	9.1505	8.9769	8.9155	9.1616	9.0497	9.1889	9.0856	9.1205	8.8314	9.1956	8.92	9.0872	9.2501	8.9412	9.284	8.9619	9.0005	9.0944	9.1265	9.1787	9.1732	9.2548
335	Ribosomal protein L4 (Fragment) OS=Pagrus major OX=143350 PE=2 SV=1	Q6Y213_PAGMA	41 kDa	9.4645	9.4579	9.4573	9.4405	9.3076	9.4162	9.3452	9.3821	9.4493	9.3821	9.4874	9.4424	9.4114	9.4282	9.3111	9.5339	9.4073	9.4031	9.4807	9.4818	9.5155	9.3993	9.4983	9.4341	9.3979	9.432	9.4228	9.4644	9.4052	9.4521	9.3378	9.3933	9.4456	9.4324	9.3703	9.3396	9.4598	9.479	9.4541	9.1053	9.3632	9.3969	9.3	9.1776	9.3798	9.3514
336	Ribosomal protein OS=Epinephelus coioides OX=94232 PE=2 SV=1	F6KMQ4_EPICO	25 kDa	9.2946	9.3215	9.3902	9.25	9.2248	9.4003	9.2412	9.3027	9.2504	9.3652	9.3625	9.2909	9.282	9.3704	9.1863	9.3434	9.301	9.2566	9.418	9.4554	9.3896	9.234	9.1707	9.2414	9.196	9.2367	9.2173	9.3745	9.298	9.2686	9.1403	8.98	9.2535	9.2662	9.2348	9.244	9.4395	9.1858	9.0987	9.2137	9.3536	9.2002	9.2222	9.1776	9.1047	9.4222
337	Ribosomal protein (Fragment) OS=Pagrus major OX=143350 PE=2 SV=2	Q6Y209_PAGMA	21 kDa	9.3384	9.3749	9.3997	9.2815	9.2248	9.4003	9.2773	9.3027	9.279	9.3652	9.3898	9.3213	9.3287	9.3704	9.2088	9.3882	9.3247	9.3051	9.418	9.4554	9.3896	9.2689	9.1722	9.2414	9.196	9.2844	9.2379	9.3745	9.313	9.2912	9.1756	8.98	9.2841	9.2834	9.2651	9.2721	9.4395	9.2471	9.1438	9.243	9.3536	9.2181	9.2222	9.1776	9.1047	9.4222
338	Uncharacterized protein OS=Takifugu rubripes OX=31033 GN=aldh6a1 PE=4 SV=1	H2VBQ2_TAKRU	57 kDa	8.9295	8.9393	8.8291	8.4812	9.0906	8.7667	9.0212	8.9275	8.9445	9.1184	8.8094	9.0671	9.0337	8.8605	8.8846	8.6619	8.9138	8.9829	8.8852	8.9295	8.8133	8.8707	8.9348	9.0018	8.9297	8.993	9.0969	8.8547	8.9593	8.9407	8.7873	9.0385	8.8097	8.9569	8.8372	8.921	8.9502	8.9958	9.1262	9.1651	9.2857	9.0503	9.1376	9.1764	9.1656	9.133
339	60S ribosomal protein L24 (Fragment) OS=Epinephelus bruneus OX=323802 PE=2 SV=1	G1FKS1_EPIBR (+3)	18 kDa	9.2745	9.3461	9.3868	9.2955	9.2125	9.2458	9.2174	9.205	9.2203	9.2665	9.3735	9.3434	9.2176	9.2849	8.8096	9.2448	9.1113	9.22	9.3455	9.4507	9.3784	9.2351	9.3498	9.2189	9.1382	9.1696	9.0862	9.3891	9.2846	9.2518	9.18	9.1858	9.3419	9.1437	9.2004	9.0253	9.3106	9.2543	9.2503	8.5814	9.2129	9.257	9.0291	9.1759	9.015	9.3137
340	Aldehyde dehydrogenase family 8 member A1 OS=Larimichthys crocea OX=215358 GN=EH28_10167 PE=3 SV=1	A0A0F8BDS1_LARCR	61 kDa	9.156	9.031	9.2423	9.1142	9.1091	9.2559	9.0826	9.1339	8.9448	9.066	9.0864	8.977	9.1007	9.0555	9.126	9.1696	9.0907	8.9759	9.1487	9.1195	9.1941	8.9551	8.93	8.9799	9.195	9.1523	9.1118	9.1618	9.1083	9.0269	8.8674	8.6888	9.0904	9.1229	9.068	9.1368	9.2867	9.073	9.1619	9.1865	9.2933	8.9714	9.2957	9.1748	9.1497	9.2848
341	Uncharacterized protein OS=Takifugu rubripes OX=31033 GN=vdac3 PE=4 SV=1	H2UYB4_TAKRU	30 kDa	8.6856	8.8311	8.6657	8.2203	8.9304	8.7562	8.7922	8.7858	8.7856	8.8723	8.7799	8.8055	8.7086	8.8427	8.9701	8.5911	8.7918	8.7862	8.821	8.8182	8.8746	8.7753	8.7684	8.84	8.8016	8.7325	8.7817	8.8284	8.7697	8.8771	8.761	8.8676	8.3827	8.7052	8.7929	8.8457	9.0387	9.1556	9.0584	9.1048	9.2148	9.0081	9.1232	9.1727	9.0443	8.9058
342	Ribosomal protein OS=Tetraodon nigroviridis OX=99883 PE=3 SV=1	H3C3Z9_TETNG	25 kDa	9.2841	9.3144	9.3731	9.2587	9.1839	9.3715	9.2412	9.2649	9.2559	9.3363	9.3499	9.2859	9.2835	9.3407	9.1799	9.3529	9.2987	9.265	9.3795	9.4132	9.3413	9.2366	9.1707	9.2451	9.1803	9.2445	9.2069	9.3338	9.2834	9.2759	9.1471	8.98	9.2558	9.2662	9.2348	9.2295	9.3996	9.1018	8.9948	9.2019	9.3012	9.1868		9.164		9.3867
343	Alanine aminotransferase 2-like OS=Dicentrarchus labrax OX=13489 GN=GPT2L PE=4 SV=1	E6ZII7_DICLA	55 kDa	9.1723	9.19	9.1668	9.2142	9.1704	9.2174	9.1222	9.1012	9.0914	9.2043	9.1606	9.117	9.0779	9.0982	9.1002	9.0712	9.1102	9.1292	9.1823	9.1579	9.1265	9.0688	9.2055	9.2265	9.0444	9.0653	9.1444	9.1753	9.1753	9.1845	9.0966	9.2287	9.1891	9.1645	9.129	9.085	9.0838	9.0903	9.171	9.0943	9.0966	9.0234	9.1239	9.1638	9.2571	9.1934
344	Diazepam-binding inhibitor OS=Micropterus salmoides OX=27706 PE=2 SV=1	G0XF28_MICSA	10 kDa	9.2539	8.9766	9.1137	9.0608	8.9732	8.9537	8.5302	8.9864	8.2431	9.0286	9.1007	8.9392	8.6032	9.2479	8.6697	8.9874	8.7339	8.5233	8.8224	8.8111	8.6979	8.6417	8.9438	8.9557	8.9884	8.7022	8.9341	9.1339	8.6261	8.9317	8.7381	9.2437	9.0391	8.9889	8.5629	9.0754	9.3792	9.2479	8.7283	9.1064	9.3764	9.1971	9.1941	9.1627	9.2924	8.9727
345	Pyruvate kinase OS=Takifugu rubripes OX=31033 GN=LOC446067 PE=3 SV=1	H2UME8_TAKRU	59 kDa	9.3057	9.1943	9.3581	9.1934	9.1703	9.3948	9.1469	9.013	9.1154	9.2471	9.2378	9.2528	9.0545	9.0766	9.1615	9.3188	9.1901	9.0742	9.3274	9.3266	9.2076	8.9614	9.3326	9.1315	9.2156	9.1263	9.0983	9.2465	9.11	8.9673	9.1263	9.1791	9.2752	9.1763	9.1954	9.1997	9.4411	9.2419	9.2343	9.3324	9.3896	9.1791	9.3161	9.1621	9.1685	9.5911
346	Eukaryotic translation initiation factor 5A OS=Gasterosteus aculeatus OX=69293 PE=3 SV=1	G3PGE4_GASAC	17 kDa	9.1901	9.2212	9.3357	9.3356	9.2405	8.8619	9.0817	9.2833	9.0718	9.2672	9.3051	9.2408	9.1702	9.0076	9.3091	9.2192	9.1399	9.196	9.2703	9.3436	9.2857	9.1047	9.188	9.1824	9.3126	9.1401	9.1857	9.252	9.1369	9.1704	9.0905	9.215	9.3354	9.1523	9.1482	9.3122	9.3045	9.111	9.2324	9.2002	9.2411	9.1108	9.2245	9.1618	9.1867	9.2993
347	40S ribosomal protein S18 OS=Larimichthys crocea OX=215358 GN=EH28_04251 PE=3 SV=1	A0A0F8AIX3_LARCR	22 kDa	9.3237	9.3511	9.381	9.3299	9.3365	9.2596	9.2507	9.322	9.3251	9.2965	9.379	9.3162	9.2703	9.3943	9.2941	9.414	9.3208	9.307	9.3662	9.49	9.3895	9.2911	9.3683	9.3298	9.3214	9.299	9.3475	9.3639	9.3576	9.3264	9.25	9.3292	9.3315	9.3669	9.2614	9.3409	9.3198	9.3316	9.2899	8.9728	9.2141	9.1906	9.2116	9.1615	9.0714	9.2946
348	Profilin OS=Takifugu rubripes OX=31033 GN=PFN2 PE=3 SV=1	H2V638_TAKRU	15 kDa	9.1166	9.0756	9.1756	9.0914	8.3522	9.1575	8.9787	8.9529	8.9083	9.0784	9.0739	9.0427	8.959	9.1035	9.0536	9.0946	9.0551	9.0051	9.0433	9.1628	9.1423	8.9614	9.0594	9.0042	9.0953	8.9691	9.0731	9.1349	9.042	8.9197	8.8328	9.1056		9.0063	8.9618	9.0428	9.1959	9.0825	9.2024	8.9593	9.0775	9.1119	9.1747	9.161	9.1301	9.278
349	40S ribosomal protein S2 OS=Epinephelus coioides OX=94232 PE=2 SV=1	F6KMJ1_EPICO	30 kDa	9.3601	9.3433	9.3833	9.3227	9.3005	9.2335	9.2341	9.3566	9.3047	9.1387	9.2091	9.3187	9.3236	9.4283	9.3547	9.3535	9.362	9.2844	9.3756	9.4012	9.1782	9.2836	9.3094	9.2999	9.3631	9.3316	9.3431	9.4103	9.3235	9.2482	9.201	9.2986	9.2263	9.3114	9.3349	9.4081	9.3456	9.289	9.2686	9.1675	9.1288	9.2214	9.2837	9.155	9.151	9.223
350	Fructose-bisphosphate aldolase OS=Dicentrarchus labrax OX=13489 GN=ALDOAA PE=3 SV=1	E6ZH34_DICLA	40 kDa	9.351	9.3205	9.248	9.3026	9.2627	9.1355	9.3555	9.2132	9.2951	9.2672	9.186	9.3376	9.3017	9.3298	9.2913	9.2757	9.2899	9.3053	9.2199	9.2431	9.1736	9.3153	9.2957	9.3795	9.2183	9.3418	9.3744	9.2959	9.2727	9.3159	9.3017	9.2391	9.2838	9.3692	9.4054	9.3334	9.1293	9.2339	9.1979	9.0931	9.0973	9.0911	8.9501	9.1547	8.6701	9.0904
351	Fructose-bisphosphate aldolase OS=Gasterosteus aculeatus OX=69293 PE=3 SV=1	G3QBK7_GASAC	40 kDa	9.344	9.3205	9.2407	9.296	9.2407	9.13	9.3555	9.2132	9.2951	9.2672	9.1628	9.3294	9.3017	9.3187	9.2913	9.2605	9.2795	9.3053	9.1925	9.2307	9.149		9.2885	9.376	9.2183	9.3418	9.3676	9.2935	9.2557	9.3042	9.3017	9.1724	9.2838	9.3574	9.4054	9.3259	9.1237	9.2286	9.1979	9.0931	9.0973	9.0649	8.9368	9.1547	8.6492	9.0904
352	Fructose-bisphosphate aldolase OS=Sphoeroides nephelus OX=39110 GN=aldC PE=3 SV=1	O57518_9TELE	40 kDa	9.3407	9.3205	9.2407	9.296	9.2427	9.1624	9.4025	9.2132	9.2951	9.2672	9.1628	9.3307	9.3017	9.3187	9.2913	9.2605	9.2782	9.3053	9.1925	9.2307	9.1561	9.3153	9.2948	9.3754	9.2183	9.3887	9.3676	9.2935	9.2592	9.3059	9.3017	9.1724	9.2838	9.3574	9.4109	9.3749	9.1566	9.2591	9.1979	9.0931	9.1125	9.1006	8.9457	9.1547	8.7008	9.0919
353	Elongation factor 1-gamma (Fragment) OS=Larimichthys crocea OX=215358 GN=EH28_12546 PE=4 SV=1	A0A0F8C4B3_LARCR	169 kDa	9.1823	9.224	9.2618	9.067	9.2199	9.256	9.0661	9.0909	9.0199	9.0978	9.1723	9.1894	9.1167	9.2631	9.1582	9.1725	9.1795	9.0621	9.1346	9.2155	9.2061	9.0395	9.0825	9.04	9.2002	9.177	9.1945	9.1792	9.0978	9.0384	8.9982	9.1386	9.1005	9.0798	9.1377	9.2421	9.1889	9.241	9.0907	9.1081	9.137	9.1725	9.2148	9.1537	9.1252	9.1263
354	Aldehyde dehydrogenase 5 family, member A1 (succinate-semialdehyde dehydrogenase) OS=Gasterosteus aculeatus OX=69293 PE=4 SV=1	G3NEX2_GASAC	43 kDa	8.1639	8.6721	8.1535	8.1017	8.3992	8.5614	8.5899	8.5987	8.5635	8.5356	8.2781	8.4889	8.6803	8.5108	8.6268	8.3705	8.3824	8.2187	8.5401	8.3247	8.4965	8.5369	7.8964	8.5718	8.4054	8.6687	8.484	8.4725	8.5772	8.457	8.3517	8.0755	8.127	8.4551	8.5057	8.6656	8.9183	8.9669	8.6457	9.2742	9.09	8.7752	9.0879	9.1525	9.0995	8.8131
355	Electron-transfer-flavoprotein, alpha polypeptide OS=Takifugu rubripes OX=31033 PE=4 SV=1	H2TC40_TAKRU (+2)	36 kDa	8.8835	8.9446	8.7004	8.7187	8.9177	8.7529	9.0296	9.0265	9.0187	8.9988	8.873	9.0008	8.9409	8.8827	9.0319	8.6922	9.0729	8.8508	8.9088	8.6907	8.8982	9.076	8.7903	8.9948	8.7741	8.9422	9.075	8.795	8.775	9.0394	8.9328	8.782	8.8878	9.0689	8.979	9.029	8.8523	9.0657	8.9272	9.0474	9.1209	8.8065	8.9565	9.1517	9.0495	8.7606
356	Valosin containing protein OS=Tetraodon nigroviridis OX=99883 PE=3 SV=1	H3DD70_TETNG	89 kDa	9.1775	9.213	9.2418	9.1883	9.2175	9.2266	9.0308	9.1138	9.0687	9.1823	9.1652	9.1572	9.1007	9.2152	9.1211	9.1768	9.0995	9.0982	9.1423	9.2432	9.2675	9.0976	9.1349	9.1187	9.1612	9.1119	9.156	9.1854	9.1174	9.081	9.0649	9.1149	9.1362	9.1329	9.054	9.1512	9.2156	9.1112	9.1296	9.1457	9.2002	9.0312	9.2503	9.1505	9.0623	9.3191
357	Valosin containing protein OS=Gasterosteus aculeatus OX=69293 PE=3 SV=1	G3P597_GASAC	89 kDa	9.1775	9.213	9.2418	9.1883	9.2175	9.2266	9.0308	9.1138	9.0687		9.1652	9.1572	9.1007	9.2152	9.1211		9.0995	9.0982	9.1423	9.2432		9.0976	9.1349	9.1187	9.1612	9.1119	9.156	9.1854	9.1174	9.081	9.0649	9.098	9.1362	9.1329	9.054	9.1512	9.2156	9.1112	9.1296		9.2002	9.0312	9.2503	9.1505	9.0623
358	Cdc48 OS=Larimichthys crocea OX=215358 PE=2 SV=1	B8XQT3_LARCR	89 kDa	9.1775	9.213	9.2418	9.1883	9.2175	9.2266	9.0308	9.1138	9.0687	9.1823	9.1652	9.1572	9.1007	9.2152	9.1129	9.1768	9.0995	9.0982	9.1423	9.2432	9.2675	9.0976	9.1349	9.1187	9.1612	9.1119	9.156	9.1854	9.1174	9.081	9.0649	9.0882	9.1362	9.1329	9.054	9.1512	9.2156	9.1112	9.1296	9.1457	9.2002	9.0312		9.1505	9.0623	9.3191
359	Uncharacterized protein OS=Takifugu rubripes OX=31033 GN=actn4 PE=4 SV=1	H2TJE5_TAKRU	104 kDa	9.0022	9.0139	8.8368	8.8481	9.0106	8.9199	8.8664	9.0417	8.9143	8.9412	8.9814	8.9148	8.9445	8.98	9.0021	8.8666	8.9811	8.8553	8.9024	8.9946	9.0339	8.9222	8.8491	8.9668	8.9418	8.9049	9.024	8.9822	8.9714	8.9227	8.8633	8.9743		8.9493	8.9432	9.041	8.9228	8.9266	8.8697	8.8739	8.8975	8.852	9.1222	9.1501	9.0104	8.9081
360	Arginase OS=Gasterosteus aculeatus OX=69293 PE=3 SV=1	G3P7A0_GASAC	35 kDa		8.2014	8.4787	8.3573	7.4536	7.7017	8.4782	7.6075	8.084		8.3508	8.6171	8.4607	8.7961			8.354	8.369	8.3628	8.7094	8.5949	8.5356	8.285	7.4343		7.6693	8.3919	8.8445	7.4111	8.4269	8.5802	7.9076		8.5393	7.9235	8.7169	8.5247	8.7173	8.8061	9.0342		8.5777	9.1191	9.1498	8.9925	8.5416
361	Uncharacterized protein OS=Takifugu rubripes OX=31033 PE=3 SV=1	H2RW07_TAKRU (+1)	228 kDa	9.1477	9.0714	9.071	9.1843	9.0646	9.0505	8.9826	8.9339	8.8508	8.9722	9.1145	9.1111	8.8997	9.0593	9.0374	8.949	8.9999	8.981	9.0218	9.1214	9.1619	8.9413	8.8963	9.0161	8.9706	8.8239	9.0392	9.0182	9.1221	8.8999	8.955	8.956	8.9128	8.9085	8.9274	9.0614	9.1532	9.1097	9.1067	9.219	9.1428	9.0067	9.2164	9.1458	9.0929	9.1396
362	UDP-glucose 6-dehydrogenase OS=Larimichthys crocea OX=215358 GN=EH28_04793 PE=4 SV=1	A0A0F8AJD4_LARCR	128 kDa	9.2259	9.1682	9.1713	9.0678	9.207	9.2815	9.0607	9.2528	9.1159	9.2056	9.0964	9.1122	9.1282	9.1646	9.0962	9.1312	9.1549	9.0217	9.0927	9.1824	9.0965	9.1885	8.9941	9.0998	9.1996	9.0911	9.1814	9.2151	9.1471	9.0295	8.94	8.9637	9.0237	9.1184	9.0652	9.2446	9.0669	8.9444	9.0041	9.1103	9.1741	9.0097	9.1464	9.1456	9.0175	9.1691
363	IQ motif containing GTPase activating protein 2 OS=Gasterosteus aculeatus OX=69293 PE=4 SV=1	G3P6Y9_GASAC	189 kDa	8.8081	8.8201	8.6113	8.674	8.8412	8.6842	8.7936	8.8506	8.7593	8.8395	8.7824	8.6566	8.7131	8.8269	8.8049	8.6975	8.7967	8.6853	8.6773	8.805	8.6268	8.761	8.5069	8.7198	8.5807	8.6662	8.7752	8.7275	8.7405	8.7417	8.7118	8.7446	8.792	8.7133	8.7179	8.7796	8.7991	8.8142	8.7185	9.1195	9.0829	8.7178	8.9099	9.1454	9.0059	8.8865
364	LA-Hbbeta1 OS=Dicentrarchus labrax OX=13489 PE=2 SV=1	A0A1L6V011_DICLA	16 kDa	9.8175	9.8902	10.6395	9.3278	10.0057	9.8327	9.9718	9.8686	9.589	9.7337	9.6111	9.6581	10.2719	10.5243	10.2146	9.4691	9.5338	9.7472	10.1716	10.3239	10.1847	10.0554	9.622	9.8706	9.8657	9.466	9.9717	9.4848	9.2081	10.1536	9.7864	9.7602	9.7778	9.8917	9.3912	9.9431	9.6718	9.1806	9.8204	9.209	9.562	9.3739	8.767	9.1432	8.876	9.0121
365	Alpha-enolase OS=Larimichthys crocea OX=215358 GN=EH28_01742 PE=3 SV=1	A0A0F8CJR2_LARCR	47 kDa	9.3969	9.4179	9.373	9.4066	9.2815	9.4774	9.4899	9.3429	9.418	9.3688	9.4651	9.4519	9.4817	9.3075	9.3289	9.3799	9.3381	9.481	9.4272	9.4163	9.4337	9.2697	9.3571	9.5101	9.4204	9.4819	9.293	9.4236	9.3636	9.3877	9.2879	9.0779	9.3358	9.4323	9.4738	9.3578	9.4637	9.4703	9.2473	9.4208	9.4394	9.3813	8.9231	9.1387	8.6383	9.3951
366	Glycerol-3-phosphate dehydrogenase [NAD(+)] OS=Gasterosteus aculeatus OX=69293 PE=3 SV=1	G3NFC3_GASAC	40 kDa	9.5729	9.4657	9.6426	9.4145	9.4142	9.6747	9.414	9.5316	9.3234	9.606	9.472	9.4794		9.5066	9.4882	9.7082	9.6175	9.5179	9.4895	9.5947	9.7347	9.3903	9.3315	9.5374	9.6304	9.503	9.3737	9.5934	9.5158	9.3362	9.3815	9.3903	9.43	9.444	9.3626	9.4904	9.4688	9.2027	9.2848	8.9644	9.055	9.254	9.3661	9.138	9.266	9.4198
367	Electron-transferring-flavoprotein dehydrogenase OS=Takifugu rubripes OX=31033 PE=4 SV=1	H2UWL6_TAKRU	70 kDa	8.4518	8.5953	8.5358	8.2758	8.4294	8.7313	8.7329	8.8529	8.7808	8.9324	8.5669	8.5979	8.6563	8.7817	8.7599	8.5756	8.822	8.634	8.6364	8.5618	8.7929	8.7217	8.6567	8.6723	8.7617	8.5828	8.7783	8.6301	8.597	8.7543	8.4712	8.6678	8.6663	8.6235	8.6097	8.7285	8.8339	8.7825	8.727	8.843	9.0256	8.8362	9.0156	9.1368	8.9258	8.6733
368	Short chain dehydrogenase/reductase family 16c member 5 (Fragment) OS=Perca flavescens OX=8167 GN=Sdr16c5 PE=2 SV=1	F1C7B0_PERFV	34 kDa	8.958	8.9735	8.9108	8.758	8.8989	8.9347	8.9234	8.9202	8.8884	8.8816	8.8536	8.7794	8.908	8.9826	8.9597	8.694	8.9167	8.6923	8.8737	8.8157	8.9471	8.8134	8.7416	8.9828	8.9639	8.8046	8.9723	8.7507	8.8367	8.7848	8.8765	8.8438	8.7423	8.8908	8.8613	9.0073	8.9549	8.9064	8.9273	8.9833	8.9087	8.8837	9.1223	9.1359	9.0103	9.0136
369	60S acidic ribosomal protein P0 OS=Perca flavescens OX=8167 PE=2 SV=1	A7XLX5_PERFV	34 kDa	9.197	9.2495	9.295	9.1818	9.1971	9.3135	9.112	9.1811	9.1569	9.2465	9.2711	9.2098	9.1973	9.3383	9.2321	9.2324		9.1538	9.2714	9.3418	9.2945	9.1556	9.1113	9.1772	9.2168	9.2005	9.1502	9.2208	9.1625	9.1681	9.0793	9.1034	9.1662	9.1452	9.124	9.2541	9.3028	9.2027	9.1794		9.2625	9.0975	9.1668	9.1354	9.0947	9.3052
370	Cytochrome P450 2K1 OS=Larimichthys crocea OX=215358 GN=EH28_09406 PE=4 SV=1	A0A0F8CX49_LARCR	111 kDa	8.9448	9.1663	8.9728	8.8386	9.0105	9.074	8.7937	9.1146	9.0037	9.0253	8.9969	8.7854	9.0752	9.1849	9.0814	8.8874	9.1422	8.7745	9.0185	8.9651	9.0777	8.9252	8.8307	8.9057	9.0152	9.0549	9.1731	8.9627	9.0607	8.9448	8.7404	8.826	8.9012	9.0647	8.8858	9.072	9.2156	9.1624	9.1723	8.9766	9.0148	9.085	9.0138	9.1351	9.2126	9.0082
371	Chromosome 15 SCAF14542, whole genome shotgun sequence OS=Tetraodon nigroviridis OX=99883 GN=GSTENG00015151001 PE=4 SV=1	Q4SNS1_TETNG (+1)	34 kDa	8.8462	9.128	8.8537	8.6383	8.8208	8.8377	8.9742	9.0071	8.934	9.1236	8.8906	8.8716	8.762	8.8338	8.8666	8.6311	9.0601	8.6035	8.717	8.7733	8.7942	8.8939	8.0572	8.7995	8.9255	8.7529	9.0624	7.8239	8.8387	8.0763	8.9793	8.7713	8.4974	8.6961	8.8489	9.0498	8.0183	8.8874	9.0404	9.0447	8.9615	8.9591	8.3866	9.1328	8.5672	8.9162
372	Succinate--CoA ligase [GDP-forming] subunit beta, mitochondrial OS=Gasterosteus aculeatus OX=69293 GN=SUCLG2 PE=3 SV=1	G3P457_GASAC	46 kDa	8.8481	8.6868	8.841	8.6733	8.8614	8.9047	8.815	8.8332	8.8732	9.0303	8.9269	8.9611	8.7854	9.0232	8.8257	8.7976	8.8015	8.8772	8.9501	8.9452	8.9868	8.923	8.7136	8.8116	8.7027	8.6881	8.9736	8.6838	8.6596	9.0124	8.8979	8.7387	8.9177	8.8926	8.7431	8.8356	9.0021	9.2415	8.7691	9.0598	9.1864	8.9739	8.839	9.1322	8.88	8.9299
373	Elongation factor 1-alpha OS=Gasterosteus aculeatus OX=69293 PE=3 SV=1	G3NKW6_GASAC (+1)	50 kDa	9.8183	9.7634	9.7205	9.8474	9.5287	9.5943	9.7058	9.5365	9.711	9.5378	9.8016	9.7625	9.7418	9.6652	9.616	9.8981	9.6161	9.7743	9.6749	9.5105	9.6897	9.6435	9.7247	9.747	9.6302	9.7616	9.6866	9.5861	9.5279	9.6596	9.6505	9.4845	9.7666	9.7254	9.6923	9.6716	9.8407	9.7485	9.685	9.4652	9.3818	9.7497	9.0163	9.1298	8.9666	9.6773
374	Quinoid dihydropteridine reductase a OS=Takifugu rubripes OX=31033 PE=4 SV=1	H2SN56_TAKRU	25 kDa	9.3304	9.2903	9.4768	9.1992	9.1234	9.3037	9.14	9.1407	8.8537	9.3769	9.1113	9.1903	9.278	9.0866	9.1237	9.2801	9.1832	9.1277	9.1775	9.0948	9.0588	9.1062	9.128	9.204	9.1856	9.2097	9.1171	9.2176	9.1559	9.1719	9.125	9.0122	9.1674	9.1751	9.1543	9.0244	9.5237	9.4828	9.4695	9.1692	9.1848	9.2276	9.1731	9.1297	9.4691	9.5424
375	Slc25a1 solute carrier family 25 (mitochondrial carrier; citrate transporter), member 1b OS=Gasterosteus aculeatus OX=69293 PE=3 SV=1	G3N579_GASAC	35 kDa	8.9809	9.1156	9.1287	8.9288	9.2316	9.0115	9.1754	9.0408	9.1706	9.184	9.2675	9.1515	9.1113	9.2339	9.0489	9.026	9.23	9.1369	9.1603	9.2145	9.2163	9.2408	9.0904	9.1438	9.0237	9.1088	9.0783	9.1948	9.0542	9.2144	9.1248	9.1466	9.1568	9.1211	9.1838	9.1341	9.149	9.1361	9.1591	9.1568	9.1898	8.9289	9.1193	9.1286	9.0719	9.1087
376	Macrophage migration inhibitory factor OS=Dicentrarchus labrax OX=13489 GN=mif PE=2 SV=1	E1UJ68_DICLA	12 kDa	9.1332	9.3673	9.0944	9.0583	8.8442	8.9401	9.1565	9.067	9.0044	9.1599	8.9738	9.2287	9.0125	9.0313	8.9743	9.1157	9.097	8.9756	9.024	9.4389	9.2649	8.8668	9.0042	9.0895	9.08	9.0203	8.7869	9.1574	8.9648	9.0836	9.126	8.8924	8.9876	9.0453	9.0709	9.0465	9.444	8.9833	9.1048	9.1875	9.4281	9.1182	9.103	9.1267	9.2167	9.2214
377	Actinin, alpha 1 OS=Takifugu rubripes OX=31033 PE=4 SV=1	H2TTL6_TAKRU	104 kDa	8.7296	8.7072	8.6252	8.5955	8.6409	8.7764	8.6296	8.7433	8.8139	8.7495	8.8297	8.6507	8.7711	8.6495	8.7308	8.6213	8.7096	8.708	8.6522	8.6982	8.7221	8.7495	8.6044	8.7173	8.7223	8.7381	8.5276	8.6638	8.7117	8.8199	8.6802	8.5769	8.5405	8.5665	8.7769	8.6878	8.6196	8.6761	8.4968	8.6335	8.6299	8.7463	9.1014	9.1249	8.8223	8.7875
378	Actinin, alpha 1 OS=Tetraodon nigroviridis OX=99883 PE=4 SV=1	H3CMH4_TETNG	88 kDa	8.6249	8.6732	8.5688	8.5142	8.5804	8.7764	8.4992	8.7149	8.7602	8.712	8.7886	8.5811	8.7711	8.6014	8.727	8.5716	8.7096	8.6687	8.6391	8.6115	8.6934	8.7495	8.4894	8.6511	8.7223	8.7026	8.4514	8.6272	8.6639	8.8149	8.6802	8.5125	8.4473	8.4107	8.7576	8.6052	8.4782	8.5912	8.3495	8.5748	8.5892	8.7402	9.1014	9.1249	8.8105	8.7788
379	Acetyl-CoA acetyltransferase 2 OS=Gasterosteus aculeatus OX=69293 PE=3 SV=1	G3P2Y2_GASAC	41 kDa	9.1657	8.7146	9.1885	8.9882	8.9185	8.9502	8.9799	8.9217	8.7908	9.1508	8.8994	8.3861	8.3104	8.9059	8.7411	8.796	8.9807	8.9763	8.9675	9.0325	8.834	8.8763	8.9663	8.8491	8.6209	8.8687	8.9421	9.1371	8.9182	8.8222	8.7595	9.0858	8.8972	8.8779	8.9501	8.906	9.0655	8.7819	9.0993	9.0078	9.1038	8.9228	9.071	9.1236	8.5284	9.2529
380	Hemopexin OS=Dicentrarchus labrax OX=13489 PE=2 SV=1	D5A7I1_DICLA	49 kDa	8.784	8.8699	8.652	8.6856	8.9664	8.7507	8.9941	8.8249	8.7364	8.8126	8.6675	8.8416	8.6947	8.6517	8.8061	8.5285	8.8298	8.7299	8.6811	8.728	8.6086	8.8268	8.7093	8.7153	8.8178	8.6768	8.7858	8.8409	8.748	8.8015	8.7157	8.8739	8.4672	8.69	8.7364	8.818	8.6643	8.8291	8.7602	9.0488	8.989	8.7137	9.1045	9.1219	9.1438	8.6527
381	Uncharacterized protein OS=Tetraodon nigroviridis OX=99883 PE=3 SV=1	H3D6Z0_TETNG	50 kDa	8.9966	9.15	9.106	8.8346	9.1136	9.1722	9.0199	9.2137	9.0074	9.2465	9.076	9.0463	8.8304	9.1093	9.2826	8.9203	9.1701	9.0069	9.0998	9.1422	9.2329	9.0575	8.9871	9.0717	9.1467	8.9601	9.0888	8.9972	9.0053	9.0813	8.9784	9.0377	8.9878	9.0204	8.9862	9.2204	9.0624	9.0795	9.0608	9.2668	9.3594	9.1073	9.26	9.1217	9.1248	9.0381
382	'Acyl-CoA synthetase family member 2, mitochondrial' OS=Dicentrarchus labrax OX=13489 GN=ACSF2 PE=4 SV=1	E6ZI42_DICLA	61 kDa	8.8819	8.8411	9.0339	8.7367	8.9477	8.8021	8.8224	8.9594	8.726	9.0095	8.9487	8.9249	8.8265	9.1001	9.1238	8.7472	8.9329	8.8718	8.8082	8.9692	9.2077	8.8211	8.8875	8.9027	9.0744	8.861	8.9317	8.9389	8.8916	8.8767	8.8339	8.8284	8.7598	8.8113	8.8478	8.9917	9.0784	9.3518	9.208	9.0369	9.3532	9.1641	9.244	9.1216	9.0944	8.9374
383	Glucose-6-phosphate 1-dehydrogenase OS=Gasterosteus aculeatus OX=69293 PE=3 SV=1	G3P1A0_GASAC	59 kDa	9.2247	9.2647	9.0655	9.15	9.0811	9.1013	9.2647	9.0034	8.9086	9.1679		9.1923	8.9997		8.8433	9.0438	9.0825	9.0377	9.1124		8.8022	9.0649	9.0402	8.9814	9.1698	9.0563	9.0309	9.2017	9.0187	8.9588	9.1474	9.093	9.1456	8.8949	9.1204	9.041	9.1389	8.8711		8.9838	8.8341	9.0434	9.1903	9.1203	9.1689	9.4175
384	Non-specific lipid-transfer protein OS=Larimichthys crocea OX=215358 GN=EH28_10045 PE=3 SV=1	A0A0F8CFR8_LARCR	58 kDa	9.2341	9.2198	9.1727	9.1532	9.1701	9.2097	8.9205	9.1053	9.0862	9.0965	9.1353	9.0474	9.1031	9.1789	9.1415	9.1718	9.089	9.1828	9.0643	9.2704	9.2397	9.086	9.1523	9.1872	9.2064	9.0978	9.2259	9.1888	9.1838	9.0898	9.1105	9.1068	9.0558	9.0745	8.9935	9.1127	9.1445	9.0753	9.1207	9.033	9.1833	9.1333	9.142	9.1181	9.1719	9.012
385	Complement component c3-1 OS=Dicentrarchus labrax OX=13489 GN=C3 PE=2 SV=1	F8R8R0_DICLA	186 kDa	9.1796	9.4144	9.1668	9.1405	9.1916	9.3656	9.0229	9.3534	9.0765	9.1386	9.2064	9.2154	9.1213	9.2807	9.3832	9.1894	9.2098	9.1235	9.2577	9.3741	9.4398	9.0039	9.1569	8.9746	9.2525	9.0778	9.217	9.1429	9.1631	9.1349	9.009	9.0846	9.1956	9.1186	8.9391	9.3334	9.2808	9.2176	9.1832	9.1136	9.2067	9.1719	9.2605	9.117	9.2115	9.1178
386	Complement component c3-2 OS=Dicentrarchus labrax OX=13489 GN=C3 PE=2 SV=1	F8R8R1_DICLA	178 kDa	9.1796	9.4144	9.1668	9.1405	9.1916	9.3656	9.0145	9.3534	9.0765	9.1386	9.2064	9.2154	9.1213	9.2807	9.3832	9.1894	9.2098	9.1235	9.2577	9.3741	9.4398	9.0039	9.1569	8.9602	9.2525	9.0778	9.2115	9.1429	9.1631	9.1349	9.0054	9.0846	9.1956	9.1186	8.9316	9.3334		9.2176	9.1832		9.2067	9.1719	9.2605	9.117	9.2115
387	Ribonuclease UK114 OS=Anoplopoma fimbria OX=229290 GN=UK114 PE=2 SV=1	C3KK60_ANOFI	14 kDa	9.2262	9.2959	9.1571	9.1491	9.1162	9.1298	9.2594	8.9633	9.3292	9.1338	9.0636	9.1717	8.9721	9.1863	8.9321	9.1523	9.1647	9.1668	9.1842	9.1262	8.8542	9.3325	9.2073	9.3396	9.0984	9.3015	9.3031	9.1414	9.2874	9.2795	9.1201	9.2454	9.2321	9.2714	9.2813	9.11	9.1604	9.093	9.4039	9.2955	9.3416	9.1451	9.2993	9.1169	9.508	9.1029
388	Cytochrome P450 CYP2N OS=Chaetodon auriga OX=39042 GN=CYP PE=2 SV=1	A4GT60_CHAAU	57 kDa	8.5092	8.019	7.9998	8.4545	8.2509	8.4485	8.7115	8.5108	7.6339	8.076	8.6316	7.9251	8.5027	8.0178	8.635	8.4047	8.5869	8.5883	7.8733	8.6364		8.5059	8.493	8.5149	8.652	8.5626	8.7481	8.6576	7.5867	7.8069	8.6667	8.7423	8.477	8.4217	8.5074	8.6499	8.5189	8.1351		8.6132	8.7323	8.8236	8.7005	9.1156	8.6872	8.352
390	Uncharacterized protein OS=Gasterosteus aculeatus OX=69293 PE=3 SV=1	G3PAM8_GASAC	37 kDa	8.7805	8.9527	8.7623	8.4577	8.9697	8.8091	8.7528	8.9127	8.8274	8.7587	8.7677	8.732	8.8739	8.5665	8.7658	8.6305	8.8864	8.642	8.7214	8.789	8.9774	8.7822	8.6555	8.8297	8.8245	8.9095	8.8615	8.7218	8.8069	8.7233	8.704	8.9142	8.6211	8.511	8.7409	8.5559	8.8519	9.2019	9.1497	9.225	9.2624	9.1124	9.0908	9.1084	8.9189	8.9172
391	60S ribosomal protein L7 OS=Dicentrarchus labrax OX=13489 GN=RL7 PE=4 SV=1	E6ZIM6_DICLA	29 kDa	9.3124	9.4766	9.4771	9.2939	9.0783	9.3938	9.3051	9.1863	9.2189	9.3086	9.3636	9.3062	9.3368	9.1932	9.1309	9.3546	9.372	9.2705	9.3693	9.5404	9.5139	9.3226	9.4193	9.3597	9.2505	9.1984	9.3022	9.4582	9.3365	9.2483	9.1941	9.1921	9.2828	9.3416	9.3392	8.8356	9.4279	9.421	9.3161	8.8286	9.3605	9.358	9.2508	9.107	9.1825	9.43
392	Ferritin OS=Dicentrarchus labrax OX=13489 PE=2 SV=1	C3TVB2_DICLA	21 kDa	8.9306	8.985	8.8055	8.3995	9.0479	9.0846	8.9644	9.1341	8.9971	8.5492	8.813	8.8133	8.3043	7.7312	8.9962	8.8054	8.7143	8.3425	8.6231	8.8412	8.5724	8.7342	8.7753	8.8461	8.976	8.1799	8.9643	8.7759	8.8762	8.8986	8.9599	9.2626	8.8603	9.0489	8.7522	8.8818	9.1585	9.2918	9.4129	9.1847	9.2418	9.1703	9.2471	9.1052	9.268	9.5199
393	Uncharacterized protein OS=Takifugu rubripes OX=31033 PE=4 SV=1	H2SKC0_TAKRU	7 kDa	9.5253	9.4196	9.5071	9.7526	9.6533	9.1315	9.7268	9.3279	9.5409	9.5364	9.4315	9.6429	9.6251	9.6304	9.688	9.3757	9.6119	9.6077	9.2133	9.4754	9.4001	9.8793	9.7456	9.7174	9.2712	9.5922	9.878	9.4367	9.6665	9.9486	9.8193	9.7484	9.7197	9.7231	9.6309	9.6723	8.9768	9.277	9.0577	9.133	9.1897	9.4526	8.418	9.1045	8.8638	8.6212
394	Chromosome undetermined SCAF9929, whole genome shotgun sequence (Fragment) OS=Tetraodon nigroviridis OX=99883 GN=GSTENG00007657001 PE=4 SV=1	Q4T3T1_TETNG	70 kDa	9.2061	9.3459	9.1562	9.1374	9.2534	9.2154	9.0684	9.2425	9.2861	9.2378	9.3027	9.1763	9.2327	9.3963	9.3528	9.2502	9.2336	9.2308	9.2518	9.0804	9.3654	9.226	9.198	9.3355	9.2569	9.2589	9.2761	9.1663	9.3252	9.256	9.2539	9.1459	9.2232	9.3316	9.1863	9.369	9.3352	9.4735	9.1844	8.9897	9.2891	9.2282	9.1746	9.1042	9.3002	9.0967
395	Retinol dehydrogenase 11 (All-trans/9-cis/11-cis) OS=Dicentrarchus labrax OX=13489 GN=RDH11 PE=4 SV=1	E6ZG24_DICLA	36 kDa	8.9904	9.0147	8.898	8.7306	8.8749	8.8968	8.7654	8.9031	8.8659	9.0069	8.7486	8.9779	8.8632	8.8707	8.9539	8.3127	8.914	8.8727	8.7215	8.8073	8.9452	8.676	8.9157	8.7245	8.9144	8.6809	8.6555	8.7631	8.6987	8.6397	8.9006	8.7229	8.5463	8.613	8.6667	8.7381	8.8333	8.9903	8.8919	8.965	9.0337	8.6496	9.0444	9.1037	9.0269	8.8426
396	Creatine kinase U-type, mitochondrial OS=Larimichthys crocea OX=215358 GN=EH28_12832 PE=3 SV=1	A0A0F8BF01_LARCR	46 kDa	8.6313	8.471	8.3978	8.2476	8.8153	8.509	8.6963	8.6907	8.2214	8.5909	8.6998	8.5312	8.4807	8.3253	8.6362	8.1001	8.4841	8.4879	8.5014	8.4013	8.3681	8.4637	8.5647	8.5409	8.5862	8.422	8.4794	8.3672	8.6331	8.4459	8.6701	8.5061	8.3842	8.3088	8.6002	8.4034	8.7433	8.9157	8.981	8.6905	8.8791	8.8495	9.0125	9.1023	8.8755	8.6961
398	Glutaryl-CoA dehydrogenase a OS=Gasterosteus aculeatus OX=69293 PE=3 SV=1	G3Q5X9_GASAC	48 kDa	8.5523	8.9032	8.8069	8.2773	8.8016	8.9105	8.7625	8.8744	8.7563	8.9621	8.742	8.7807	8.8069	8.8614	8.7557	8.7206	8.8764	8.7423	8.8444	8.8513	8.7798	8.7506	8.78	8.8374	8.8425	8.8091	8.5873	8.6865	8.7967	8.5962	8.4789	8.62	8.6851	8.8195	8.737	8.9165	8.9934	9.105	9.0285	9.0603	9.1484	8.9477	9.1171	9.1022	9.0993	9.0454
399	Glycine cleavage system P protein OS=Larimichthys crocea OX=215358 GN=EH28_04952 PE=3 SV=1	A0A0F8BIK5_LARCR	114 kDa	8.5336	8.8809	8.6225	8.32	8.7593	8.59	8.8749	8.7377	8.5961	9.0649	8.6541	8.9225	8.7141	8.7949	8.6771	8.2906	8.8464	8.4963	8.7922	8.5979	8.4092	8.7489	8.6292	8.6794	8.7497	8.594	8.4162	8.8808	8.4809	8.8345	8.814	8.8318	8.62	8.6251	8.7478	8.5704	8.333	8.6282	8.7041	8.9485	8.8384	8.7319	9.0207	9.1019	8.9926	8.7235
401	Transaldolase OS=Takifugu rubripes OX=31033 GN=taldo1 PE=3 SV=1	H2V0B5_TAKRU	38 kDa	9.241	9.2086	9.2344	9.0946	9.1658	9.1645	9.2619	9.1153	8.9555	9.2245	9.1032	9.1485	9.1749	9.0961	9.0949	9.1573	9.1518	9.0174	9.1345	9.2105	9.0796	9.1305	9.1227	9.0982	9.0501	9.1465	9.1249	9.3228	9.1866	9.0502	9.0838	9.0774	9.1334	9.1197	9.1376	9.134	9.0813	8.4886	8.9909	8.95	8.9493	8.5844	9.0376	9.0997	9.0795	9.272
402	Histone H2A OS=Gasterosteus aculeatus OX=69293 PE=3 SV=1	G3N752_GASAC	16 kDa	9.4681	9.4184	9.4322	9.5593	8.4168	8.6017	9.3728	8.5748	9.1619	9.3545	9.4338	9.4345	9.4231	9.5882	8.4966	8.589	9.4726	9.5805	9.2961	9.3923	9.5883	9.4691	9.5858	9.5695	8.4919	9.3481	9.6205	9.468	9.4654	9.5025	9.4205	9.531	9.4973	9.477	9.4306	9.4693	9.3776	9.398	9.4207	9.0445	9.2194	9.4328	8.6598	9.099	9.0162	9.0599
403	Putative ribosomal protein L27a (Fragment) OS=Sparus aurata OX=8175 PE=2 SV=1	Q804C6_SPAAU	15 kDa	9.2572	8.7602	9.2859	9.2258	8.4901	9.2605	9.1266	9.1699	9.2044	9.2128	9.2892	8.7706	9.2098	9.2513	9.1167	9.29	9.1818	8.8124	8.7795	9.3363	9.3308	9.1796	9.2406	9.2198	9.1768	9.2025	9.1446	9.2714	9.251	8.8208	9.1444	8.6622	9.2135	8.8067	9.1517	9.1386	9.2116	9.2596	9.1532	8.213	9.0486	9.1389	9.1332	9.0989	9.133	9.1833
404	60S ribosomal protein L18 OS=Larimichthys crocea OX=215358 GN=EH28_01814 PE=4 SV=1	A0A0F8B7U1_LARCR (+1)	27 kDa	9.492	9.429	9.5757	9.4218	9.352	9.429	9.3663	9.4147	9.41	9.3672	9.4008	9.4369	9.3304	9.4206	9.1988	9.5	9.4131	9.4158	9.4823	9.5882	9.4884	9.3993	9.4714	9.3888	9.3056	9.3462	9.3833	9.4697	9.4336	9.4065	9.2557	9.3909	9.4607	9.3462	9.3807	9.2602	9.4351	9.4032	9.3763	8.875	9.3208	9.4121	9.1821	9.0977	8.9812	9.4665
405	Annexin OS=Tetraodon nigroviridis OX=99883 PE=3 SV=1	H3D6J7_TETNG (+2)	52 kDa	8.7977	8.9012	8.9244	8.834	8.9195	9.0872	8.8439	9.1008	8.9707	9.0428	8.9088	8.8766	9.0181	8.9179	8.8898	8.8202	8.8991	8.8747	8.9911	8.8414	8.8862	8.9909	8.7811	8.8803	8.9	8.8543	8.7458	8.8925	8.8466	8.8604	8.9643	8.7738	8.811	8.8267	8.842	8.8321	9.0416	8.963	8.9584	9.1198	9.1264	8.9223	9.0992	9.0976	9.0302	9.0747
406	Ribosomal protein L11 (Fragment) OS=Perca flavescens OX=8167 PE=2 SV=1	A8HTH7_PERFV (+3)	20 kDa	9.2925	9.2793	9.2858	9.2559	9.1672	9.2156	9.1613	9.2493	9.2732	9.2086	9.2891	9.2434	9.2116	9.3244	9.2691	9.3453	9.2525	9.2474	9.2868	9.3488	9.3693	9.1973	9.2571	9.2325	9.2892	9.2255	9.26	9.2918	9.2549	9.2233	9.1396	9.1403	9.2281	9.2676	9.2037	9.2819	9.2394	9.1998	9.1659	9.042	9.0631	9.0832	9.1155	9.0933	9.1508	9.1193
407	Myosin-9 OS=Larimichthys crocea OX=215358 GN=EH28_05300 PE=3 SV=1	A0A0F8BJS0_LARCR	225 kDa	9.1128	9.0152	9.0631		9.0514		8.9137	8.9279		8.9663			8.8241	9.0303	8.9949		8.9385			9.1892	9.2487		8.8564	8.9637	8.9226	8.8408	9.1015	9.1135	9.1248		8.8518	8.9385	8.8459				9.0941	8.957	8.9413	9.1542	9.1059	9.0422	9.1047	9.0915	9.0727
408	Superoxide dismutase OS=Larimichthys crocea OX=215358 GN=SOD2 PE=2 SV=1	A0A077D814_LARCR (+1)	25 kDa	8.7526	8.8249	8.7017	8.5158	8.8663	8.776	8.748	8.8475	8.763	8.8679	8.5864	8.7973	8.7666	8.8309	8.8071	8.7122	8.8497	8.6997	8.7136	8.7071	8.8605	8.746	8.7385	8.8058	8.8982	8.8341	8.9178	8.8383	8.7357	8.606	8.6434	8.7591	8.5244	8.7241	8.7309	8.9169	8.9307	9.0598	9.0139	9.0613	9.2023	8.8484	9.0179	9.0902	8.97	8.9588
409	IQ motif containing GTPase activating protein 2 OS=Tetraodon nigroviridis OX=99883 PE=4 SV=1	H3DDA1_TETNG	189 kDa	8.8081	8.796	8.6113	8.653	8.8412	8.6965	8.7907	8.8506	8.7354	8.8495	8.7824	8.6566	8.709	8.8269	8.8049	8.6975	8.7967	8.6853	8.6773	8.805	8.6268	8.7586	8.4622	8.7198	8.5807	8.6662	8.7657	8.7275	8.7405	8.7417	8.6977	8.6978	8.7831	8.7041	8.712	8.7796	8.7597	8.8142	8.7185	8.9565	9.0545	8.7178	8.8836	9.0893	8.9724	8.8794
410	Hydroxyacyl-CoA dehydrogenase trifunctional multienzyme complex subunit alpha b OS=Takifugu rubripes OX=31033 PE=3 SV=1	H2TST1_TAKRU	83 kDa	8.6676	8.872	8.8697	8.6701	8.8625	8.9113	8.8799	9.048	8.9164	9.0998	8.9262	8.8881	8.8111	8.8795	9.1418	8.734	9.0211	8.8059	8.9084	8.9366	9.0051	8.8609	8.8337	8.9454	8.9675	8.8231	8.7217	8.8055	8.814	8.9169	8.8209	8.7415	8.703	8.8012	8.8699	8.9205	9.0612	9.095	8.9949	9.0822	9.1583	8.972	9.0725	9.0853	8.9813	8.8705
411	Eukaryotic translation initiation factor 4A1A OS=Gasterosteus aculeatus OX=69293 PE=3 SV=1	G3Q9F9_GASAC	44 kDa	9.1568	9.1814	9.2491	9.1485	9.2285	9.3105	9.088	9.2026	9.0909	9.2727	9.1788	9.1507	9.1251	9.314	9.2054	9.1919	9.143	9.103	9.2507	9.3485	9.281	9.0899	9.1091	9.0989	9.2052	9.0844	9.115	9.2835	9.1326	9.0947	9.0573	9.1194	9.1325	9.1394	9.0948	9.2136	9.235	9.1441	9.1349	9.1731	9.1054	9.1088	9.1066	9.0806	9.0144	9.2616
412	Uncharacterized protein OS=Takifugu rubripes OX=31033 GN=eif4a2 PE=3 SV=1	H2SMS0_TAKRU	46 kDa	9.1615	9.1814	9.2491	9.1485	9.2285	9.3105	9.088	9.2026	9.0909	9.2727	9.1788	9.1507	9.1251	9.314	9.2054	9.1919	9.143	9.103	9.2507	9.3485	9.281	9.0899	9.1091	9.0989	9.2052	9.0844	9.115	9.2835	9.1326	9.0947	9.0573	9.1194	9.1325	9.1394	9.0948	9.2136	9.235	9.1441	9.1362	9.1731	9.1054	9.1088	9.1066	9.0806	9.0144	9.2616
413	Eukaryotic initiation factor 4A-I OS=Larimichthys crocea OX=215358 GN=EH28_08746 PE=3 SV=1	A0A0F8BTK7_LARCR	46 kDa	9.1568	9.1814	9.2491	9.1485	9.2285	9.3105	9.088	9.2026	9.0909	9.2727	9.1788	9.1507	9.1251	9.314	9.2054	9.1919	9.143	9.103	9.2507	9.3485	9.281	9.0899	9.1091	9.0989	9.2052	9.0844	9.115	9.2835	9.1326	9.0947	9.0573	9.1194	9.1325	9.1394	9.0948	9.2136	9.235	9.1441	9.1362	9.1731	9.1054	9.1088	9.1066	9.0806	9.0144	9.2616
414	Eukaryotic translation initiation factor 4A, isoform 2 OS=Gasterosteus aculeatus OX=69293 PE=3 SV=1	G3PUA5_GASAC	46 kDa	9.1568	9.1814	9.2491	9.1485	9.2285	9.3105	9.088	9.2026	9.0909	9.2727	9.1788	9.1507	9.1251	9.314	9.2054	9.1919	9.143	9.103	9.2507	9.3485	9.281	9.0899	9.1091	9.0989	9.2052	9.0844	9.115	9.2835	9.1326	9.0947	9.0573	9.1194	9.1325	9.1394	9.0948	9.2136	9.235	9.1441	9.1362	9.1731	9.1054	9.1088	9.1066	9.0806	9.0144	9.2616
415	Prohibitin OS=Gasterosteus aculeatus OX=69293 PE=4 SV=1	G3P3A6_GASAC	30 kDa	9.0064	9.0246	8.9302	8.8203	9.0931	8.9233	9.0353	9.041	9.0037	9.0912	9.006	9.015	8.9044	9.0427	9.0295	8.9384	9.0643	8.9677	8.9512	8.9762	9.1534	9.0043	8.9825	9.0061	9.0506	8.9665	9.0441	9.0508	8.9916	8.9886	8.946	8.9383	8.9154	8.9621	8.9319	9.0947	8.9986	9.0873	9.0098	8.9962	9.1336	8.9984	9.0733	9.0788	9.1211	8.805
416	Glycerol-3-phosphate dehydrogenase [NAD(+)] OS=Tetraodon nigroviridis OX=99883 PE=3 SV=1	H3D4X4_TETNG (+1)	39 kDa	9.5623	9.4064	9.544	9.403	9.255	9.6553	9.4154	9.4706	9.3234	9.5895	9.4104	9.4359	9.4563	9.4641	9.4882	9.7251	9.5868	9.5232	9.426	9.4692	9.6236	9.353	9.3019	9.5435	9.6304	9.503	9.3529	9.4878	9.4797	9.3301	9.3352	9.2868	9.3637	9.4546	9.3774	9.4645	9.372	9.1405	9.2062	8.8258	8.9318	9.2126	9.3346	9.0782	9.1939	9.4198
417	Aflatoxin B1 aldehyde reductase member 2 OS=Larimichthys crocea OX=215358 GN=EH28_06796 PE=4 SV=1	A0A0F8ARH3_LARCR	37 kDa	8.8396	8.9422	8.8725	8.7512	8.884	8.8858	8.8705	8.9156	8.8236	8.8835	8.9002	8.8724	8.8474	8.9228	8.9001	8.8633	8.9225	8.8027	8.9071	8.9459	9.0327	8.7888	8.8271	8.8721	8.9447	8.837	8.9427	8.9489	8.8676	8.8391	8.8212	8.8739	8.8301	8.886	8.8602	8.9041	8.9908	9.058	8.9972	8.9869	9.0592	8.824	9.089	9.0769	9.0397	9.0618
418	Chromosome 1 SCAF15008, whole genome shotgun sequence (Fragment) OS=Tetraodon nigroviridis OX=99883 GN=GSTENG00031213001 PE=3 SV=1	Q4RP95_TETNG	19 kDa	9.2038	9.2313	9.2317	9.0324	9.0377	9.1236	9.1393	9.2056	9.1208	9.1263	8.8778	9.2287	9.0451	9.3004	9.2106	9.1019	9.161	9.2529	9.0019	9.2461	9.2118	9.1988	9.2569	9.149	9.2603	8.9632	9.2682	9.2889	9.224	8.9663	9.0057	9.0718	9.2174	9.166	9.2111	9.2798	9.1501	8.9423	9.1393	9.1602	9.1525	9.0096	8.9665	9.0759	8.8487	9.1884
419	Glutaryl-CoA dehydrogenase, mitochondrial OS=Larimichthys crocea OX=215358 GN=EH28_05588 PE=3 SV=1	A0A0F8BAT8_LARCR	48 kDa	8.7561	8.947	8.7708	8.5969	8.8573	8.8308	8.8135	8.838	8.7934	8.8819	8.7909	8.8206	8.8673	8.9528	8.7601	8.7538	8.7781	8.7997	8.8466	8.7952	8.843	8.8632	8.8154	8.9008	8.81	8.8623	8.8586	8.9385	8.8463	8.7951	8.7117	8.7976	8.802	8.8611	8.7935	8.9622	9.0369	9.1507	9.0784	8.8684	9.0383	8.9465	9.1247	9.0738	9.1095	8.991
420	60S ribosomal protein L13 OS=Dicentrarchus labrax OX=13489 PE=2 SV=1	Q0GN70_DICLA	24 kDa	9.3649	9.3501	9.2579	9.2328	9.2603	9.3356	9.2619	9.3378	9.2233	9.2862	9.2483	9.1931	9.2584	9.3654	9.2102	9.269	9.3286	9.1708	9.3647	9.2922	9.4626	9.2999	9.2856	9.2762	9.2836	9.1615	9.3293	9.4028	9.176	9.1955	9.1055	9.1492	9.3486	9.2954	9.2871	9.2513	9.3398	9.2465	9.0753	8.8454	9.2445	9.2905	9.1933	9.0664	9.1925	8.9961
421	UTP--glucose-1-phosphate uridylyltransferase OS=Gasterosteus aculeatus OX=69293 PE=3 SV=1	G3N7K9_GASAC	55 kDa	9.2556	9.2698	9.2279	9.2094	9.0971	9.1781	9.0701	8.9923	9.1166	9.0691	9.1989	9.1744	9.1875	9.1044	9.1753	9.2962	9.0273	9.2007	9.1677	9.1604	9.1622	9.1635	9.1884	9.2127	9.1291	9.1533	9.1132	9.0835	9.1552	9.1415	9.1457	9.0879	9.1808	9.1051	9.2161	9.0292	9.3509	9.3137	9.3257	9.1142	8.9683	9.2403	9.0923	9.0657	9.2634	9.3019
422	Glucose-6-phosphate dehydrogenase (Fragment) OS=Dicentrarchus labrax OX=13489 GN=G6PD PE=2 SV=1	A0A0A0N2S3_DICLA	18 kDa	9.1766	9.2109	9.0655	9.1616	8.9661	9.1361	9.2412	8.9544	8.9605	9.1679	9.0625	9.1923	9.0539	8.9168	8.7828	9.0438	9.0389	9.0716	9.1124	9.0387	8.7129	9.11	9.0746	8.94	9.1228	9.0826	9.0836	9.1355	8.9627	8.9588	9.1258	9.0047	9.1896	8.9475	9.103	8.9887	9.0649	8.8662	9.0715	8.9838	8.8191	9.007	9.1401	9.0624	9.1403	9.3781
423	Annexin OS=Tetraodon nigroviridis OX=99883 PE=3 SV=1	H3CUC3_TETNG	76 kDa	9.1271	9.1969	9.1203	9.0643	9.0956	9.0203	9.0683	8.8775	8.9955	9.0192	9.079	9.0971	9.1055	9.0868	9.0808	9.0067	9.061	9.072	8.9978	9.0821	8.9715	9.0775	8.9718	9.0696	9.0267	8.9925	9.0781	9.0843	9.0366	8.9923	9.0894	9.02	8.9931	8.9963	9.0938	9.0622	9.0594	9.1366	9.154	9.0277	8.9767	9.1156	9.1547	9.0622	9.2064	9.0827
424	Annexin OS=Takifugu rubripes OX=31033 PE=3 SV=1	H2U4F5_TAKRU	76 kDa	9.1271	9.1969	9.1271	9.0643	9.0956	9.0324	9.0683	8.8775	8.9955	9.0236	9.079	9.0971	9.1055	9.0868	9.0808	9.0067	9.061	9.072	8.9978	9.0821	8.9795	9.0775	8.9718	9.0696	9.0267	8.9925	9.0781	9.0843	9.0366	8.9923	9.0894	9.02	8.9931	8.9963	9.0938	9.0622	9.0594	9.1366	9.154	9.0477	8.9767	9.1156	9.1547	9.0622	9.2064	9.0827
425	3-beta-hydroxysteroid dehydrogenase isomerase 7 (Fragment) OS=Dicentrarchus labrax OX=13489 GN=3bhsd PE=2 SV=1	V9LZQ2_DICLA	35 kDa	8.594	8.6725	8.3839	8.5207	8.5476	8.574	8.6973	8.6736	8.6408	8.4825	8.5029	8.7296	8.711	8.5333	8.4677	8.4045	8.6998	8.5196	8.3715	8.3667	8.28	8.8036	8.5868	8.6124	8.6452	8.5519	8.7038	8.6073	8.5851	8.408	8.6554	8.614	8.4886	8.5604	8.6554	8.5429	8.4683	8.7419	8.6203	8.9278	8.6379	8.4332	8.8536	9.059	8.6237	8.7168
426	Aminoadipate-semialdehyde synthase OS=Gasterosteus aculeatus OX=69293 PE=4 SV=1	G3P1E4_GASAC	103 kDa	8.7589	8.8419	8.4827	8.5046	8.7795	8.8085	8.8251	8.8326	8.6152	8.8662	8.6486	8.6792	8.6251	8.7133	8.7931	8.5327	8.717	8.57	8.7571	8.597	8.6399	8.601	8.5959	8.556	8.6816	8.5298	8.5447	8.8102	8.6759	8.6033	8.5979	8.7235	8.619	8.6366	8.648	8.7283	8.9919	9.0636	9.0583	9.1208	9.1259	8.6298	9.011	9.0584	8.9515	9.0411
427	Epidermal retinol dehydrogenase 2 OS=Larimichthys crocea OX=215358 GN=EH28_00881 PE=4 SV=1	A0A0F8AKU3_LARCR	97 kDa	8.9089	8.9616	8.9501	8.7528	8.7776	8.8353	8.927	8.9173	8.8564	8.9634	8.9031	8.7781	8.8693	8.8771	8.8167	8.6767	8.8174	8.5551	8.8932	8.6369	8.9549	8.8081	8.6246	8.9857	8.8319	8.8054	8.8647	8.7368	8.8341	8.8352	8.9186	8.7053	8.7326	8.7221	8.8628	8.893	8.9295	8.9321	8.8661	8.9413	8.8557	8.849	9.0623	9.0577	8.9927	8.9582
428	Peroxisomal bifunctional enzyme OS=Larimichthys crocea OX=215358 GN=EH28_03777 PE=3 SV=1	A0A0F8B0X1_LARCR	78 kDa	8.8673	8.9277	8.6645	8.8157	8.7054	8.9839	8.8006	8.9677	8.808	8.6881	8.8475	8.5827	8.7341	8.894	8.8505	8.9318	8.5977	8.959	8.7061	9.0745	8.9913	8.6424	8.6246	8.8213	8.8063	8.9103	9.0551	8.7629	8.876	8.7031	8.7519	8.9468	8.5928	8.8253	8.7137	8.7382	9.1454	9.0793	9.0578	9.0872	9.1852	8.8324	9.1153	9.0542	8.9363	9.2248
429	Cytochrome c-b OS=Anoplopoma fimbria OX=229290 GN=CYCB PE=2 SV=1	C3KJK9_ANOFI	12 kDa	8.9443	8.9018	8.9688	8.9034	9.0564	8.8873	8.8699	8.9154	8.4513	8.9338	8.9426	8.8307	8.8731	9.0336	8.8693	8.9181	8.9513	8.981	8.8719	9.0172	9.0165	8.8778	8.9325	8.8155	8.8462	8.8699	8.5095	8.9552	8.8827	8.8477	8.4284	8.9708	8.9094	8.5417	8.5009	8.7983	8.8723	8.7251	9.2241	8.9514	9.1291	8.9637	8.9921	9.0466	8.7968	8.7616
430	Ribosomal protein S25 OS=Gasterosteus aculeatus OX=69293 PE=4 SV=1	G3NUM7_GASAC	14 kDa	9.1654	9.1317	9.3196	9.2643	9.3183	9.3016	8.9943	9.088	8.7183	9.312	9.2805	9.1362	8.9609	9.3551	9.3167	9.2213	9.2589	9.1631	9.1047	9.3859	9.4213	9.0563	9.2494	9.2701	9.2791	9.1195	9.3263	9.3574	9.3813	9.2295	9.1222	9.1787	9.1796	9.2476	8.9873	9.3123	9.266	9.0824	9.0982	8.7611	9.1008	8.9407	8.9113	9.0463	9.0429	8.9363
431	Purine nucleoside phosphorylase OS=Larimichthys crocea OX=215358 GN=EH28_04503 PE=4 SV=1	A0A0F8CQI9_LARCR	37 kDa	9.0221	9.061	9.3127	8.9428	8.7949	9.3328	8.9826	8.8413	8.9188	9.2269	9.0179	9.1748	9.0635	9.0654	9.0891	9.1314	9.0709	8.9454	9.1246	9.0971	9.0093	8.7746	9.115	9.1444	9.1244	8.958	8.8585	9.0814	8.9082	8.9667	9.0089	8.8489	8.9868	8.9216	9.1848	9.0045	9.1143	9.0456	8.9951	9.2812	9.2943	9.2819	9.3482	9.0445	9.0457	9.2004
432	QM-like protein OS=Sciaenops ocellatus OX=76340 GN=QM PE=2 SV=1	C8CH42_SCIOC	25 kDa	9.1795	9.2063	9.3069	9.1404	8.693	9.2792	9.0853	9.1713	9.1969	9.242	9.2689	9.1643	9.1578	9.1093	9.0516	9.2432	9.1268	9.1472	9.2957	8.9696	9.2988	9.0518	9.1267	9.1367	9.1463	9.179	8.8951	9.1687	9.084	9.1746	9.0172	8.9367	9.1001	9.071	9.0907	9.0222	9.3221	9.2781	9.1226	9.0051	9.1889	9.1141	9.1579	9.0437	9.0406	9.2375
433	Alpha-actinin-4 OS=Larimichthys crocea OX=215358 GN=EH28_08909 PE=4 SV=1	A0A0F8C435_LARCR	109 kDa	9.0022	9.0139	8.8718	8.8642	9.0223	8.9885	8.9104	9.0652	8.949	9.0197	8.9814	8.9148	8.9451	8.9806	9.0133	8.9473	8.9824	8.8817	8.9295	9.0258	9.0339	8.9346	8.9115	8.9766	8.9499	8.9142	9.024	8.9822	8.9714	8.9922	8.8633	8.9821	8.8694	8.9493	8.9471	9.0433	9.0109	8.9909	8.9199	9.0479	9.0034	8.9025	9.0082	9.0434	9.0353	9.036
434	Actinin, alpha 4 OS=Gasterosteus aculeatus OX=69293 PE=4 SV=1	G3PIF1_GASAC	103 kDa	9.0022	9.0139	8.8522	8.8642	9.0223	8.9368	8.9016	9.052	8.9403	8.9827	8.9814	8.9148	8.9451	8.9806	9.0087	8.9473	8.9811	8.8817	8.9128	9.0167	9.0339	8.9346	8.9115	8.9766	8.9426	8.9142	9.024	8.9822	8.9714	8.9822	8.8633	8.9821	8.8694	8.9493	8.9471	9.041	8.9877	8.9634	8.9135	8.9782	8.9925	8.8992	9.0068	9.0434	9.0353	8.9755
435	Amylo-alpha-1, 6-glucosidase, 4-alpha-glucanotransferase b OS=Gasterosteus aculeatus OX=69293 PE=4 SV=1	G3PNW0_GASAC	176 kDa	8.8969	8.885	9.0225	8.8669	8.966	9.03	8.9126	8.9696	8.9103	8.9901	8.9057	8.8818	8.9205	9.1461	8.9614	8.8928	8.9071	8.7958	8.8544	8.9625	8.7225	8.9738	8.7213	8.9099	8.9961	8.9044	9.0225	8.9169	8.9615	8.8551	8.8311	9.022	8.7939	8.8675	8.8242	8.9707	8.9532	8.9109	9.0718	9.2389	9.1191	8.9591	9.079	9.0427	9.1361	9.1232
436	Mitochondrial 10 kDa heat shock protein (Fragment) OS=Perca flavescens OX=8167 GN=HSP10 PE=2 SV=1	F1C6Z4_PERFV	11 kDa	9.2045	9.1009	8.8633	9.3513	9.372	9.1339	9.1016	9.1462	9.1383	9.0703	9.1133	9.2475	9.1351	9.2047	8.9178	9.1713	9.1646	9.2493	9.1119	9.238	9.3414	9.0386	9.3685	9.0725	9.1953	9.189	9.2728	9.3572	9.2597	9.142	9.0989	9.289	9.0205	9.2449	9.0142	9.2459	9.4063	9.3847	9.3277	9.1707	9.359	9.1624	9.2206	9.0372	9.0828	9.3944
437	Aldehyde dehydrogenase 4 family, member A1 OS=Gasterosteus aculeatus OX=69293 PE=3 SV=1	G3NGT2_GASAC (+3)	61 kDa	9.1787	9.1564	8.9229	9.1943	9.1477	8.8177	9.3481	9.1394	9.453	8.9893	9.193	9.3413	9.3527	9.2091	9.2733	9.2185	9.2047	9.2691	9.1703	8.9646	9.1241	9.3563	9.4173	9.3347	9.2183	9.4382	9.5091	9.1492	9.2017	9.3509	9.3596	9.2838	9.3115	9.3661	9.2584	9.2982	9.1062	9.3579	9.2852	9.0153	8.9224	9.1996	8.82	9.0343	8.868	8.7242
438	Tyrosine 3-monooxygenase/tryptophan 5-monooxygenase activation protein, beta polypeptide b OS=Takifugu rubripes OX=31033 PE=3 SV=1	H2TT57_TAKRU	28 kDa	9.2476	9.2049	9.2289	9.2977	9.1334	9.1682	8.9735	9.0818	9.1698	9.121	9.1585	9.1723	9.1675	9.2189	9.1542	9.2755	9.0902	9.2555	9.1441	9.1932	9.2134	9.1306	9.1695	9.2501	9.171	9.19	9.1824	9.1778	9.1524	9.094	8.9579	9.1781	9.1532	9.1547	9.1846	9.1981	9.3404	9.203	9.2468	9.3093	9.1765	9.1425	9.0779	9.0323	8.9424	9.2979
439	Prohibitin 2a OS=Takifugu rubripes OX=31033 PE=4 SV=1	H2RS35_TAKRU (+1)	31 kDa	8.6893	8.6473	8.4334	8.1303	8.8853	8.6336	8.692	8.6656	8.4015	8.6985	8.6725	8.6179	8.7194	8.7269	8.6848	8.565	8.7197	8.5923	8.4889	8.605	8.7548	8.7031	8.3343	8.5097	8.696	8.6972	8.6634	8.5905	8.4781	8.6285	8.6369	8.447	8.2384	8.4853	8.5679	8.936	8.8565	8.9741	8.5645	8.9216	8.9253	8.7539	8.9076	9.0305	8.7329	8.6129
440	Succinate--CoA ligase [ADP/GDP-forming] subunit alpha, mitochondrial OS=Larimichthys crocea OX=215358 GN=SUCLG1 PE=3 SV=1	A0A0F8CFE2_LARCR	34 kDa	8.7878	8.8706	8.7608	8.692	9.0593	8.8655	8.8095	8.9853	8.7749	8.9602	8.9605	9.0056	8.9854	8.9537	8.9946	8.6496	8.9474	8.9125	8.9846	8.8244	9.0258	8.9407	9.0166	8.9909	8.8572	8.956	8.969	8.9823	8.8853	9.1119	8.9253	9.0254	8.9593	9.0288	8.7995	8.9748	8.8971	9.1846	8.9237	8.9507	9.0841	8.9756	8.9991	9.0289	9.0122	8.7506
441	Calreticulin OS=Larimichthys crocea OX=215358 GN=EH28_04011 PE=3 SV=1	A0A0F8BK53_LARCR	49 kDa	8.6829	8.9211	8.8891	8.7195	8.7771	8.9705	8.5452	8.9468	9.2861	8.9381	8.8033	8.7686	9.1734	9.2043	8.9776	8.8021	9.2331	8.7179	9.1707	8.8751	8.8665	9.0538	8.6227	8.7534	8.7872	9.1279	8.8118	8.8072	9.1818	8.8993	9.0983	8.5842	8.7073	8.7915	9.0854	8.9417	9.1688	9.0966	8.9326	9.2068	9.3506	9.0341	9.2842	9.0279	8.8303	9.1345
442	Progesterone receptor membrane component 1 OS=Tetraodon nigroviridis OX=99883 PE=3 SV=1	H3CQB8_TETNG (+1)	21 kDa	8.8054	8.9622	8.938	8.7003	8.9913	8.8635	8.8682	9.072	8.8824	9.005	8.8581	8.789	8.809	9.0459	9.0641	8.8416	9.0169	8.7397	8.9035	8.9073	8.9682	8.8046	8.8236	8.8521	9.021	8.8566	9.0271	8.8631	8.9412	8.7844	8.8121	8.9268	8.7914	8.8768	8.7703	9.0429	9.0467	9.0585	8.9	8.9867	9.0065	8.9174	8.9662	9.0272	9.0525	8.8811
443	Hepatic glucose-6-phosphate dehydrogenase (Fragment) OS=Perca flavescens OX=8167 GN=g6PD PE=2 SV=1	F1C707_PERFV	33 kDa	9.1033	9.1369	9.0245	9.0618	8.9344	9.0698	9.1412	8.8982	8.8641	9.0863	8.9779	9.1117	8.9916	8.8549	8.7148	8.9875	8.966	8.9611	9.0338	9.0172	8.6805	8.9996	9.0099	8.8869	9.0587	8.9819	8.967	9.1037	8.8962	8.8823	9.0349	9.0022	9.073	8.8083	9.0014	8.9582	8.9121	8.8033	9.0144	8.9341	8.7657	8.9505	9.085	9.0269	9.0843	9.3209
444	40S ribosomal protein S15A OS=Pagrus major OX=143350 PE=2 SV=1	Q6Y1Z7_PAGMA	15 kDa	9.3012	9.2721	9.2057	9.2546	9.1428	9.0486	9.1595	9.1504	9.2172	9.0956	9.3235	9.2542	9.2138	9.2099	9.1515	9.3194	9.1721	9.2261	9.2162	9.2671	9.2549	9.2114	9.2685	9.2055	9.1729	9.2086	9.2327	9.2025	9.2047	9.2064	9.2011	9.1944	9.2376	9.2319	9.1779	9.2316	9.2531	9.2584	9.1498	8.997	8.9574	9.1451	9.031	9.0237	9.0809	9.1279
445	Tyrosine 3-monooxygenase/tryptophan 5-monooxygenase activation protein, beta polypeptide a OS=Gasterosteus aculeatus OX=69293 PE=3 SV=1	G3NH29_GASAC (+1)	28 kDa	9.2512	9.2301	9.2289	9.2977	9.1327	9.1838	8.9661	9.0507	9.1698	9.1348	9.1585	9.1723	9.1666	9.2296	9.1395	9.2755	9.0832	9.2555	9.1615	9.1922	9.2304	9.1295	9.1699	9.2501	9.171	9.19	9.1824	9.1778	9.192	9.0602	8.9214	9.1907	9.1532	9.1547	9.1846	9.1944	9.375	9.2276	9.2863	9.3085	9.2266	9.1564	9.0596	9.0233	8.8586	9.3419
446	14-3-3 protein beta/alpha-1 OS=Larimichthys crocea OX=215358 GN=EH28_11077 PE=3 SV=1	A0A0F8AX46_LARCR	31 kDa	9.2981	9.2525	9.26	9.2977	9.2157	9.2389	9.0378	9.0507	9.1774	9.1348	9.1961	9.1983	9.1888	9.2829	9.2244	9.3169	9.1872	9.2612	9.2006	9.2361	9.2809	9.1482	9.2151	9.2595	9.24	9.2065	9.1824	9.2032	9.2171	9.0522	8.9681	9.1907	9.1678	9.1767	9.2098	9.2712	9.3862	9.2642	9.2863	9.3085	9.2377	9.1961	9.1637	9.0233	8.8586	9.3419
447	Ribosomal protein S10 OS=Epinephelus coioides OX=94232 PE=2 SV=1	A8HG25_EPICO	19 kDa	9.3141	9.1633	8.971	9.0255	8.8248	9.1292	9.085	9.0783	8.9912	8.9751	8.883	9.3775	9.1284	9.1151	9.0228	9.2325	9.0135	9.2527	9.181	9.036	9.035	9.286	8.6073	9.2202	9.1208	9.0559	9.1457	8.8079	8.5694	8.9966	8.8719	8.6501	8.8963	9.0529	9.0768	9.1602	9.3188	9.0687	9.0221	9.2452	9.2106	8.9194	9.0671	9.0223	9.3334	9.2675
448	14-3-3 protein epsilon OS=Larimichthys crocea OX=215358 GN=EH28_12654 PE=3 SV=1	A0A0F8CBX8_LARCR	33 kDa	9.2357	9.1899	9.1793	9.2501	9.0714	9.1398	8.808	9.0499	9.0477	9.0968	9.1483	9.1499	9.1489	9.2056	9.1398	9.242	9.0782	9.2162	9.1351	9.1591	9.203	9.1077	9.0945	9.2111	9.1023	9.1567	9.1387	9.1246	9.1413	8.9339	8.6649	8.9602	9.1138	9.1234	9.0945	9.1817	9.3126	9.1707	9.176	9.3019	9.182	9.1165	9.0295	9.0216	8.8723	9.2375
449	Ribosomal protein L17 OS=Gasterosteus aculeatus OX=69293 PE=3 SV=1	G3PJH2_GASAC	22 kDa	9.1819	9.1987	9.3082	9.3029	9.063	9.1346	9.0832	9.1591	9.2587	9.2488	9.3181	9.2165	9.1158	9.1222	9.0332	9.2447	8.9911	9.174	9.3349	9.3875	9.2714	9.1854	9.1234	9.2149	9.0172	9.1498	9.1086	9.3177	9.2111	9.2675	9.1839	8.9878	9.3074	9.1934	9.107	8.9172	9.2918	9.1117	9.1472	8.9503	9.0803	9.0047	9.2536	9.0193	9.0377	9.3721
450	Aldo-keto reductase family 7, member A3 (aflatoxin aldehyde reductase) OS=Gasterosteus aculeatus OX=69293 PE=4 SV=1	G3NA48_GASAC	37 kDa	8.8008	8.9374	8.8276	8.6972	8.8364	8.8211	8.8007	8.8782	8.7589	8.805	8.8233	8.866	8.808	8.8721	8.8467	8.7906	8.8768	8.7343	8.8589	8.8559	8.9847	8.7822	8.8271	8.8163	8.9286	8.8429	8.8728	8.8993	8.8183	8.7643	8.7554	8.8369	8.7507	8.829	8.7973	8.8604	8.9908	9.0401	8.9763	8.955	9.0013	8.7318	9.0373	9.0162	8.9833	9.0331
451	Parkinson protein 7 OS=Gasterosteus aculeatus OX=69293 PE=4 SV=1	G3NA75_GASAC	20 kDa	9.0258	8.9941	8.8582	8.5294	8.7495	8.8191	8.7562	8.8667	8.7962	8.8502	8.7156	8.8565	8.7665	8.8135	8.692	8.709	8.7382	8.7268	8.7198	8.7175	8.7731	8.6634	8.8475	8.8415	8.8786	8.7749	8.8991	8.6153	8.7765	8.6237	8.7344	8.9504	8.7123	8.7563	8.687	8.9464	8.3507	8.7067	8.9226	8.9577	8.9837	8.8606	9.11	9.0141	9.0798	8.3463
452	Zgc:85789 OS=Tetraodon nigroviridis OX=99883 PE=4 SV=1	H3CX11_TETNG	35 kDa	9.0593	8.9877	8.9556	8.8356	8.9197	8.9646	8.8139	8.2682	8.5271	8.4818	8.4959	8.8799	8.3889	8.7667	9.0889	8.1835	8.5263	8.9066	8.8101	8.6597	8.7533	8.8761	8.7313	8.9392	8.7962	8.7665	8.92	8.7848	9.043	8.7843	8.5362	8.8782	8.2845	8.7839	8.9356	8.2209	8.7422	8.4728	8.8236	8.9712	9.2495	9.0714	9.139	9.0137	8.8688	8.8927
453	Ribonuclease UK114 OS=Anoplopoma fimbria OX=229290 GN=UK114 PE=2 SV=1	C3KH08_ANOFI (+1)	14 kDa	9.0101	8.9944	8.9095	8.9982	8.9423	8.8463	9.0012	8.8994	9.0936	8.8962	8.7424	9.0535	8.8358	8.8389	8.8419	8.9962	8.933	8.9563	8.9405	8.8242	8.7599	9.0466	9.0672	9.1086	8.8366	9.0973	9.0846	9.0103	9.0214	9.0727	9.0295	9.0964	9.0243	9.0645	8.973	8.9864	8.9188	8.9988	9.0571	8.9367	8.9701	8.8686	8.9722	9.0118	9.0023	8.9259
455	Argininosuccinate synthase (Fragment) OS=Dicentrarchus labrax OX=13489 GN=ASS PE=2 SV=1	A0A162BRL2_DICLA	46 kDa	9.369	8.8756	9.2854	9.5063	9.0847	9.5252	8.6877	8.944	8.85	9.013	9.0835	8.6781	8.8763	8.9776	9.0887	9.4606	8.9623	9.2152	9.0105	9.3048	9.1232	8.4153	8.9366	8.6884	9.1554	8.9332	8.7642	9.0956	9.221	8.6503	8.551	8.8808	9.1308	9.0993	8.688	8.8952	9.6621	9.2333	9.191	8.9533	9.1803	9.0877	9.2022	9.009	8.3756	9.5729
456	Ras-related protein Rab-1A OS=Larimichthys crocea OX=215358 GN=EH28_08583 PE=4 SV=1	A0A0F8API5_LARCR	22 kDa	8.997	8.9577	9.0253	8.9473	8.8886	9.0535	8.8435	8.9491	8.8989	9.0078	8.9669	8.912	8.9683	9.0284	9.0195	8.9054	8.9309	8.9541	8.935	9.0814	9.1115	8.8586	8.726	8.9043	8.9557	8.9605	8.8568	8.8977	8.9395	8.888	8.8859	8.6421	8.8841	8.8656	8.9444	8.9402	9.0388	9.0888	8.9862	8.7598	8.8603	8.7489	9.0063	9.0063	8.8247	9.0153
457	Acyl-CoA synthetase family member 2, mitochondrial OS=Larimichthys crocea OX=215358 GN=EH28_06367 PE=4 SV=1	A0A0F8AXK5_LARCR	68 kDa	8.7581	8.6659	8.8773	8.5671	8.7632	8.5973	8.649	8.717	8.6086	8.8468	8.8296	8.7717	8.6885	8.8754	8.8646	8.56	8.6455	8.6775	8.7205	8.803	8.948	8.6361	8.7633	8.7988	8.7638	8.6794	8.6834	8.734	8.7014	8.7394	8.7191	8.4528	8.6246	8.6149	8.6984	8.7512	9.0184	9.2455	9.083	8.8252	9.1597	9.0651	9.1406	9.0052	8.9471	8.8937
458	Uncharacterized protein OS=Takifugu rubripes OX=31033 PE=4 SV=1	H2UQ24_TAKRU	19 kDa	9.0033	9.1004	8.6199	8.9134	9.0537	9.2478	8.8395	9.1117	8.9922	9.1861	8.6236	8.9744	8.875	9.2369	9.1168	9.0552	8.9999	8.8887	9.1113	9.286	9.2299	8.8773	9.0206	8.3177	9.1463	8.9507	9.034	9.1286	9.0331	8.9873	8.8999	9.0094	9.011	8.971	8.8103	9.1119	9.2373	9.0495	9.0267	9.085	9.1941	8.8673	9.0629	9.0026	8.858	9.1869
459	60S ribosomal protein L7a OS=Anoplopoma fimbria OX=229290 GN=RL7A PE=2 SV=1	C3KK51_ANOFI	28 kDa	9.1784	9.2028	9.2696	9.338	9.0356	9.1828	9.07	9.1016	9.2712	9.1288	9.3397	9.1187	9.4212	9.1522	8.972	9.3517	9.1313	9.2573	9.2271	9.3833	9.3906	9.2267	9.3748	9.1172	9.0748	9.0872	9.0237	9.224	9.2436	9.1296	9.1981	8.9792	9.316	9.0817	9.0663	8.8553	9.3401	9.3381	9.1055	8.7576	9.2717	9.2898	9.243	9.0005	9.1842	9.2333
460	60S ribosomal protein L30 OS=Anoplopoma fimbria OX=229290 GN=RL30 PE=2 SV=1	C3KHU1_ANOFI (+1)	13 kDa	9.1746	9.2301	9.248	9.1408	8.808	9.3298	9.1394	9.173	9.1427	9.2659	9.2663	9.1558	9.1824	9.2312	9.1488	9.2347	8.9375	9.161	9.2659	9.3182	9.257	9.0735	8.9895	9.1816	9.199	9.1901	9.0157	9.2102	9.1505	9.1299	9.0743	8.8944	9.0912	9.0749	9.0142	9.1763	9.3136	9.069	9.0852	9.2687	9.2662	9.1454	9.0892	8.9979	9.2309	9.1324
461	Formimidoyltransferase cyclodeaminase OS=Gasterosteus aculeatus OX=69293 GN=FTCD PE=4 SV=1	G3PRU3_GASAC (+1)	51 kDa	8.9495	9.0285	8.9782	8.9245	8.8639	8.9857	8.7786	8.8546	8.7973	8.8806	8.8805	8.8761	8.8733	9.0102	8.8453	8.9354	8.8413	8.8347	8.9037	8.9998	8.8594	8.8456	8.6735	8.8817	8.8844	8.6533	8.8985	8.9357	8.8699	8.7234	8.7144	8.7266	8.8847	8.9018	8.8843	8.9349	9.1122	8.9649	9.0651	8.7237	9.0495	8.8915	9.0205	8.9958	8.9917	9.1476
462	Glutamic pyruvate transaminase (alanine aminotransferase) 2, like OS=Gasterosteus aculeatus OX=69293 PE=4 SV=1	G3PYX5_GASAC	57 kDa	8.8014	8.9945	8.7859	8.7058	8.8457	8.705	8.9967	8.7815	8.9484	8.8574	8.9293	8.9901	8.8591	8.7834	8.7677	8.7856	8.8322	8.8641	8.841	8.6785	8.7801	8.9269	8.8657	8.9215	8.7521	8.8567	8.7959	8.7408	8.7212	9.0057	8.8956	8.7425	8.8206	8.8735	8.9555	8.8372	8.8512	8.9874	8.9292	8.7386	9.0477	8.8205	8.7326	8.9917	8.9462	8.784
463	Apoptosis-inducing factor 1, mitochondrial OS=Larimichthys crocea OX=215358 GN=EH28_08299 PE=4 SV=1	A0A0F8CGT7_LARCR	84 kDa	8.7144	8.8131	8.7134	8.5029	8.843	8.8048	8.6506	8.8009	8.7337	8.8973	8.7769	8.8298	8.7092	8.8286	8.9182	8.6004	8.7392	8.6852	8.7957	8.7898	8.8031	8.7251	8.7388	8.6715	8.7459	8.6962	8.8549	8.7238	8.6966	8.6884	8.6254	8.8344	8.6553	8.7272	8.756	8.8621	8.6938	8.9228	8.8925	8.9728	8.9782	8.9444	9.0814	8.9901	8.9339	8.6437
464	Glycine cleavage system P protein OS=Gasterosteus aculeatus OX=69293 PE=3 SV=1	G3PKL3_GASAC	114 kDa	8.5111	8.6784	8.5168	8.3053	8.7294	8.4865	8.8588	8.6366	8.5961	8.9794	8.5737	8.7697	8.4682	8.6097	8.6467	8.286	8.8353	8.4882	8.724	8.4566	8.2468	8.7489	8.5796	8.5597	8.701	8.594	8.3399	8.7659	8.4551	8.7673	8.814	8.8318	8.6086	8.5754	8.7478	8.5704	8.333	8.6282	8.6826	8.8928	8.7654	8.6377	8.9286	8.9879	8.9356	8.6966
465	Uncharacterized protein OS=Gasterosteus aculeatus OX=69293 PE=3 SV=1	G3NHE7_GASAC (+1)	28 kDa	9.2476	9.2027	9.2289	9.2977	9.0953	9.1201	8.8654	9.0324	9.1698	9.1096	9.1585	9.1723	9.1666	9.1944		9.2755	9.0712	9.2555	9.1374	9.1586	9.1941	9.1295	9.0866	9.2501	9.171	9.19	9.1824	9.1778	9.1366	9.0031	8.9214	9.1345	9.1532	9.1547	9.1846	9.1759	9.3175	9.203	9.2203	9.2846	9.1472	9.1425	9.0038	8.9862	8.8807	9.2404
466	Putative 2-oxoglutarate dehydrogenase E1 component DHKTD1, mitochondrial OS=Larimichthys crocea OX=215358 GN=EH28_10828 PE=4 SV=1	A0A0F8BFN7_LARCR	103 kDa	8.5083	8.5336	8.5152	8.3174	8.6158	8.6578	8.6256	8.668	8.6525	8.6345	8.611	8.4896	8.5176	8.5323	8.7394	8.4292	8.6956	8.4667	8.6453	8.4021	8.6598	8.643	8.5186	8.3422	8.5489	8.4498	8.6688	8.3614	8.5503	8.4444	8.3779	8.3943	8.5099	8.4829	8.2958	8.5488	8.8014	8.7559	8.7526	8.7317	9.0544	8.6577	8.9041	8.9854	8.7117	8.7929
467	Hemopexin OS=Dicentrarchus labrax OX=13489 PE=2 SV=1	D5A7I0_DICLA	49 kDa	8.7953	9.1003	9.1646	8.6197	8.2335	9.2182	7.5877	8.872	8.1032	8.3776	8.7826	8.4384	8.7677	9.2911	9.1113	9.4571	8.4018	8.493	8.8423	8.9208	9.288	8.1237	8.5896	8.6011	9.2999	8.9115	8.3989	8.4674	8.6804	8.6875	8.1811		9.3959	8.9784	8.6037	7.6284	9.4779	9.378	9.2577	9.16	9.2048	9.3259	9.3153	8.9854	9.0063	9.2344
468	Mitochondrial ATP synthase subunit O OS=Sparus aurata OX=8175 GN=ATP5O PE=2 SV=1	A0A0F6MX75_SPAAU	23 kDa	8.9419	8.9802	8.8808	8.7833	9.0449	8.7278	8.9315	8.9523	9.0111	9.0026	8.9354	8.9611	8.9916	9.0687	9.0376	8.7836	8.9789	8.8448	8.9292	8.8999	8.9255	9.0336	8.9806	9.052	8.9181	8.8243	9.0781	8.9433	8.862	9.015	8.9925	8.9678	8.9617	8.9783	8.9224	9.047	8.9541	9.034	8.9398	9.0839	9.1158	8.8539	8.8934	8.9839	8.693	8.8716
469	60S ribosomal protein LP1 OS=Epinephelus coioides OX=94232 PE=2 SV=1	B5T1M0_EPICO (+1)	11 kDa	7.5064	7.4129	8.4263	8.2094	7.8833	9.155	7.7384	9.0853	8.758	9.0046	7.736	7.9692	8.6035	8.3079	7.8112	8.2238	9.0691	8.7942	7.6012	8.2307	8	8.9052	7.5171	7.6294	9.146	8.8978	8.4325	8.5632	9.0397	8.8546	8.7519	7.986	8.0682	8.0977	8.8142	7.8875	7.8583	7.2174	7.7833	7.3591	9.2959	8.9177	8.9902	8.9828	8.5988	7.7958
470	Sterol carrier protein 2a OS=Takifugu rubripes OX=31033 PE=3 SV=1	H2U634_TAKRU	59 kDa	9.242	9.1974	9.2128	9.1979	9.1022	9.1851	8.9311	9.1575	8.9705	9.0054	9.1425	9.0667	9.0876	9.19	9.0718	9.1231	9.0557	9.0856	9.1058	9.2466	9.2764	9.0841	9.173	9.1774	9.2298	9.095	9.2146	9.2051	9.1743	9.1188	9.0944	9.1114	9.0828	9.099	8.9982	9.0802	9.0303	8.894	9.0405	8.9176	8.9377	9.0545	9.0921	8.9778	9.0261	8.9685
471	Glutathione S-transferase (Fragment) OS=Ocyurus chrysurus OX=40499 PE=2 SV=1	A0A1Q1NN48_OCYCH	23 kDa	9.3767		9.5275	9.2211	9.056	9.5731	9.1755	9.1461	9.419	9.0655	8.8262	9.4842	9.4101	9.3698	9.1019	9.5031	8.9375	9.0505	9.1462	8.9174	9.181	8.7949	9.0001	8.9497	9.2687	9.2598	9.2598	9.2708	9.4913	8.8471	8.8879		9.405	8.8748	9.0962	9.1259	9.5701	9.5197	9.5183	9.3904	9.3719	9.24	8.9306	8.9763		9.2895
472	Electron transfer flavoprotein subunit beta OS=Larimichthys crocea OX=215358 GN=EH28_06994 PE=4 SV=1	A0A0F8AF06_LARCR	99 kDa	8.8163	8.8506	8.5906	8.627	8.7798	8.6806	8.9792	9.4226	8.9657	8.9901	8.7912	8.8369	8.8495	8.8084	8.9303	8.5884	8.9717	8.7597	8.8526	8.5884	8.7585	8.8968	8.9062	8.88	8.666	8.8791	8.9998	8.7371	8.633	8.8896	8.7653	8.926	8.7278	8.9957	8.9337	8.9754	8.838	9.0525	8.8486	8.8851	8.9761	8.786	8.7864	8.9756	8.8727	8.6931
473	Amidohydrolase domain containing 1 OS=Gasterosteus aculeatus OX=69293 PE=4 SV=1	G3Q9D1_GASAC	47 kDa	8.8757	8.9821	8.7906	8.2529	8.8584	8.9482	8.115	7.997	8.7767	8.8092	8.3054	8.732	8.8909	8.9207	8.7728	8.3721	8.6345	8.8145	8.8958	9.0096	8.8875	8.7919	8.7282	8.8344	8.9709	8.2061	8.166	8.8565	8.8241	8.6412	8.6096	8.8589	8.8455	8.1227	8.2285	8.8744	9.0757	8.9701	8.9842	9.1376	9.0587	9.0491	9.0751	8.975	9.0974	9.1663
474	Uncharacterized protein OS=Takifugu rubripes OX=31033 GN=rbp2 PE=3 SV=1	H2T5W0_TAKRU	16 kDa	8.8816	8.845	8.7593	8.7322	8.7982	8.9942	7.1908	8.7378	8.4739	8.8132	8.6838	8.619	8.7379	8.844	8.3983	8.6922	8.6665	8.7086	8.8506	8.8311	8.7264	8.5348	8.6177	8.901	8.8351	8.5514	8.6368	8.7105	8.7372	8.605	8.6059	8.6404	8.6953	8.6446	8.6926	8.0724	9.1671	8.9283	9.1299	8.0206	8.9991	8.8997	8.987	8.9732	8.9179	9.1304
475	L-2-hydroxyglutarate dehydrogenase OS=Gasterosteus aculeatus OX=69293 PE=4 SV=1	G3PDG0_GASAC (+2)	49 kDa	8.808	8.9733	9.0487	8.6422	9.1097	8.9686	8.96	9.178	9.2228	9.1607	8.8522	8.8541	8.8782	9.2775	9.2671	8.7264	9.0911	8.8428	8.871	8.9419	9.5099	8.8307	8.8188	9.0732	9.0374	8.8766	8.9838	8.8961	8.8461	8.901	8.691	9.0636	8.5524	8.9001	9.0294	9.3309	8.7763	8.9768	8.9026	8.6453	8.8668	8.7815	8.8121	8.9703	8.6829	8.6406
476	Spectrin alpha, non-erythrocytic 1 OS=Gasterosteus aculeatus OX=69293 PE=4 SV=1	G3Q398_GASAC	285 kDa	8.7075	8.7197	8.7381	8.7062	8.7668	8.7765	8.8181	8.779	8.652	8.7027	8.6534	8.5971	8.5994	8.7727	8.7593	8.6607	8.6925	8.6116	8.6615	8.7888	8.7215	8.7383	8.6748	8.7404	8.7126	9.2371	8.6942	8.7113	8.6527	8.6836	8.6295	8.7171	8.5936	8.7158	8.761	8.7517	8.8483	8.8	8.9206	8.8717	9.0762	8.8386	9.0358	8.9686	8.9698	8.8393
477	Tyrosine 3-monooxygenase/tryptophan 5-monooxygenase activation protein epsilon OS=Tetraodon nigroviridis OX=99883 GN=YWHAE PE=3 SV=1	H3D9W4_TETNG	29 kDa	9.2558	9.2076	9.1974	9.2834	9.1346	9.1617	8.9679	9.0731	9.1578	9.1161	9.1771	9.1804	9.1775	9.2329	9.1662	9.242	9.0782	9.2447	9.1547	9.1803	9.2306	9.1077	9.0793	9.2458	9.1721	9.1864	9.1708	9.1491	9.1643	8.9325	8.8787	9.0002	9.1467	9.1617	9.1874	9.2079	9.3218	9.1803	9.1937	9.2845	9.1618	9.1404	9.0073	8.968	8.8077	9.2545
478	S-formylglutathione hydrolase OS=Larimichthys crocea OX=215358 GN=EH28_03943 PE=3 SV=1	A0A0F8C6Y8_LARCR	31 kDa	9.0501	8.9378	9.0823	9.0521	8.9685	9.0032	9.0628	9.0404	9.0396	8.9442	8.7707	8.7472	9.1252	8.7947	8.7012	9.0268	8.7973	9.0662	9.0492	9.0456	8.956	9.1293	8.8345	9.1046	8.664	9.116	9.1494	9.1456	9.0979	9.0123	9.0304	8.99	9.0214	9.0739	9.0636	9.0945	9.0801	9.1158	9.0958	8.9889	8.9827	9.0168	8.9512	8.9648	8.9842	9.1326
479	'Keratin, type II cytoskeletal 8' OS=Dicentrarchus labrax OX=13489 GN=KRT8 PE=3 SV=1	E6ZFH1_DICLA	62 kDa	8.4986	8.7592	8.4525	9.2256	9.0452	8.7713	9.2551	8.7687	9.2357	8.621	8.9798	9.0405	8.9808	9.0019	8.8882	9.1368	9.0482	9.275	8.741	8.5442	8.8742	9.1727	9.0969	9.2282	8.9777	9.1898	9.095	8.3874	8.7903	9.1877	9.1769	9.0204	9.1283	9.0426	9.1796	8.9648	8.9227	8.9899	8.9942	8.8712	8.9123	8.8655	8.7075	8.9631	8.7199	8.5184
480	Uncharacterized protein OS=Takifugu rubripes OX=31033 GN=eef1g PE=4 SV=1	H2S3T3_TAKRU	50 kDa	8.402	9.0304	9.1882	8.9468	8.8504	9.1388	8.8718	8.2055	8.4535	8.6137	9.1496	9.1187	8.9975	9.2107	8.8664	8.983	8.9752	8.9208	9.0203	9.1114	9.0759	8.4209	8.9441	8.8662	9.0985	9.0592	8.9452	9.0438	9.1021	8.5355	8.1568	8.8534	8.521	8.8763	9.0173	9.012	8.9395	8.9585	8.5198	8.7539	8.8146	9.0904	8.979	8.962	9.012	8.4623
481	Peroxiredoxin 3 OS=Miichthys miiuy OX=240162 GN=Prx3 PE=2 SV=1	T1T097_MIIMI	27 kDa	8.3119	8.6434	8.5414	8.3731	8.7655	8.6087	8.625	8.6329	8.5633	8.735	8.5478	8.6211	8.5603	8.6237	8.7653	8.4274	8.6801	8.5427	8.645	8.6125	8.651	8.6137	8.5536	8.3806	8.6795	8.3436	8.7279	8.6143	8.5628	8.5568	8.4617	8.6691	8.6314	8.2445	8.5334	8.6888	8.7396	8.8217	8.9315	8.9358	9.1042	8.7899	8.9365	8.9605	8.8377	8.7191
482	Uncharacterized protein OS=Takifugu rubripes OX=31033 GN=eef2 PE=4 SV=1	H2V9Q6_TAKRU	95 kDa	9.3177	9.1987	9.378	9.3598	9.2624	9.2515	9.1308	9.1335	9.1524	9.1553	9.3294	9.1687	9.1313	9.2507	9.2077	9.2833	9.1223	9.2109	9.1615	9.2743	9.4015	9.1446	9.2753	9.2346	9.2987	9.1508	9.2974	9.1607	9.1601	9.1257	9.1895	9.2155	9.2966	9.2791	9.1088	9.2755	9.2466	9.2197	8.9604	9.0929	9.0357	9.0095	8.9796	8.9597	8.8447	9.1055
483	Complement component C3 OS=Miichthys miiuy OX=240162 PE=2 SV=1	H9BJS8_MIIMI	185 kDa	9.147	9.3754	9.1255	9.0846	9.1541	9.2885	9.0282	9.2881	9.0759	9.0188	9.1842	9.1913	9.1318	9.2906	9.3236	9.1213	9.1543	8.9324	9.2234	9.3284	9.3974	9.0134	9.1585	8.9773	9.1843	9.006	9.2409	9.0866	9.1052	9.1072	9.0128	9.073	9.1548	9.0588	8.8601	9.2615	9.1993	9.1185	9.1512	8.9513	9.0479	9.0713	9.1202	8.9597	9.0898	9.0621
484	Proteasome subunit alpha type OS=Takifugu rubripes OX=31033 GN=psma5 PE=3 SV=1	H2RWB3_TAKRU (+1)	26 kDa	9.0976	9.0268	9.0441	9.101	8.9721	9.0567	8.9761	8.9933	8.8734	8.9918	8.9912	9.001	8.9348	8.9705	8.9332	8.9429	8.9967	8.8969	8.9981	9.0194	9.0645	8.8585	8.8563	8.9636	9.006	8.8819	8.9981	9.0791	9.0124	8.8893	8.9201	8.7088	9.0083	8.8955	8.9475	8.9985	9.0661	8.9023	8.9819	8.91	8.9389	8.8405	8.9799	8.9596	9.0521	8.805
485	ATP synthase subunit gamma OS=Gasterosteus aculeatus OX=69293 PE=3 SV=1	G3Q9K0_GASAC (+2)	32 kDa	8.8055	9.0582	8.7525	8.571	8.9702	8.8439	8.8866	8.9139	9.1044	8.9195	8.7505	8.8635	8.7618	9.027	8.9685	8.6391	8.9541	9.0695	8.8379	8.8863	9.0203	9.1899	8.7682	8.854	9.0041	9.007	8.9327	9.0511	8.7886	8.8553	8.8121	8.9159	8.79	8.7407	9.1581	9.0008	8.9031	8.9535	8.9889	8.9564	9.1265	8.9607	8.8715	8.9589	8.9465	8.7322
486	Chromosome 20 SCAF14744, whole genome shotgun sequence (Fragment) OS=Tetraodon nigroviridis OX=99883 GN=GSTENG00024438001 PE=4 SV=1	Q4S3Y5_TETNG	24 kDa	9.3469	9.2473	9.3991	9.2394	9.0136	8.9979	9.1405	9.0219	9.0907	9.2067	9.1495	9.1826	9.2911	9.0083	9.027	9.1583	9.1023	9.1584	9.1173	8.9221	8.9919	9.1099	9.1766	9.1339	9.0816	9.2551	9.1325	9.0979	9.0871	9.1691	9.1628	8.9787	9.218	9.2049	9.2192	8.9767	9.4796	9.4731	9.4369	9.0248	8.8445	9.1574	8.7797	8.9567	9.3716	9.4001
487	UDP-glucuronosyltransferase OS=Larimichthys crocea OX=215358 GN=EH28_04930 PE=3 SV=1	A0A0F8AD88_LARCR	62 kDa	8.6722	8.7516	8.5628	8.425	8.6595	8.8984	8.4106	8.8804	8.6953	8.5801	8.6713	8.5427	8.7072	8.8105	8.9298	8.6192	8.8529	8.4391	8.6199	8.7863	8.9361	8.4818	8.4178	8.5139	8.8936	8.7042	8.8418	8.642	8.6987	8.4558	8.5498	8.0243	8.4994	8.6209	8.531	8.8655	9.0013	9.0603	8.8915	8.932	9.006	8.8455	9.0648	8.9563	8.9658	8.7474
488	Rab1 OS=Sciaenops ocellatus OX=76340 PE=2 SV=1	G3CVI9_SCIOC (+1)	22 kDa	8.997	8.9577	8.9933	8.9473	8.9032	9.0494	8.8435	8.919	8.9194	8.9926	8.9669	8.8867	8.9574	9.0284	9.0222	8.9054	8.9167	8.9527	8.935	9.0444	9.0663	8.8859	8.726	8.9102	8.9793	8.9457	8.8568	8.8977	8.969	8.8851	8.9099	8.6279	8.8841	8.8656	8.9616	8.9402	8.9975	9.06	8.9162	8.7598	8.7151	8.6524	8.9562	8.9562	8.7581	8.9472
489	40S ribosomal protein S21 OS=Larimichthys crocea OX=215358 GN=EH28_03130 PE=3 SV=1	A0A0F8C1M6_LARCR (+1)	9 kDa	8.8956	8.4199	8.9114	9.0558	8.7959	9.1649	8.7921	9.1268	9.1097	9.0887	9.1031	8.9069	9.0399	8.8938	9.1714	9.021	9.0859	9.0751	9.108	8.9297	8.9247	8.9939	8.9858	8.9655	9.1885	9.1019	9.0754	8.9365	9.0456	9.0668	8.9849	8.8611	8.9845	8.9476	9.0525	8.9176	9.0271	8.8739	8.8298	8.8416	8.99	8.9933	8.6749	8.955	8.8443	8.8399
490	S-(hydroxymethyl)glutathione dehydrogenase OS=Larimichthys crocea OX=215358 GN=EH28_09778 PE=3 SV=1	A0A0F8C7C9_LARCR	42 kDa	8.8864	8.9903	8.9528	8.8653	8.8535	8.9938	8.7389	9.0098	8.9324	8.911	8.99	8.8071	8.9452	8.8149	8.8592	8.8869	8.9435	8.6767	9.0104	8.847	8.8067	8.8561	8.7301	8.9228	8.9419	8.8513	8.807	8.9305	8.7802	8.998	8.9134	8.6834	8.7058	8.8548	8.9676	8.8698	8.9137	9.1174	8.7073	9.0728	9.0538	9.059	9.0094	8.9542	9.098	8.906
491	Ribosomal protein L8 OS=Lateolabrax japonicus OX=8164 GN=L8 PE=2 SV=1	A5JVQ0_LATJA	28 kDa	8.9646	8.9946	9.1119	9.1033	8.7513	9.1407	9.0048	9.1013	9.1167	9.0159	9.1448	9.083	9.1172	8.9216	8.8808	9.1663	9.1171	9.189	9.1598	9.2004	9.2136	8.9745	9.0653	9.0664	8.9778	9.1297	8.919	9.0403	8.9699	9.1334	8.9723	8.7559	9.0624	9.0191	9.0758	8.7331	9.2351	9.1357	8.9724	8.8726	9.1977	8.9208	8.5042	8.953	8.35	8.9691
492	RAB10, member RAS oncogene family OS=Takifugu rubripes OX=31033 PE=4 SV=1	H2RUN2_TAKRU	23 kDa	8.9603	8.9074	8.9751	8.9008	8.8541	9.0049	8.8004	8.8854	8.8594	8.9704	8.946	8.8752	8.9351	9.0328	8.9743	8.8913	8.8916	8.944	8.9132	9.0419	9.045	8.814		8.8728	8.9414	8.9074	8.822	8.8502	8.8781	8.8515	8.8524		8.8442	8.8395	8.893	8.9114	8.9979	9.0322	8.9486	8.749	8.6825	8.5808	8.9581	8.9511	8.6704	8.9831
493	Ester hydrolase OS=Larimichthys crocea OX=215358 GN=EH28_08171 PE=4 SV=1	A0A0F8BRE4_LARCR	35 kDa	9.1426	9.0571	9.0319	8.8892	8.9628	8.9268	8.8703	8.2682	8.4679	8.6189	8.5882	8.9467	8.3003	8.7758	8.9454	8.1835	8.5263	8.9725	8.8841	8.7362	8.8134	8.7785	8.7804	8.9662	8.5966	8.814	8.962	8.7852	8.8987	8.8224	8.551	8.9037	8.3366	8.8366	8.878		8.7461	8.5804	8.9198	8.9882	9.0122	8.928	8.9419	8.951	8.9663	9.0354
494	Voltage-dependent anion channel OS=Micropterus salmoides OX=27706 PE=2 SV=1	G0XF27_MICSA	30 kDa	8.9525	9.0026	9.0875	8.7901	9.0997	9.08	8.9512	9.0041	8.8442	9.1087	8.8303	8.9451	8.8272	9.0865	8.998	8.9088	9.0821	8.9746	8.9984	9.1233	9.1243	8.9083	8.9614	8.9379	8.9679	8.8811	8.9463	9.0714	9.0613	8.8994	8.7926	8.9877	8.8453	8.9431	8.8786	9.128	9.0511	9.0322	8.9412	9.0325	9.131	8.8673	8.9181	8.951	8.955	8.9664
495	Uncharacterized protein OS=Takifugu rubripes OX=31033 GN=LOC101069732 PE=4 SV=1	H2S4X4_TAKRU	30 kDa	8.9525	9.0026	9.0875	8.7901	9.0955	9.08	8.9512	9.0041	8.8442	9.1087	8.8077	8.9451	8.8272	9.0865	8.9854	8.9088	9.0821	8.9746	8.9984	9.1233	9.1243	8.9083	8.9203	8.9379	8.9679	8.8809	8.9463	9.0714	9.0613	8.8994	8.7926	8.9776	8.8453	8.9431	8.8786	9.128	9.0511	9.0322	8.9412	9.0325	9.131	8.8673		8.951		8.9664
496	Glycerate kinase OS=Gasterosteus aculeatus OX=69293 PE=4 SV=1	G3N8J3_GASAC	56 kDa	8.9134	9.0842	8.8965	8.6376	8.9337	8.8048	8.9173	9.0366	8.9554	9.1167	8.9329	8.9509	8.8692	8.959	8.9609	8.8203	8.9514	8.8611	8.8753	8.8566	8.9556	8.926	8.8742	8.8823	8.9568	8.9497	8.8892	8.8715	8.7415	8.8997	8.8472	8.7563	8.8037	8.804	8.8989	9.0408	8.9881	9.0931	8.9815	9.0168	9.1434	9.0256	9.0426	8.9504	9.0731	8.9087
497	Cytochrome c OS=Anoplopoma fimbria OX=229290 GN=CYC PE=2 SV=1	C3KHH3_ANOFI	11 kDa		8.7942	8.8678	8.773	8.9959	8.8074	8.7355	8.8383	7.7889	8.8392	8.8442	8.7557	8.7514	8.9782	8.8158	8.824	8.8693	8.8442	8.794	8.9246	8.9528	8.7662	8.8181	8.7185	8.7767	8.7403	8.2165	8.8902	8.8049	8.7234	7.8887	8.9207	8.7847	8.1812	8.1326	8.7578		8.4497	9.1545	8.8668	9.0214	8.8634	8.8798	8.9495	8.606	8.4628
498	40S ribosomal protein S3a OS=Larimichthys crocea OX=215358 GN=RPS3A PE=3 SV=1	A0A0F8AGM8_LARCR	30 kDa	9.2648	9.3029	9.2907	9.2246	8.9756	9.2668	9.187	9.1643	9.2699	9.2646	9.3769	9.2425	9.2462	9.192	9.155	9.3229	10.0662	9.2524	9.3444	9.2928	9.3232	9.1549	9.2565	9.2585	10.262	9.267	9.0661	9.069	9.2072	9.258	9.1507	9.0769	9.2114	9.2161	9.2218	9.1762	9.3386	9.349	9.2196	9.0736	9.0534	9.0704	9.161	8.9484	9.2941	9.2181
499	Hydroxyacyl-CoA dehydrogenase trifunctional multienzyme complex subunit alpha b OS=Gasterosteus aculeatus OX=69293 PE=3 SV=1	G3PBM7_GASAC (+1)	82 kDa	8.5289	8.6425	8.6779	8.4516	8.5195	8.7528	8.7246	8.852	8.5856	8.8831	8.7805	8.7496	8.6105	8.7202	8.947	8.5484	8.7405	8.6388	8.5932	8.7211	8.8822	8.6295	8.724	8.7058	8.7569	8.7226	8.4975	8.5061	8.6396	8.7686	8.5366	8.4792	8.3666	8.624	8.7556	8.7283	8.9186	8.9382	8.8818	8.9268	9.0756	8.7848	8.899	8.9481	8.7494	8.8359
500	Complement component C3 OS=Oplegnathus fasciatus OX=163134 GN=C3 PE=4 SV=1	A0A075E1K5_OPLFA	187 kDa	9.0171	9.2633	8.8987	8.9757	9.0106	9.2246	8.9639	9.0585	9.0213	8.8718	8.9745	8.972	9.0849	9.194	9.2018	9.0569	9.0317	8.7432	9.1379	9.2201	9.2664	8.9238	8.9689	8.908	9.1085	8.9802	9.0928	8.9079	8.9082	8.9969	8.9162	8.8301	8.9517	8.8705	8.7959	9.1664	9.1252	8.6722	9.0602	8.9806	9.0025	8.9633	9.05	8.9477	8.9829	9.0484
501	Calcium/calmodulin-dependent protein kinase type II subunit alpha OS=Larimichthys crocea OX=215358 GN=EH28_09084 PE=3 SV=1	A0A0F8AJZ9_LARCR	77 kDa	9.1187	9.1082	9.0416	9.1862	8.9035	9.0464	9.0687	9.0175	9.1955	8.9867	9.1543	9.0936	9.1221	9.0118	8.9928	9.2082	9.0037	9.1463	9.1223	9.1005	9.1351	9.0547	9.0833	9.154	9.0152	9.1475	9.1053	9.0466	9.0479	9.1199	9.054	8.8985	9.1357	9.1543	9.121	9.0481	9.0695	8.9941	8.922	8.3601	8.9549	9.0103	8.9999	8.9469	9.0938	8.3858
502	Aspartate aminotransferase OS=Larimichthys crocea OX=215358 GN=EH28_11319 PE=4 SV=1	A0A0F8ANF2_LARCR	46 kDa	8.8965	8.9331	8.9402	8.9024	8.8547	8.9165	8.8582	8.9114	8.9587	8.8443	8.8317	8.7882	8.9018	8.8945	9.0493	8.9383	8.9503	8.8929	8.9144	8.9607	8.8256	8.8741	8.9905	8.9135	8.9233	8.9185	8.9832	8.9438	8.9103	8.9561	8.9155	8.9718	8.9294	8.9882	8.9023	8.9086	8.6214	8.9316	8.9629	8.8461	8.987	8.8646	8.7277	8.9446	8.85	8.8056
503	Pyruvate kinase OS=Larimichthys crocea OX=215358 GN=EH28_10444 PE=3 SV=1	A0A0F8C589_LARCR	109 kDa	9.1215	9.027	9.1697	9.029	8.9459	9.2619	9.057	8.8646	8.989	9.1356	9.1037	9.1714	8.9817	8.9248	9.0364	9.2393	9.094	8.9492	9.1947	9.1403	9.0125	8.786	9.219	9.0593	9.0839	9.0056	8.9109	9.0512	8.9581	8.9501	8.9676	8.8577	9.0957	9.0633	9.1954	9.0674	9.3581	9.1185	9.0003	9.087	9.1019	9.041	9.1317	8.9444	9.006	9.4375
504	Hydroxyacyl-coenzyme A dehydrogenase (Fragment) OS=Pachycara brachycephalum OX=36221 PE=2 SV=1	F5ANR8_PACBR	13 kDa	8.4029	8.6303	8.4491	8.1748	8.6725	8.5631	8.7682	8.7218	8.697	8.9134	8.5342	8.4449	8.4191	8.5084	8.9464	8.2707	8.7172	8.3098	8.554	8.5124	8.671	8.5597	8.3628	8.4799	8.8059	8.6073	8.5286	8.5308	8.668	8.7223	8.5936	8.5235	8.0288	8.3388	8.46	8.639	8.7164	8.3803	8.6709	8.6698	8.6296	8.602	8.8005	8.9442	8.5814	8.6571
505	Vigilin OS=Larimichthys crocea OX=215358 GN=EH28_06887 PE=4 SV=1	A0A0F8B918_LARCR	141 kDa	8.9323	9.0476	9.013	8.8341	9.0572	9.0797	8.7718	9.0345	8.8786	9.0596	8.9675	8.9498	8.8688	9.1207	9.0353	8.9355	8.9438	8.8492	8.9847	9.1435	9.0353	8.8544	8.9867	8.857	8.9943	8.871	8.9682	9.0216	8.9018	8.8599	8.7954	9.0577	8.928	8.8891	8.7782	9.0347	9.0731	8.9015	9.0116	8.9022	8.9852	8.8446	8.9965	8.9433	8.884	9.0613
507	Amylo-alpha-1, 6-glucosidase, 4-alpha-glucanotransferase b OS=Takifugu rubripes OX=31033 PE=4 SV=1	H2U5N0_TAKRU	173 kDa	8.8969	8.8561	8.9999	8.8305	8.9566	9.0153	8.8972	8.9583	8.9103	8.9413	8.8942	8.8424	8.9192	9.1364	8.9614	8.8928	8.9071	8.7958	8.8413	8.9374	8.7077	8.9325	8.6825	8.8983	8.9744	8.9044	8.9737	8.9125	8.9296	8.824	8.8311	8.9824	8.7688	8.8675	8.8213	8.9707	8.9072	8.8666	9.0414	9.1333	8.9525	8.9332	8.942	8.9393	9.109	9.0103
508	40S ribosomal protein S4 OS=Epinephelus coioides OX=94232 PE=2 SV=1	G8G923_EPICO	30 kDa	9.1667	9.1275	9.2022	9.1141	9.0509	9.073	9.0518	9.0749	9.1546	9.0717	9.2031	9.1436	9.0523	9.157	8.9529	9.1993	9.0965	9.1238	9.19	9.2757	9.23	9.1267	9.2383	9.1291	9.0037	9.1151	9.14	9.182	9.1238	9.1411	9.0841	9.1246	9.1494	9.1501	9.083	9.0627	9.1698	9.0789	9.127	8.8844	8.35	9.0441	8.9935	8.9376	8.9795	9.1803
509	Lysosome membrane protein 2 OS=Larimichthys crocea OX=215358 GN=EH28_04938 PE=3 SV=1	A0A0F8ASD5_LARCR	60 kDa	8.9888	9.1027	9.0371	8.8549	8.9945	8.9008	9.0056	8.997	8.9862	9.0543	9.0706	9.0548	8.9565	8.9842	8.9655	8.9368	8.9576	8.8983	8.9274	8.9571	8.9884	8.9786	8.978	8.9622	8.7882	8.9681	9.1294	8.9952	8.9495	9.0246	8.9429	8.9571	8.8418	8.8302	9.0113	8.9389	8.93	8.9714	8.8408	8.9335	8.6826	9.0141	9.0503	8.937	8.9763	8.6286
511	Uncharacterized protein OS=Takifugu rubripes OX=31033 GN=a1cf PE=4 SV=1	H2RWQ2_TAKRU	67 kDa	8.9967	9.0628	8.9917	8.865	9.0875	8.9673	8.6805	9.1554	8.6939	9.0445	9.0743	9.0939	9.0923	9.1655	9.1256	9.0471	8.7243	9.0207	8.7523	9.0291	9.0951	9.0879	9.1534	9.1227	9.1081	8.6576	8.6804	9.0969	9.0387	9.1043	9.0645	9.0775	9.0009	9.1354	9.0993	8.7127	9.081	9.1438	9.014	8.6741	9.0947	9.0526	8.7523	8.9296	8.6506	8.9752
512	Ethylmalonic encephalopathy 1 OS=Gasterosteus aculeatus OX=69293 PE=4 SV=1	G3PG62_GASAC (+2)	32 kDa	7.9215	8.4413	8.2084	8.0806	8.4008	8.4839	8.1753	8.4735	8.4386	8.4827	8.3567	8.3616	8.4799	8.4137	8.5658	8.0153	8.4137	8.3904	8.3745	8.0775	8.1444	8.277	7.8736	8.3062	8.3741	8.2186	8.1789	8.3473	8.3822	8.2761	8.3751	7.9392	8.2079	8.0513	8.1767	8.2586	8.7086	8.6307	8.3261	8.8023	9.0781	8.6326	8.7898	8.9288	8.671	8.7224
513	Spectrin alpha, non-erythrocytic 1 OS=Takifugu rubripes OX=31033 PE=4 SV=1	H2UIB1_TAKRU	251 kDa	8.7218	8.6872	8.6676	8.7062	8.7426	8.748	8.808	8.7488	8.6013	8.6716	8.6487	8.5742	8.563	8.7434	8.7244	8.6522	8.6765	8.6047	8.6377	8.7544	8.6876	8.7316	8.6642	8.737	8.7017	8.6686	8.6645	8.637	8.6044	8.6806	8.6295	8.6852	8.5867	8.6879	8.7519	8.7366	8.8285	8.792	8.9064	8.8432	9.0721	8.8386	9.0358	8.9278	8.9698	8.8274
514	APOBEC1 complementation factor (Fragment) OS=Perca flavescens OX=8167 GN=A1cf PE=2 SV=1	F1C741_PERFV	49 kDa	8.9693	9.0628	9.0079	8.865	9.0673	8.9145	8.5999	9.1321	8.5847	9.0053	9.0496	9.074	9.0617	9.156	9.1062	9.0173	8.5857	8.9845	8.6796	9.0092	9.0653	9.0699	9.1373	9.0956	9.0811	8.5549	8.5863	9.0778	9.0175	9.0701	9.0392	9.0771	9.0009	9.1121	9.0802	8.6427	9.0759	9.1141	9.0235	8.5789	9.0936	9.0582	8.5253	8.9247	8.5794	8.9808
516	Peptidyl-prolyl cis-trans isomerase OS=Gasterosteus aculeatus OX=69293 PE=3 SV=1	G3NW60_GASAC	24 kDa	8.9799	9.102	9.0835	9.0791	8.9924	9.1073	9.01	9.1755	9.2253	8.9603	9.2543	9.0874	8.8955	9.217	9.2605	9.1692	9.1188	9.0921	9.0102	9.1924	9.0627	9.0849	9.1968	9.1025	9.2104	9.065	9.2344	8.6531	8.6787	9.1514	9.1075	8.9101	9.134	9.1783	8.9913	9.0768	9.2071	9.2345	9.1849	9.1014	9.0934	8.8698	8.7908	8.9227	9.0113	9.0528
517	Heat shock protein, mitochondrial OS=Larimichthys crocea OX=215358 GN=EH28_06955 PE=3 SV=1	A0A0F8CDU6_LARCR	81 kDa	9.0903	8.9873	8.9753	9.0886	8.9488	8.9246	8.8424	8.8823	8.7878	8.8005	9.0009	8.9178	8.7973	8.9603	8.9224	9.0001	8.8833	8.9121	8.9394	9.0072	9.01	8.8874	8.9985	8.9119	8.9461	8.8424	8.9257	8.9779	9.0103	8.8138	8.8429	8.8845	8.9461	8.9403	8.8144	8.925	8.9548	8.919	8.9086	8.775	8.8405	8.9659	9.0013	8.9225	8.972	8.8874
518	N-myc downstream regulated 1a OS=Gasterosteus aculeatus OX=69293 PE=4 SV=1	G3NRD6_GASAC	45 kDa	9.1338	8.9795	9.0385	9.1391	8.8515	8.9897	8.9179	8.8302	8.7287	8.7904	8.8902	8.9152	8.814	8.8657	8.8023	9.0174	8.8929	8.9812	8.8838	8.9019	8.8845	8.8288	8.923	8.6452	8.8585	8.8222	8.7461	8.9137	8.8263	8.7843	8.8819	8.6794	8.9535	8.9586	8.4379	8.9085	8.9982	8.8406	8.7915	8.9447	8.4539	8.2171	8.8875	8.9223	8.8416	8.9345
519	Ras-related protein Rab-8A OS=Larimichthys crocea OX=215358 GN=EH28_11899 PE=4 SV=1	A0A0F8AW50_LARCR (+1)	23 kDa	8.9682	8.9222	8.9493	8.9082	8.8874	8.967	8.8037	8.8251	8.8488	8.9334	8.9173	8.8487	8.9069	9.0077	8.9204	8.8287	8.8239	8.8746	8.8887	8.9976	9.0171	8.8133	8.718	8.8966	8.8866	8.8733	8.8314	8.8677	8.9028	8.8159	8.8552	8.6153	8.8584	8.8334		8.9079	8.9585	9.0126	8.8779	8.67	8.5885	8.5051	8.9298	8.921	8.6519	8.9083
520	60S ribosomal protein L36 OS=Larimichthys crocea OX=215358 GN=EH28_09003 PE=3 SV=1	A0A0F8CKT3_LARCR	12 kDa	8.4499	8.9828	8.3856	8.7233	8.9637	8.9363	9.033	8.9924	9.0183	8.8181	9.1637	8.8711	9.1399	9.0774	8.979	9.2299	9.1369	9.0945	9.0617	9.1457	8.7741	9.0923	9.1801	9.1513	9.0609	8.9565	9.1303	9.1494	9.0124	8.9799	8.9085	9.0663	8.6578	9.1872	9.0949	9.0571	9.0049	9.1229	8.9644	8.5088	8.6687	9.0276	8.8261	8.9206	8.0689	8.7704
521	Uncharacterized protein OS=Takifugu rubripes OX=31033 GN=LOC101079067 PE=4 SV=1	H2SVS9_TAKRU	20 kDa	8.6505	8.7937	8.8154	8.9533	8.9442	8.8225	8.6074	8.686	8.697	8.7312	8.8247	8.8449	8.7332	8.8646	8.7577	8.7372	8.8168	8.812	8.74	8.8263	8.8335	8.7646	8.7669	8.9063	8.8137	8.5437	8.8001	8.8509	8.7949	8.609	8.774	8.8263	8.8212	8.7695	8.5992	8.8291	8.845	8.8647	8.9603	8.9247	8.8458	8.8294	8.9636	8.9133	8.8881	8.9436
522	60S ribosomal protein L12 OS=Larimichthys crocea OX=215358 GN=EH28_00909 PE=3 SV=1	A0A0F8AR54_LARCR	16 kDa	9.1079	9.1736	9.1868	9.132	8.9293	9.171	9.0981	9.0807	9.1849	9.0763	9.2329	9.1478	9.199	9.1039	9.1113	9.2475	9.0705	9.1708	9.2593	9.1606	9.2557	9.0551	9.0529	9.1766	9.1525	9.1854	9.0216	9.1811	9.1057	9.1969	8.9073	8.7872	9.1166	9.1403	9.1264	9.1122	9.2554	9.1182	8.98	9.0473	9.0905	9.1009	9.0147	8.913	8.9726	8.2621
523	Mitochondrial enoyl-CoA hydratase OS=Sparus aurata OX=8175 GN=ECH PE=2 SV=1	M9P050_SPAAU	31 kDa	8.6976	8.8147	8.6055	8.5284	8.8548	8.6907	8.7132	8.7679	8.7582	8.6983	8.6995	8.7143	8.5987	8.8582	8.7646	8.5892	8.6969	8.6234	8.7096	8.6907	8.8699	8.7177	8.6997	8.7339	8.7712	8.6718	8.7873	8.7397	8.6451	8.6901	8.6432	8.7196	8.6908	8.7289	8.659	8.8132	8.8893	8.9635	8.9288	8.8488	8.8791	8.7093	8.9334	8.9128	8.9063	8.819
525	Acyl-coenzyme A oxidase OS=Gasterosteus aculeatus OX=69293 PE=3 SV=1	G3Q6G3_GASAC (+1)	74 kDa	8.7793	8.9328	8.8636	8.7838	8.82	9.0904	8.7141	8.987	8.7483	8.9937	8.7659	8.7801	8.8714	8.9005	8.9581	8.8023	8.7656	8.8978	8.7292	8.9763	8.9739	8.7784	8.7438	8.7598	8.9644	8.9696	8.9648	9.0634	9.0389	8.7167	8.8148	8.792	8.621	8.7001	8.7985	8.7847	8.984	8.9403	8.6094	8.9672	8.7156	8.7667	9.0026	8.9069	8.8902	9.0008
526	ADP-ribosylation factor-like protein 1 OS=Larimichthys crocea OX=215358 GN=EH28_02782 PE=3 SV=1	A0A0F8CCA4_LARCR	20 kDa		7.5529	7.5211		7.4193	7.5839		7.3695	8.7426	7.4215	7.0801	6.7671	7.5496	8.9455	7.4348	7.4747	7.1213	7.1935	7.6169	7.5469	7.5934	7.2107	7.2735	7.3052	7.4914	7.2311	7.1093	7.5436	7.4377	7.0917	7.2063	7.2793	8.6274	7.1784	7.1252	7.4164	7.1546	7.7142	7.7046	8.9036	9.0078	7.5484	8.8804	8.9012	7.4255	7.153
527	Zgc:152951 OS=Gasterosteus aculeatus OX=69293 PE=4 SV=1	G3NUA3_GASAC	56 kDa	8.6859	8.7341	8.9209	8.5977	8.7198	8.9171	8.6006	9.0119	8.4461	8.9291	8.6232	8.6165	8.6984	8.754	8.8759	8.7336	8.9856	8.8282	8.6245	8.9234	8.6684	8.6008	8.6218	8.5745	8.9076	8.7013	8.688	8.721	8.7041	8.7114	8.5589	8.6226	8.6277	8.6362	8.7796	8.6904	9.0524	8.9156	8.9746	9.1146	9.0642	8.9021	8.8657	8.9011	8.7701	9.1641
528	Uncharacterized protein OS=Takifugu rubripes OX=31033 GN=LOC101078271 PE=4 SV=1	H2TVB6_TAKRU	57 kDa	8.7884	8.9364	8.6428	8.7325	8.8838	8.705	8.9712	8.8175	8.9618	8.8574	8.8844	8.9474	8.8607	8.8273	8.8388	8.7888	8.854	8.8687	8.841	8.6858	8.7165	8.9467	8.9317	8.9457	8.7548	8.8224	8.8117	8.7408	8.7212	8.9815	8.9023	8.8568	8.8754	8.9105	8.9327	8.8655	8.8129	8.8881	8.9198	8.7805	8.9148	8.8205	8.8995	8.901	9.0449	8.6799
529	L-2-hydroxyglutarate dehydrogenase OS=Takifugu rubripes OX=31033 PE=4 SV=1	H2TJ50_TAKRU (+1)	46 kDa	8.8612	8.9733	9.0209	8.6657	9.0908	8.9327	8.9612	9.1048	9.2021	9.1607	8.8762	8.7876	8.8775	9.2402	9.233	8.6479	8.961	8.7718	8.9087	8.9132	9.4508	8.8672	8.7119	9.0781	8.9978	8.8914	8.8361	8.8965	8.8697	8.929	8.7985	8.8342	8.5712	8.8692	8.9512	9.2841	8.7736	8.9136	8.877	8.5861	8.7476	8.7632	8.7494	8.9003	8.6942	8.6328
530	Alanine aminotransferase 2-like protein OS=Larimichthys crocea OX=215358 GN=EH28_12478 PE=4 SV=1	A0A0F8ALK6_LARCR	62 kDa	8.6867	8.894	8.4881	8.5893	8.8588	8.6464	8.9175	8.7898	8.9064	8.8038	8.837	8.9146	8.7852	8.7949	8.784	8.6858	8.8097	8.7702	8.8108	8.5574	8.6283	8.9012	8.861	8.8485	8.7233	8.8224	8.723	8.6569	8.6034	8.9441	8.8502	8.8063	8.8166	8.8555	8.8709	8.8309	8.7592	8.8288	8.8772	8.6585	8.9212	8.7817	8.8908	8.9	9.0449	8.6631
531	Mitochondrial alanine aminotransferase OS=Sparus aurata OX=8175 PE=2 SV=1	Q6K0C2_SPAAU	61 kDa	8.7884	8.9364	8.6428	8.7325	8.8838	8.705	8.9712	8.8175	8.9618	8.8574	8.8844	8.9474	8.8607	8.8372	8.8388	8.7888	8.854	8.8687	8.841	8.6785	8.7165	8.9467	8.9317	8.9457	8.7548	8.8224	8.8117	8.7408	8.7212	8.9815	8.9023	8.8568	8.8754	8.9105	8.9327	8.8655	8.8129	8.8881	8.9198	8.7819	8.9212	8.8205	8.8908	8.9	9.0449	8.6826
533	Phosphotriesterase-related protein OS=Larimichthys crocea OX=215358 GN=EH28_12480 PE=3 SV=1	A0A0F8C1F7_LARCR	39 kDa	8.7332	8.7451	8.8136	8.5924	8.7572	8.7157	8.6838	8.7574	8.7245	8.6578	8.738	8.7234	8.7087	8.7411	8.7267	8.6837	8.6424	8.6407	8.6392	8.6041	8.607	8.6655	8.6769	8.7694	8.7229	8.6726	8.7371	8.7023	8.6728	8.6961	8.6762	8.5013	8.609	8.7562	8.6428	8.7319	8.7638	8.8524	8.8772	8.9888	8.9804	8.8961	8.9907	8.9	8.8787	8.811
534	Annexin (Fragment) OS=Perca flavescens OX=8167 GN=ANXA5 PE=2 SV=1	F1C6Z5_PERFV	32 kDa	9.0538	9.1944	9.1924	8.9278	8.8817	8.839	8.7457	8.8647	8.9777	8.9559	9.0861	8.7691	9.0171	9.0729	8.9715	8.9044	9.1471	9.1312	8.7165	8.9194	8.4794	9.0343	8.9835	9.1467	9.0364	8.9238	9.012	8.9828	8.8472	8.8963	9.0227	8.546	8.9945	8.8892	9.0512	9.0721	9.1554	8.9265	9.2193		8.7856		9.0097	8.8994	8.9186	9.3077
535	Microsomal glutathione S-transferase 3 OS=Oplegnathus fasciatus OX=163134 PE=2 SV=1	F1AQ79_OPLFA	16 kDa	9.0917	9.0474	8.9708	8.9987	9.113	9.2371	9.0308	9.0627	8.9194	9.0326	9.1756	9.0674	9.2437	9.0516	9.1154	9.054	9.1159	9.131	9.1984	9.1713	9.1386	8.9404	8.9607	9.0604	9.1411	9.1869	8.9085	9.0931	9.2099	8.9105	9.0062	8.768	8.9674	9.1805	9.001	8.9208	9.3234	9.287	9.1502	9.0092	9.072	9.095	9.1119	8.8967	9.2111	9.2392
536	Acetyl-CoA carboxylase 1 OS=Larimichthys crocea OX=215358 GN=EH28_08273 PE=4 SV=1	A0A0F8B021_LARCR	276 kDa	8.7941	8.8833	8.8311	8.7052	8.9891	8.7323	8.6221	8.6803	8.5824	8.7626	8.7151	8.7905	8.5929	8.7535	8.6879	8.6223	8.6283	8.5907	8.826	8.848	8.5114	8.6614	8.8545	8.8467	8.6702	8.7432	8.8287	9.4474	8.8827	8.6536	8.6362	8.9819	8.7681	8.7158	8.7239	8.7415	8.5716	8.9857	8.8357	8.8546	8.9576	8.5169	8.9206	8.8964	8.9985	8.9582
537	Putative ribosomal protein L14 (Fragment) OS=Epinephelus bruneus OX=323802 PE=2 SV=1	F8U050_EPIBR	16 kDa	9.0631	9.0063	9.0738	9.1921	9.1364	9.2077	9.0658	9.1337	9.179	8.9652	9.2396	9.1781	9.178	9.2007	9.059	9.2464	9.1333	9.1427	9.2387	9.2356	9.2103	9.1256	9.0503	9.1655	8.8873	9.1341	9.0122	9.2458	9.1529	9.2364	9.1331	9.0568	9.1232	9.0373	9.0516	9.0777	9.1814	9.011	9.1339	8.7799	9.0205	9.0391	9.0838	8.8957	8.9562	9.1383
538	Sterol-4-alpha-carboxylate 3-dehydrogenase, decarboxylating OS=Larimichthys crocea OX=215358 GN=EH28_03789 PE=3 SV=1	A0A0F8CEU1_LARCR	38 kDa	8.6366	8.8006	8.8312	8.5614	8.5876	8.7025	8.738	8.8441	8.6787	8.7915	8.7061	8.7981	8.64	8.7602	8.7444	8.6013	8.7965	8.5722	8.7391	8.7946	8.7571	8.629	8.697	8.6431	8.7274	8.6741	8.6175	8.7768	8.6371	8.5407	8.6396	8.4277	8.5722	8.7204	8.6721	8.4927	8.8297	8.671	8.6869	8.4742	8.6396	8.5038	8.7004	8.8927	8.8148	8.8657
539	Methylmalonate-semialdehyde dehydrogenase [acylating], mitochondrial OS=Larimichthys crocea OX=215358 GN=EH28_02064 PE=4 SV=1	A0A0F8C7B5_LARCR	59 kDa	8.6222	8.7549	8.5891	8.1761	8.8675	8.6641	8.9563	8.8801	8.6601	8.9357	8.6581	8.6299	8.8544	8.8357	8.7021	8.4886	9.0147	8.9385	8.5732	8.756	8.6309	8.7785	8.5334	8.7885	8.8876	8.9182	8.9787	8.7133	8.7088	8.7301	8.4262	8.6986	8.7607	8.5923	8.6251	8.7154	8.8599	8.8793	8.9739	9.0769	9.1949	8.9159	8.9891	8.8919	9.1484	9.0251
540	NAD+-dependent aldehyde dehydrogenase OS=Dicentrarchus labrax OX=13489 GN=aldh1a2 PE=2 SV=1	A0A1W5LDL0_DICLA	57 kDa	9.0065	8.9912	9.0371	8.9062	9.0399	8.9734	8.9348	9.0418	8.9239	9.0898	8.9683	9.0067	8.8985	9.1023	9.008	8.9173	9.0582	8.9003	8.9159	9.0198	9.0242	8.9529	9.0428	8.9645	9.0385	8.915	9.0212	9.0194	9.0016	8.9019	8.9338	8.9106	8.8929	8.9762	8.8648	9.0447	9.1374	9.2015	9.1175	9.1308	9.1727	9.1193	8.86	8.8917	8.7398	9.0602
541	Succinyl-CoA:3-ketoacid-coenzyme A transferase OS=Gasterosteus aculeatus OX=69293 PE=3 SV=1	G3NUV3_GASAC	56 kDa	8.4454	8.4321	8.2358	8.059	8.5022	8.4244	8.4708	8.6639	8.5356	8.639	8.3901	8.2765	8.4954	8.454	8.5818	8.0151	8.5331	8.3971	8.273	8.3518	8.3497	8.5074	8.2195	8.2665	8.4777	8.4377	8.3432	8.2592	8.4179	8.484	8.387	8.3574	8.2434	8.2587	8.4913	8.3464	8.5441	8.7025	8.8083	8.8173	8.8559	8.6769	8.7484	8.8881	8.7422	8.602
542	'Myosin regulatory light chain 2, smooth muscle isoform' OS=Dicentrarchus labrax OX=13489 GN=MLRN PE=4 SV=1	E6ZFH9_DICLA (+1)	20 kDa	8.4457	8.623	8.686	8.9073	8.8266	8.7552	8.4449	8.5489	8.5993	8.6089	8.7353	8.7537	8.6954	8.7583	8.6499	8.6471	8.7132	8.7739	8.6275	8.7068	8.7192	8.6645	8.6199	8.8288	8.7307	8.3787	8.6573	8.7395	8.7032	8.4283	8.7021	8.6343	8.7518	8.6547	8.4366	8.7083	8.8048	8.8008	8.9084	8.9705	8.8413	8.7631	8.9478	8.8874	8.7659	9.0012
543	Carboxymethylenebutenolidase homolog OS=Dicentrarchus labrax OX=13489 GN=CMBL PE=4 SV=1	E6ZIK3_DICLA	28 kDa	8.6824	8.5954	8.5311	8.7135	8.5079	8.7234	8.3511	8.7532	8.5387	8.6801	8.6755	8.7318	8.7467	8.5942	8.6617	8.467	8.3222	8.5462	8.5729	8.6521	8.8858	8.6244	8.7441	8.7804	8.7197	8.7478	8.7778	8.8267	8.7439	8.618	8.1715	8.8656	8.522	8.4818	8.3245	8.5361	8.8464	8.55	8.9945	8.5031	8.4352	9.0017	9.1193	8.8855	8.9687	8.8033
544	Ribosome binding protein 1a OS=Tetraodon nigroviridis OX=99883 PE=4 SV=1	H3DGU3_TETNG	113 kDa	9.0004	9.0919	8.8505	8.9477		8.984			9.0211				8.942	9.0959		8.8892		8.8983		8.928				8.8799	9.001	8.9003	8.9958	8.9331	8.7065	8.9225				8.9292	8.8701		8.9896	9.01	9.0312	8.8823	8.948	8.9891	9.0183	8.8843	9.066	8.7858
545	Myosin-10 OS=Larimichthys crocea OX=215358 GN=EH28_03626 PE=3 SV=1	A0A0F8C373_LARCR	235 kDa	8.9065	8.9466	8.8968	8.8863	8.686	8.9177	8.8539	8.7094	8.7019	8.7064	8.8658	8.8221	8.7352	8.8602	8.7806	8.7982	8.8047	8.8502	8.8015	8.937	8.9594	8.8033	8.7268	8.8853	8.8191	8.6909	8.8653	8.8606	8.8577	8.7559	8.825	8.6763	8.7586	8.7678	8.7767	8.8583	9.0369	9.0547	8.981	9.0805	8.8915	8.7705	9.0944	8.8838	8.8547	9.0515
546	Peptidyl-prolyl cis-trans isomerase OS=Takifugu rubripes OX=31033 GN=LOC101066520 PE=3 SV=1	H2U4H2_TAKRU	18 kDa	9.1521	9.1077	9.4602	9.2518	9.2995	9.4592	9.1665	9.1876	8.8203	9.4256	8.0183	9.2873	9.1614	9.1471	9.2411	9.2455	9.2406	9.1676	9.2621	9.3767	9.4162	9.0593	9.1201	9.2934	9.1949	9.0783	9.0192	9.3219	9.2678	9.2179	9.1232	8.9964	9.2022	9.1547	8.9719	9.1541	9.2439	9.1757	8.9811	9.0399	9.1377	9.1984	9.0701	8.8831	8.9708	9.1861
547	Glyceraldehyde-3-phosphate dehydrogenase OS=Oplegnathus fasciatus OX=163134 PE=2 SV=1	B5AAJ6_OPLFA	36 kDa	9.4112	9.3155	9.2859	9.5096	9.2381	8.9945	9.3839	9.1292	9.3846	9.1506	9.328	9.421	9.3836	9.2043	9.224	9.4293	9.3007	9.4179	9.3022	9.2192	9.2554	9.3894	9.4776	9.6181	9.1736	9.3652	9.5384	9.3003	9.3646	9.4623	9.4482	9.3842	9.4978	9.5531	9.4256	9.2889	9.6003	9.5277	9.3228	9.1364	9.083	9.305	9.0333	8.8825	8.9445	9.6006
548	Aminomethyltransferase OS=Gasterosteus aculeatus OX=69293 PE=3 SV=1	G3NQQ2_GASAC	44 kDa	8.3659	8.498	8.4747	8.2754	8.6762	8.5012	8.5779	8.6334	8.5441	8.6355	8.4153	8.4661	8.4656	8.6006	8.5909	8.4463	8.5773	8.4952	8.5401	8.558	8.5662	8.4906	8.4671	8.5956	8.5065	8.5263	8.6146	8.5779	8.498	8.5176	8.4143	8.6973	8.4611	8.4988	8.4582	8.6422	8.5941	8.7289	8.7916	8.8364	8.8692	8.4607	8.8324	8.88	8.7087	8.6404
549	Acetyl-CoA carboxylase alpha OS=Takifugu rubripes OX=31033 PE=4 SV=1	H2TKQ8_TAKRU (+1)	262 kDa	8.7535	8.8427	8.8021	8.671	8.9551	8.7164	8.5862	8.6572	8.5824	8.7241	8.7112	8.7634	8.5481	8.7191	8.6879	8.6223	8.5917	8.5422	8.794	8.805	8.4565	8.6614	8.8309	8.7877	8.6361	8.7054	8.8287	9.4391	8.8378	8.6536	8.6362	8.9301	8.7287	8.7158	8.6809	8.7065	8.4824	8.9802	8.7556	8.7319	8.9397		8.8789	8.8766	8.9694	8.8316
550	Serine/threonine-protein phosphatase OS=Gasterosteus aculeatus OX=69293 PE=3 SV=1	G3N7U2_GASAC (+1)	36 kDa	8.6465	8.9129	9.0574	8.9281	8.9097	8.7636	8.9017	8.8516	8.7978	8.5132	8.467	8.8686	8.8401	8.8939	8.8344	8.6926	8.8555	8.9036	8.5467	8.5203	8.8968	8.7718	8.9159	8.8221	8.9609	8.838	8.8453	8.9172	8.5598	8.7368	8.7892	8.8893	8.8539	8.8665	8.7909	8.3806	8.58	8.3841	8.2638	8.8852	8.9443	8.8799	8.7017	8.8764	8.92	8.6925
551	Aminoadipate-semialdehyde synthase OS=Takifugu rubripes OX=31033 PE=4 SV=1	H2UYE1_TAKRU	104 kDa	8.5371	8.6379	8.5903	8.3426	8.2531	8.7059	8.7527	8.7112	8.602	8.8325	8.5412	8.3384	8.5625	8.6536	8.6583	8.4361	8.6109	8.398	8.5973	8.4412	8.4604	8.3222	8.4105	8.2345	8.6669	8.5791	8.5258	8.4873	8.4324	8.5317	8.4988	8.4447	8.3773	8.3806	8.5951	8.532	8.8452	8.7575	8.8398	8.8395	8.9497	8.6531	8.7926	8.8764	8.7518	8.6379
552	Uncharacterized protein OS=Gasterosteus aculeatus OX=69293 PE=4 SV=1	G3N5V9_GASAC	29 kDa	8.9308	8.94	8.6996	8.7968	8.7323	9.0212	8.7227	8.9146	8.801	8.606	8.8505	8.8169	8.8394	9.0093	8.9998	8.9064	8.8336	8.8163	8.8707	8.7431	8.4128	8.4244	8.7008	8.8536	8.9266	8.7778	8.8624	8.8602	8.2758	8.7212	8.7415		8.8088	8.8153	8.7173	8.9075	8.8887	8.9169	8.8821	8.6484	8.9367	8.8296	8.9135	8.8755	8.8727	8.9289
553	Inorganic pyrophosphatase OS=Larimichthys crocea OX=215358 GN=EH28_10460 PE=3 SV=1	A0A0F8C0U8_LARCR	57 kDa	8.9587	8.6228	8.8733	8.9754	8.8587	9.1471	8.6756	8.9619	8.8703	9.0039	8.8533	8.6186	8.9838	8.9052	8.8951	8.9815	8.9371	9.0172	8.8335	8.9708	8.7812	8.8688	8.9434	8.819	9.0609	8.9109	8.7479	8.8775	9.0162	8.8624	8.8564	8.8885	8.8813	8.8206	8.8836	8.7146	9.0444	8.8651	9.0562	8.5082	8.9931	8.9973	8.9922	8.8754	8.7886	9.1577
554	ADP-ribosylation factor 1 OS=Dicentrarchus labrax OX=13489 GN=arf1 PE=2 SV=1	K4RH60_DICLA	20 kDa	8.8858	8.8627	8.856	8.8251	8.5932	8.9138	8.7868		8.5692	8.9852	8.8075	8.7713	8.9036	8.9714	8.8358	8.6194	8.7076	8.8137	8.6285	8.9634		8.6963	8.0253	8.8186		8.8776	8.4448	8.7923	8.6905	8.8151	8.8344	7.266	8.5312	8.4042	8.5932	8.5747	8.9991	8.8733		9.0423	8.9203	8.7267	9.021	8.8752	8.8151	9.1103
555	Enoyl-CoA, hydratase/3-hydroxyacyl CoA dehydrogenase OS=Tetraodon nigroviridis OX=99883 PE=3 SV=1	H3DGC5_TETNG	76 kDa	8.6309	8.6764	8.664	8.5504	8.6127	8.7322	8.4917	8.7211	8.6401	8.5968	8.5754	8.4704	8.6655	8.8092	8.6427	8.8593	8.6127	8.9526	8.5731	8.8337	8.7961	8.5634	8.5543	8.6165	8.7043	8.7234	8.8725	8.7606	8.6481	8.616	8.5073	8.7523	8.7508	8.5802	8.5681	8.7653	8.956	8.7316	8.9134	8.7608	9.0998	8.5985	8.7997	8.8751	8.7028	8.9986
556	3-hydroxybutyrate dehydrogenase type 2 OS=Anoplopoma fimbria OX=229290 GN=BDH2 PE=2 SV=1	C3KHJ5_ANOFI	26 kDa	8.7802	8.5192	8.729	8.6769	8.3839	8.6583	8.6463	8.4994	8.5223	8.3844	8.75	8.8549	8.6267	8.3531	8.3813	8.5521	8.4894	8.5425	8.6283	8.6298	8.257	8.4886	8.6745	8.6495	8.6872	8.564	8.6217	8.418	8.4315	8.6322	8.6197	8.6549	8.6975	8.6735	8.5261	8.5478	8.4679	8.6477	8.6656	8.8575	8.7885	8.7129	8.6313	8.8748	9.1529	8.8087
557	C-type lectin domain family 10 member A (Fragment) OS=Larimichthys crocea OX=215358 GN=EH28_01588 PE=4 SV=1	A0A0F8CU93_LARCR	19 kDa	8.7962	8.8908	8.7403	8.5432	8.8247	8.83	8.6541	8.8557	8.8449	8.7752	8.7533	8.7629	8.7213	8.8876	8.8038	8.637	8.8067	8.6205	8.7715	8.8227	8.7576	8.7705	8.6541	8.7982	8.7674	8.743	8.7885	8.8247	8.7818	8.7111	8.6989	8.2066	8.7308	8.8183	8.6665	8.8271	8.912	8.9768	8.8954	8.8254	8.8398	8.7592	8.9116	8.8748	8.9662	8.726
558	Sodium/potassium-transporting ATPase subunit alpha OS=Dicentrarchus labrax OX=13489 PE=2 SV=1	A0A0H4U807_DICLA	113 kDa	8.8263	8.8239	8.8995	8.7509	8.9207	8.9488	8.7945	8.7853	8.7981	8.8315	8.7981	8.7967	8.6832	8.9316	8.8476	8.8808	8.8422	8.7588	8.7974	8.8905	9.0082	8.7635	8.8055	8.7541	8.8324	8.7268	8.8373	8.9078	8.8694	8.7316	8.7207	8.9012	8.8075	8.7791	8.7094	8.8859	9.0378	8.8604	8.8655	8.8644	8.9254	8.7919	8.9359	8.8744	8.8499	8.8244
559	Acetyl-CoA carboxylase alpha OS=Gasterosteus aculeatus OX=69293 PE=4 SV=1	G3QAB5_GASAC	264 kDa	8.7584	8.8427	8.8021	8.671	8.9551	8.7164	8.5862	8.6572	8.5824	8.7241	8.7112	8.7634	8.5564	8.7191	8.6879		8.5917	8.5422	8.794	8.8134	8.4608	8.6614	8.8309	8.7877	8.6361	8.7091	8.8287	9.4391	8.8378	8.6536	8.6362	8.9301	8.7287	8.7158	8.6809	8.7065	8.563	8.9802	8.8073	8.8228	8.9226		8.9145	8.8737	8.9866	8.9365
560	Cytochrome b5 OS=Larimichthys crocea OX=215358 GN=EH28_06461 PE=3 SV=1	A0A0F8AJJ9_LARCR	16 kDa	8.9454	8.8577	8.9021	9.0588	8.9734	8.899	8.9337	9.0539	9.1447	8.8321	9.0708	8.9061	9.0866	9.1181	9.0937	9.0208	9.1026	9.0117	9.0292	8.9588	9.0389	9.0657	8.935	9.1455	9.0584	9.1736	9.1254	8.9184	9.0636	9.0851	9.0142	8.8814	8.6606	9.2262	8.9857	9.0433	8.9222	9.1601	8.8844	8.7921	8.7438	8.9426	8.6653	8.8735	8.7797	8.6098
561	ATP synthase subunit g, mitochondrial OS=Anoplopoma fimbria OX=229290 GN=ATP5L PE=2 SV=1	C3KHM0_ANOFI	11 kDa	8.7963	8.8523	8.6801	8.5021	8.8066	8.5688	8.8801	8.7843	8.7951	8.7031	8.8123	8.8618	8.8098	8.4548	8.7787	8.6282	8.8177	8.7549	8.7878	8.5676	8.7449	8.8615	8.6755	8.9131	8.7697	8.3461	8.7151	8.8172	8.6165	8.847	8.8768	8.638	8.7772	8.7838	8.8946	8.8384	8.6953	8.9261	8.7034	8.833	8.7081	8.8722	8.825	8.8728	8.9725	8.576
562	Actinin, alpha 1 OS=Gasterosteus aculeatus OX=69293 PE=4 SV=1	G3PEH1_GASAC	105 kDa			8.6252	8.5955	8.6409	8.7764	8.5906	8.7433		8.7495	8.8244	8.5811	8.7711	8.6014	8.727	8.6213	8.7096	8.6687	8.6522	8.6982	8.7221	8.7495	8.565	8.7173	8.7223			8.6638	8.7117	8.8199	8.6802	8.5769	8.4473			8.6878	8.5486	8.6761	8.4683	8.6144	8.6299	8.7463	8.8579	8.8727	8.8223	8.7788
563	Palmitoyl-protein thioesterase 1 OS=Larimichthys crocea OX=215358 GN=EH28_10629 PE=4 SV=1	A0A0F8APW0_LARCR	34 kDa	8.6346	8.6359	8.7127	8.4907	8.6501	8.7116	8.5275	8.7395	8.6223	8.4764	8.6211	8.6209	8.4371	8.8397	8.6863	8.484	8.6587	8.2819	8.4467	8.4634	8.4535	8.5828	8.4127	8.433	8.641	8.4172	8.4384	8.5178	8.6442	8.5216	8.3646	8.2911	8.4742	8.4175	8.1457	8.6036	8.9256	8.6615	8.6812	8.7545	8.7744	8.6695	8.9268	8.8708	8.8748	8.7202
564	Formimidoyltransferase cyclodeaminase OS=Takifugu rubripes OX=31033 PE=4 SV=1	H2RMP7_TAKRU	60 kDa	8.7259	8.9134	8.755	8.1095	8.6759	8.7724	8.5607	8.7112	8.6774	8.8725	8.6108	8.6484	8.3636	8.8114	8.0217	8.8085	8.6776	8.3366	8.6697	8.9583	8.6899	8.6883	8.6012	8.6343	8.7126	8.6784	8.7807	8.7437	8.7488	8.3685	8.4307	8.756	8.6367	8.7472	8.7635	8.7612	9.1019	8.932	9.0305	8.949	9.0049	8.8282	8.7417	8.8683	8.7241	9.1852
565	ATP synthase subunit b, mitochondrial OS=Anoplopoma fimbria OX=229290 GN=AT5F1 PE=2 SV=1	C3KHV6_ANOFI	28 kDa	8.3236	8.3153	8.138	7.9799	8.7271	8.6385	8.5648	8.5805	8.6418	8.8406	8.451	8.4639	8.7209	8.6815	8.5767	7.8099	8.7139	8.7364	8.8104	8.4302	8.4626	8.7725	8.2252	8.4975	8.8144	8.5246	8.6541	8.4258	8.7138	8.4561	8.5567	8.2732	8.3284	8.2702	8.7568	8.5457	7.978	8.7483	7.8783	8.5698	8.8044	8.6293	8.6574	8.8678	8.8227	8.2417
566	Spectrin alpha, non-erythrocytic 1 OS=Tetraodon nigroviridis OX=99883 PE=4 SV=1	H3CBT9_TETNG (+1)	283 kDa	8.6895	8.7086	8.6831	8.7062	8.7541	8.6967	8.8071	8.6507	8.5689	8.6528	8.633	8.5742	8.5383	8.7763	8.6871	8.668	8.6606	8.5995	8.6105	8.7618	8.6952	8.7316	8.6697	8.737	8.6619	9.2358	8.6845	8.6495	8.6102	8.6806	8.6295	8.6852	8.5876	8.6911	8.7423	8.7366	8.8378	8.7546	8.9107	8.8432	8.9238	8.755	8.9585	8.8669	8.8481	8.8274
567	Peptidylprolyl isomerase OS=Tetraodon nigroviridis OX=99883 PE=4 SV=1	H3C2C4_TETNG (+1)	15 kDa	8.7922	8.9915	8.7437	8.9252	8.9696	8.971	8.7681	8.8542	8.9557	8.8967	9.08	8.8619	8.8673	8.7026	9.081	9.0089	8.8843	8.8741	8.9415	9.0313	9.1381	8.8892	8.8975	8.9661	9.0519	8.7744	8.8781	8.9263	8.991	8.937	8.8492	8.6747	8.8843	9.0043	8.8143	9.0317	8.8941	8.9932	8.8138	8.5911	8.937	8.8159	8.8275	8.8656	8.9087	8.634
569	Chromosome 7 SCAF15001, whole genome shotgun sequence (Fragment) OS=Tetraodon nigroviridis OX=99883 GN=GSTENG00029952001 PE=3 SV=1	Q4RRY3_TETNG	42 kDa	8.9961	8.9521	8.8472	8.7227	8.9751	8.8662	8.8849	9.0488	8.9722	9.1046	8.9166	8.8837	8.9637	9.0746	8.9599	8.9177	9.0441	8.8713	8.8442	8.9832	8.9583	8.8624	8.909	8.9015	8.9903	8.9995	9.0727	8.9856	9	8.8137	8.8369	8.7636	8.8989	8.9434	8.7043	9.0661	9.1027	9.1903	8.6858	9.18	9.1954	9.1033	8.2935	8.865	8.3931	8.9694
570	Cytochrome P450 family 2 subfamily C member 9 OS=Gasterosteus aculeatus OX=69293 PE=3 SV=1	G3PHE4_GASAC	56 kDa	8.7312	8.7189	8.5487	8.4943	8.5327	9.1222	8.4704	9.0812	8.8664	9.0317	8.6564	8.4417	9.0094	8.8166	8.9895	8.6123	9.0873	8.7493	8.6098	8.7026	8.861	8.898	8.4277	8.7216	9.0592	8.9449	8.7864	8.7452	9.0858	8.7168	8.9035	8.3339	8.6061	8.7696	8.9557	8.7499	8.7779	8.8876	8.5857	8.6421	8.6916	8.8382	8.9369	8.8635	8.8332	7.3153
571	Succinate--CoA ligase [ADP/GDP-forming] subunit alpha, mitochondrial OS=Gasterosteus aculeatus OX=69293 GN=SUCLG1 PE=3 SV=1	G3Q1J7_GASAC	35 kDa	8.616	8.6124	8.4714	8.5152	8.8871	8.758	8.5753	8.9594	8.761	8.9082	8.822	8.8873	8.9393	8.7156	8.9774	8.3361	8.9319	8.8824	8.842	8.6559	8.8128	8.9218	8.8975	8.8126	8.8244	8.9232	8.802	8.7413	8.7757	9.1014	8.9436	8.8219	8.8125	8.8809	8.7752	8.7588	8.772	9.0669	8.7103	8.7799	8.9396	8.8626	8.831	8.8621	8.8067
572	Cathepsin D OS=Chionodraco hamatus OX=36188 GN=ctsd PE=1 SV=2	CATD_CHIHA	43 kDa	8.7605	8.4508	9.064	8.8261	8.8268	9.102	8.5875	8.8975	8.6345	8.7873	9.0301	8.5153	8.8507	9.0494	8.9024	8.9997	8.6558	8.7263	8.5106	9.1152	9.1359	8.2626	8.4578	8.3506	8.7607	8.6353	8.6217	8.8291	8.6839	8.81	8.3977	8.6629	8.8163	8.6258	8.2693	8.8152	8.8852	8.2774	8.5359	8.5866	8.827	8.6939	8.884	8.8598	8.7843	8.7747
573	Stress-70 protein, mitochondrial OS=Larimichthys crocea OX=215358 GN=EH28_09429 PE=3 SV=1	A0A0F8CH12_LARCR	73 kDa	9.0507	8.906	9.0167	9.2424	9.1239	9.2078	8.9073	9.0289	8.9498	8.895	8.8657	8.7801	8.8349	9.0338	8.9553	9.0858	8.9828	9.067	8.8563	9.0789	9.0911	8.792	8.9895	8.8524	9.0542	8.9558	8.9113	8.9899	8.9547	8.7549	8.6489	8.8546	8.9492	9.0687	8.7958	8.9277	9.2947	9.1413	9.2187	9.0058	9.0651	9.0781	9.0034	8.8593	9.0252	9.298
574	Glucose regulated protein 75 (Fragment) OS=Sparus aurata OX=8175 GN=GRP75 PE=2 SV=1	A9CD13_SPAAU	69 kDa	9.0674	8.8761	9.0182	9.2903	9.068	9.2078	8.9238	8.9884	9.026	8.8969	8.9614	8.8463	8.8733	8.9709	8.9287	9.1435	8.9685	9.1137	8.9082	9.0789	9.152	8.8709	9.082	8.9179	9.0162	8.9638	8.9212	9.0056	8.9967	8.7549	8.6489	8.9466	9.0187	9.0707	8.8024	8.9562	9.218	9.1222	9.1548	8.9085	8.9947	9.0675	9.0213	8.8593	9.0222	9.1675
575	3-hydroxyacyl-CoA dehydrogenase type-2 OS=Larimichthys crocea OX=215358 GN=EH28_09181 PE=3 SV=1	A0A0F8ASV8_LARCR	27 kDa	8.0501	8.5653	8.3423	8.1449	8.5561	8.4491	8.5628	8.7343	8.6629	8.7806	8.5874	8.3029	8.5889	8.6719	8.785	8.1438	8.7351	8.5834	8.5904	8.3645	8.4891	8.6248	8.5431	8.3773	8.8707	8.6177	8.6809	8.6956	8.4476	8.6399	8.5927	8.6977	8.3645	8.3766	8.6241	8.6128	8.6926	8.7686	8.6706	8.6793	8.9546	8.6504	8.8566	8.8586	8.839	8.0883
576	60S ribosomal protein L22 OS=Dicentrarchus labrax OX=13489 GN=RL22 PE=4 SV=1	E6ZGH1_DICLA	15 kDa	9.1103	9.1085	9.1241	9.1908	9.038	9.2004	9.0468	9.2056	9.2188	9.2322	9.1872	9.1169	9.1752	9.1193	9.1292	9.2007	9.1716	9.1957	9.0975	9.1224	9.1711	9.1624	9.1926	9.0973	9.1752	9.1967	9.1616	9.0727	9.1913	9.2088	9.0619	9.0117	9.1447	9.1143	9.1697	9.1653	9.0974	9.0143	9.008	8.8898	9.1214	9.1178	8.9086	8.852	8.7586	8.9042
577	Acetyl-CoA carboxylase alpha OS=Acanthopagrus schlegelii OX=72011 GN=acaca PE=2 SV=1	A0A1S5R933_ACASC	177 kDa	8.773	8.8424	8.8021	8.671	8.9551	8.7164	8.5862	8.6572	8.5824	8.7241	8.7151	8.7585	8.5278	8.7191	8.6879	8.6223	8.5917	8.5422	8.794	8.805	8.4565	8.6614	8.8309	8.7877	8.6361	8.7054	8.8287	9.4391		8.6536	8.628	8.9301	8.7255	8.7158	8.6809	8.7065	8.4824	8.9802	8.7493	8.7719	8.9052	8.5081	8.8813	8.8508	8.9726	8.8358
579	Spectrin beta chain OS=Takifugu rubripes OX=31033 PE=3 SV=1	H2V0K3_TAKRU	270 kDa	8.7072	8.6783	8.5266	8.5911	8.5784	8.7306	8.4461	8.491	8.3952	8.6284	8.6135	8.5784	8.4802	8.6416	8.66	8.466	8.4786	8.5842	8.4493	8.7187	8.6536	8.5713	8.3223	8.5244	8.3867	8.5295	8.4622	8.5133	8.5961	8.5283	8.5414	8.4326	8.4178	8.6088	8.5656	8.6535	8.7969	8.7464	8.7907	8.821	8.9157	8.5691	8.8711	8.8492	8.672	8.8168
580	Dihydropyrimidinase OS=Tetraodon nigroviridis OX=99883 PE=1 SV=1	H3C542_TETNG (+1)	57 kDa	9.0606	8.864	8.7305		8.821	8.8586		8.5868		8.9171	8.9196	9.0028	8.8741	8.7406	8.7446	8.7462	8.8642	9.0459	8.6305	8.7182	8.6696	8.92	8.9543		8.3095	8.607	8.7315	8.9514	8.8901	8.7153	8.8431	8.9664	8.8262	8.9437	8.8586		8.7924	8.6101	8.6516	8.8069	8.8373	8.52	8.6319	8.8482	8.9696	8.8807
581	Uncharacterized protein OS=Takifugu rubripes OX=31033 GN=MYH11 PE=3 SV=1	H2TRH3_TAKRU	228 kDa	8.7846	8.8436	8.8869	8.7999	8.9221	8.839	8.8434	8.6925	8.5787	8.7884	8.7147	8.395	8.6516	8.8634	8.7939	8.7198	8.8485	8.8044	8.7704	8.8761	8.7259	8.7411	8.5835	8.6912	8.8414	8.6732	8.8102	8.8266	8.9167	8.7446	8.6704	8.4875	8.5222	8.6321	8.7076	8.894	8.8304	8.8694	8.776	8.8793	8.8579	8.5737	8.8945	8.8451	8.861	8.7759
582	40S ribosomal protein S6 OS=Anoplopoma fimbria OX=229290 GN=RS6 PE=2 SV=1	C3KGY1_ANOFI (+1)	29 kDa	9.0749	9.0911	9.0288	9.1399	8.8254	8.9073	9.0525	8.4088	9.1866	8.9657		9.0915	9.1083		8.2761	9.1737	8.5574	8.7327		9.0287	9.1541	9.0267	9.184	8.8278	8.977	8.8192	8.7555	8.5733	9.1019	8.7196	9.0445	8.8739		9.1075	8.7818	8.8949	9.0199	9.0766	8.9042			8.9921	8.9381	8.8433	9.0721	8.8232
583	Uncharacterized protein OS=Takifugu rubripes OX=31033 PE=3 SV=1	H2T4V1_TAKRU	73 kDa	9.0526		9.0246	9.2262			8.8847	8.9683	8.9498		8.8321		8.8349	8.9786	8.9242	9.1111	8.9487	9.0789	8.8276	9.0009	9.1116	8.7824	8.9955	8.868	9.0125	8.908	8.8849	8.9756	8.9588	8.7599	8.6624	8.9298	8.9625	9.0323	8.7673	8.9421				8.8836	8.9716	9.0253	8.9612	8.8423	8.9338	9.0989
584	Uricase (Fragment) OS=Epinephelus bruneus OX=323802 PE=2 SV=1	F8U093_EPIBR	34 kDa	8.9016	9.0939	8.9416	8.8033	8.8571	9.0844	8.8419	8.9882	8.8432	9.052	8.7682	8.8054	9.0323	8.9217	8.9671	8.7077	8.8039	8.9772	8.8854	8.9414	8.6414	8.8256	8.6289	8.9098	8.9954	8.9996	8.7791	8.9413	8.9	8.8686	8.8772	8.4164	8.5105	8.6107	8.917	8.7836	9.1686	9.1263	9.0616	9.3112	9.2096	9.1077	8.7234	8.8405	8.3828	9.2293
585	Microsomal triglyceride transfer protein OS=Gasterosteus aculeatus OX=69293 PE=4 SV=1	G3Q146_GASAC	96 kDa	8.9184	8.9063	8.8498	8.6473	8.6397	8.8025	8.6849	8.7476	8.7766	8.7817	8.6769	8.651	8.8298	8.9574	8.8165	8.8366	8.7882	8.8204	8.7474	8.9132	8.7877	8.5693	8.5026	8.6433	8.8946	8.7804	8.7944	8.7303	8.6109	8.6641	8.5392	8.3978	8.5684	8.7894	8.6969	8.8061	8.9496	8.8353	8.7409	8.5786	8.8189	8.7224	8.8062	8.8404	8.9006	8.8883
586	Myosin light polypeptide 6 OS=Anoplopoma fimbria OX=229290 GN=MYL6 PE=2 SV=1	C3KIP4_ANOFI	17 kDa	8.7883	8.6461	8.6574	8.8165	9.0692	8.5691	8.4959	8.8018	8.5357	8.5478	8.5709	8.6363	8.2861	8.8806	8.7219	8.6372	8.8188	8.6045	8.3894	8.8379	8.686	8.8326	8.7979	8.6169	8.6359	8.4578	9.085	8.8155	8.9094	8.5335	8.6783	9.2322	8.7899	8.8378	8.4852	8.8609	8.3309	8.3663	8.7195	8.7462	8.5113	8.6969	8.6229	8.84	8.3789	8.2916
587	60S ribosomal protein L31 (Fragment) OS=Epinephelus bruneus OX=323802 PE=2 SV=1	F5BZL5_EPIBR (+1)	14 kDa	8.8883	8.9594	9.041	9.0089	8.7805	9.0885	8.8495	8.9097	8.9915	8.9802	9.0558	8.9158	8.9935	8.9306	8.8806	9.0262	8.8714	8.9432	9.0735	9.1068	9.0885	8.8737	8.918	9.0064	8.9392	8.9557	8.8037	9.0287	8.919	9.0252	8.8745	8.7835	8.9965	8.8506	8.9253	8.8996	9.0523	8.9926	8.9503	8.8509	8.9328	8.9173	9.0159	8.8397	8.9	9.0897
588	Cytochrome P450 3A OS=Dicentrarchus labrax OX=13489 PE=2 SV=1	A0EPJ8_DICLA	58 kDa	9.2094	8.9488	8.955	9.1996	8.9596	9.1782	8.8944	9.0169	9.05	9.0306	8.9474	9.1387	9.3319	9.2091	9.0284	8.9358	8.9945	8.9431	9.0506	9.0712	9.3091	9.2161	9.1071	9.0826	9.1933	9.4329	9.5956	9.1353	9.2679	9.1424	9.1745	8.7796	9.1844	9.5224	9.2961	8.9879	8.8586	8.7795	8.9216	8.7483	8.9358	8.86	9.0319	8.8391	8.7012	8.7377
589	Voltage-dependent anion-selective channel protein 2 OS=Dicentrarchus labrax OX=13489 GN=VDAC2 PE=4 SV=1	E6ZHH1_DICLA	30 kDa	8.7266	8.7595	8.8085	8.5281	8.2632	8.8135	8.685	8.7137	8.6254	8.8437	8.6941	8.6366	8.5573	8.8152	8.7471	8.6548	8.7614	8.6607	8.6371	8.7831	8.8341	8.5805	8.344	8.7084	8.6894	8.6601	8.6966	8.757	8.7878	8.5333	8.5074	8.519	8.533	8.6532	8.6407	8.8193	8.8359	8.7914	8.6252	8.8496	8.9444	8.6441	8.7679	8.8388	8.8209	8.7323
590	Rab GDP dissociation inhibitor OS=Larimichthys crocea OX=215358 GN=EH28_11046 PE=3 SV=1	A0A0F8ATZ1_LARCR	50 kDa	8.8173	8.8148	8.8606	8.8017	8.8562	8.8618	8.7531	8.7356	8.7511	8.7488	8.753	8.7128	8.7176	8.8289	8.7589	8.724	8.7496	8.7653	8.8271	8.8421	8.7879	8.6907	8.6299	8.7378	8.7127	8.7302	8.7667	8.7634	8.8166	8.6952	8.6489	8.8107	8.714	8.6634	8.711	8.7961	8.8757	8.8814	8.8632	8.8688	8.905	8.8391	8.891	8.8386	8.8969	8.8769
591	Hnrpa01 protein (Fragment) OS=Perca flavescens OX=8167 GN=Hnrpa01 PE=2 SV=1	F1C717_PERFV	14 kDa	8.6603	8.6409	8.6891	8.701	8.6837	8.7691	8.4335	8.649	8.6222	8.579	8.6728	8.5541	8.5738	8.7429	8.5566	8.6134	8.55	8.5518	8.5449	8.674	8.5657	8.5782	8.5909	8.6658	8.6397	8.4804	8.4565	8.6469	8.4982	8.5429	8.5826	8.5875	8.5842	8.5908	8.5031	8.6417	8.7093	8.6123	8.6769	8.9287	8.9241	8.7786	8.2428	8.8386	8.7033	8.7999
592	Uncharacterized protein OS=Takifugu rubripes OX=31033 GN=LOC101077609 PE=3 SV=1	H2T1E8_TAKRU	21 kDa	8.9527	8.938	8.9031	8.9176	8.7665	8.9229	8.8939	8.8325	8.6508	8.9852	8.9404	8.8942	8.9172	9.0312	8.9014	8.862	8.8035	8.8971	8.8756	8.9925	8.8408	8.8106	8.5531	8.9355	8.8756	8.8903	8.6675	8.8552	8.8423	8.8346	8.8779	8.3985	8.7902	8.8004	8.7837	8.7474	8.9688	8.9774	8.8264	9.0271	8.8634	8.8219	9.021	8.8381	8.9179	9.091
593	60S ribosomal protein L15 OS=Siniperca knerii OX=214812 GN=rpl15 PE=2 SV=3	RL15_SINKN	24 kDa	9.1302	9.0973	9.0859	9.1239	8.9208	9.01	9.0733	9.0016	9.1495	9.0247	9.1372	9.0863	9.1485	9.0963	8.9581	9.1126	9.0247	9.1474	9.1035	9.1447	9.1256	9.0756	9.0163	9.102	9.0395	9.1393	9.0425	9.0967	9.0478	9.1143	9.0565	8.8377	9.0973	9.0963	9.1136	9.0024	9.0423	8.9438	8.894	8.7387	8.8351	8.9359	8.8835	8.8375	9.0003	8.9093
594	Proline dehydrogenase OS=Dicentrarchus labrax OX=13489 GN=PRODH2 PE=3 SV=1	E6ZH40_DICLA	52 kDa	8.2896	8.3058	8.2464	7.6278	8.3489	8.4117	8.3518	8.7446	8.3914	8.6337	8.4263	8.4017	8.1618	8.5397	8.4584	8.0391	8.762	8.4726	8.2818	8.2596	8.2305	8.0582	7.9479	8.1642	8.437	8.2859	8.4358	8.3615	7.9934	8.2749	8.5023	7.6886	7.876	8.2534	8.32	8.6079	8.3015	8.5143	8.2513	8.8106	8.8459	8.6745	8.8272	8.8374	8.502	8.0522
595	Allantoinase, mitochondrial OS=Larimichthys crocea OX=215358 GN=EH28_06892 PE=4 SV=1	A0A0F8B922_LARCR	51 kDa	8.8952	8.9442	8.9123	8.7759	8.8561	8.9132	8.6856	8.9193	8.8966	8.8252	8.781	8.811	8.9335	8.8325	8.6526	8.9548	8.9163	8.6702	8.5193	8.8732	8.888	8.7441	8.8308	8.9261	8.959	8.7791	9.0072	8.9388	8.9055	8.7427	8.8152	8.8052	8.8911	8.9401	8.9439	8.9157	8.8751	8.8009	8.7241	8.7743	8.814	8.803	8.9199	8.8367	8.9502	8.86
596	Dipeptidyl peptidase 3 OS=Gasterosteus aculeatus OX=69293 PE=3 SV=1	G3QAW5_GASAC	81 kDa	8.7112	8.5888	8.6763	8.8502	8.7634	8.8666	8.6681	8.7544	8.6239	8.7647	8.6887	8.4832	8.7517	8.8861	8.7197	8.5997	8.7196	8.7209	8.8165	8.8462	8.576	8.7785	8.5671	8.8018	8.7222	8.7519	8.6889	8.7906	8.6952	8.5621	8.4509	8.5717	8.7287	8.6161	8.6812	8.7516	9.0583	8.8057	8.8178	8.9341	8.9331	8.8171	8.8154	8.8367	8.6925	9.0954
597	Ubiquitin-conjugating enzyme E2 N OS=Larimichthys crocea OX=215358 GN=EH28_08798 PE=3 SV=1	A0A0F8CNW5_LARCR	17 kDa	8.8079	8.8309	8.6054	8.7652	8.7974	8.8474	8.6691	8.7242	8.585	8.7618	8.7012	8.7127	8.571	8.7688	8.7208	8.7563	8.7151	8.7211	8.6116	8.8721	8.8111	8.6607	8.5221	8.7191	8.7847	8.6555	8.7434	8.8302	8.741	8.635	8.5945	8.4623	8.6861	8.7241	8.6679	8.7665	8.8562	8.6958	8.7582	8.5306	8.8132	8.6888	8.6089	8.8367	8.7577	8.9173
598	Ornithine aminotransferase OS=Dicentrarchus labrax OX=13489 GN=OAT PE=3 SV=1	E6ZHM0_DICLA	48 kDa	8.4696	8.479	8.4481	8.6004	8.6313	8.6695	8.5116	8.5931	8.5904	8.6007	8.5433	8.579	8.6124	8.6158	8.5891	8.4824	8.5612	8.5834	8.5796	8.5828	8.19	8.621	8.534	8.5624	8.5365	8.4559	8.5025	8.7256	8.6313	8.6969	8.5193	8.6384	8.5302	8.5843	8.4069	8.5397	8.746	8.7627	8.6711	8.8025	8.7359	8.5751	8.6825	8.8306	8.6603	8.7272
599	60S ribosomal protein L13a OS=Anoplopoma fimbria OX=229290 GN=RL13A PE=2 SV=1	C3KH62_ANOFI	24 kDa	9.0862	8.5816	9.1255	8.9444	8.9162	9.0712	8.7273	9.0064	9.1849	9.0584	8.7193	8.8924	8.7953	9.0813	8.8938	9.2329	9.0406	9.1225	9.0919	9.1674	9.1621	8.5944	9.0194	8.8454	9.0311	8.8969	8.9686	9.1163	8.8498	8.9399	8.3497	8.4367	8.9198	8.638	9.0981	8.9564	9.104	8.5891	7.889	8.2047	8.9788	8.6446	8.2441	8.8306	8.3731	9.1137
600	Chromosome 7 SCAF14703, whole genome shotgun sequence (Fragment) OS=Tetraodon nigroviridis OX=99883 GN=GSTENG00022244001 PE=4 SV=1	Q4S8P8_TETNG	69 kDa	8.5498	8.629	8.6581	8.3928	8.7628	8.6814	8.4934	8.7446	8.6209	8.7832	8.6555	8.699	8.6198	8.7424	8.7798	8.4506	8.6905	8.5453	8.6719	8.6951	8.6989	8.6775	8.6217	8.6476	8.6735	8.5856	8.6916	8.5566	8.5822	8.6392	8.592	8.7338	8.5579	8.5111	8.6064	8.715	8.1482		8.5177	8.7136	8.8042	8.6815	8.8711	8.8299	8.5776	8.4427
601	Eukaryotic translation initiation factor 3 subunit C OS=Dicentrarchus labrax OX=13489 GN=EIF3C PE=3 SV=1	E6ZH39_DICLA	107 kDa	8.6974	8.5605	8.5317	8.4464	8.3784	8.6363	8.4	8.6251	8.4954	8.5943	8.5655	8.2539	8.4543	8.6384	8.6246	8.5933	8.5505	8.4857	8.5172	8.6013	8.4874	8.4782	8.5101	8.503	8.5408	8.5173	8.6247	8.7158	8.365	8.4393	8.4029	8.4844	8.4519	8.576	8.4865	8.4431	8.6414	8.5915	8.2548	8.5225	8.6659	8.5827	8.6813	8.8298	8.7329	8.615
602	Sorbitol dehydrogenase OS=Gasterosteus aculeatus OX=69293 PE=3 SV=1	G3PSH5_GASAC	40 kDa	8.7716	8.958	8.8293	8.6726	8.4767	8.196	8.2898	8.3047	8.8627	8.413	8.4512	8.507	8.7879	8.4988	8.7805	8.2835	8.662	8.5135	8.6022	8.6285	8.6355	8.7863	8.6265	8.5688	8.3453	8.5275	8.3283	7.8687	8.5757	8.858	8.5378	8.444	8.6266	8.2874	8.6281	8.5788	8.5863	8.7426	8.7297	8.9297	8.883	8.9595	8.8684	8.8292	8.8663	8.0492
603	40S ribosomal protein S26 OS=Gasterosteus aculeatus OX=69293 PE=3 SV=1	G3N6N0_GASAC (+3)	13 kDa	8.9085	8.399	8.4659	8.8856	8.8225	8.9414	8.7924	8.853	8.8086	8.4239	8.8943	8.8235	8.8033	8.9548	8.8071	8.9374	8.8045	8.8451	8.8705	8.4642	8.9555	8.8043	8.7694	8.8872	8.8725	8.874	8.8885	8.4343	8.8524	8.8275	8.7541	8.7166	8.8201	8.8664	8.7896	8.856	8.9261	8.8031	8.7887	8.7381	8.8693	8.7102	8.6025	8.829	8.7459	8.3471
604	Amine oxidase OS=Larimichthys crocea OX=215358 GN=EH28_03225 PE=3 SV=1	A0A0F8CK27_LARCR	62 kDa	8.1701	8.0328	7.6364	7.5047	8.4076	7.8031	8.098	8.2253	8.2519	8.452	8.0844	8.1529		8.4007	8.0873	7.8389	7.8443	7.8349	8.1151	8.2333		8.1723	7.72	7.9672	8.0054		8.2541	8.3038		8.3422	8.1021	8.5655	8.0408	8.0226	8.4366	7.7307	8.1618	8.324	8.357	8.4494	8.3831	8.3517	8.5763	8.8271	8.304	8.0229
605	Sideroflexin OS=Tetraodon nigroviridis OX=99883 GN=GSTENG00017009001 PE=3 SV=1	Q4SJX5_TETNG	36 kDa	8.3435	8.6081	8.4319	8.2152	8.648	8.441	8.6233	8.6093	8.6584	8.6199	8.6005	8.6473	8.5733	8.7337	8.6956	8.3691	8.6256	8.5042	8.5835	8.47	8.5215	8.5444	8.6357	8.4349	8.5605	8.443	8.6043	8.6162	8.4634	8.6563	8.6104	8.7296	8.5404	8.5363	8.6108	8.688	8.541	8.7899	8.5972	8.7976	8.8065	8.7482	8.7257	8.8263	8.7467
607	'Cytochrome b-c1 complex subunit 1, mitochondrial' OS=Dicentrarchus labrax OX=13489 GN=QCR1 PE=4 SV=1	E6ZFV8_DICLA	52 kDa	8.5981	8.662	8.6432	8.3806	8.7843	8.7822	8.6437	8.7739	8.7002	8.867	8.5612	8.7307	8.6218	8.7039	8.7019	8.3206	8.645	8.527	8.7057	8.6183	8.7442	8.5908	8.9641	8.6168	8.7028	8.6767	8.629	8.7597	8.7114	8.5276	8.5874	8.7386	8.5395	8.4988	8.6516	8.7672	8.8541	8.8072	8.7835	8.9179	8.9672	8.7146	8.818	8.8248	8.7785	8.8551
608	40S ribosomal protein S23 OS=Anoplopoma fimbria OX=229290 GN=RS23 PE=2 SV=1	C3KH37_ANOFI (+4)	16 kDa	8.9022	8.9306	8.9082	8.7898	8.666	8.7644	8.7469	8.7769	8.8457	8.7791	8.8834	8.799	8.8377	8.9215	8.698	8.8018	8.779	8.87	8.8992	8.9902	8.9084	8.7863	8.5905	8.7722	8.7747	8.8142	8.6749	8.8689	8.7973	8.8189	8.7418	8.4893	8.822	8.7025	8.8209	8.6991	8.9365	8.7508	8.7013	8.7064	8.8778	8.7648	8.7835	8.8246	8.7612	8.9079
609	Peroxisomal sarcosine oxidase OS=Larimichthys crocea OX=215358 GN=EH28_05856 PE=4 SV=1	A0A0F8ANK0_LARCR	43 kDa	7.6822	8.4045	8.2075	7.6893	8.2419	8.4949	7.7197	8.4699	8.2711	8.1613	7.7729	8.203	8.3946	8.4194	8.2833	8.2843	8.2754	7.713	8.3715	8.3626	8.1416	7.9406	7.938	7.8624	8.4195	8.0172	7.8187	8.3947	8.2431	7.9215	7.9026	7.9422	7.5731	8.4011	7.7876	8.1238	8.6523	8.4034	8.1843	8.7788	8.8537	8.2733	8.6408	8.823	8.7479	8.6777
610	Eukaryotic translation elongation factor 2b OS=Gasterosteus aculeatus OX=69293 PE=4 SV=1	G3PRF8_GASAC	95 kDa	9.2367	9.0463	9.3415	9.3651	9.1539	9.3035	9.0341	9.0599	9.1389	9.1167	9.3148	9.0919	9.0349	9.1087	9.0601	9.2427	9.0495	9.166	9.1108	9.123	9.3336	9.09	9.2541	9.241	9.2458	9.026	9.2406	9.0506	8.9831	9.1146	9.1601	9.1854	9.2912	9.251	9.0637	9.0963	9.0869	9.197	9.027	8.8753	8.9877	9.0014	8.891	8.8202	8.9026	9.104
611	Chromosome 10 SCAF14728, whole genome shotgun sequence OS=Tetraodon nigroviridis OX=99883 GN=GSTENG00023314001 PE=3 SV=1	Q4S6F5_TETNG	96 kDa	8.0163	8.0436	8.6002	8.3015	9.0196	8.3542	8.4109	7.9564	7.9426	8.294	8.5637	7.5936	8.3075	8.1253	8.2527	7.9476	8.4368	8.4992	8.2987	8.3649	8.4692	7.9933	8.3451	7.8131	8.2462	8.1947	8.6233	8.1253	8.2842	7.9476	7.9393	8.7169	8.3633	7.7188	7.767	8.1389	8.3289	8.5758	8.6746	8.1491	8.588	8.613	8.1932	8.8192	8.6243	8.6463
612	Myosin heavy chain 9 OS=Tetraodon nigroviridis OX=99883 GN=MYH9 PE=3 SV=1	H3D9D5_TETNG	228 kDa	8.9019	8.9246	8.9211	8.8835		8.9291	8.8484	8.7726		8.6766	8.8485	8.8226		8.8938	8.8352	8.8198	8.8664	8.8154	8.7973	8.9044	8.971	8.7807	8.7285	8.881	8.878		8.8716	8.8665	8.8883	8.7512	8.8211	8.6685	8.7391			8.8839	8.969	8.9862	8.9322	9.0161	8.7878	8.724	9.0229	8.8171	8.7424	8.9623
613	Tropomyosin alpha-3 chain OS=Larimichthys crocea OX=215358 GN=EH28_04509 PE=3 SV=1	A0A0F8AP03_LARCR	29 kDa	8.6319	8.5009	8.6299	8.7732	8.9224	8.4655	8.2669	8.3516	8.252	8.353	8.7443	8.687	8.2324	8.5216		8.4683	8.4336	8.3258	8.6136	8.7761	9.0084	8.3254	8.9408	8.533	8.5019	8.254	7.4248	9.0167	8.6667	8.5936	8.4572	8.7699	8.6659	8.4262	8.3238	8.4503	8.5695	8.0763	8.1993	7.5475	8.2311	8.3815	6.7606	8.8167	6.837	6.9875
615	Sideroflexin OS=Gasterosteus aculeatus OX=69293 PE=3 SV=1	G3Q298_GASAC	36 kDa	8.1962	8.4806	8.205	8.0291	8.6349	8.34	8.5214	8.5818	8.5609	8.5094	8.3715	8.4797	8.4451	8.6462	8.622	8.2187	8.5724	8.4157	8.4884	8.429	8.3814	8.3498	8.4918	8.3242	8.4249	8.3202	8.4875	8.6064	8.3113	8.5193	8.4378	8.7146	8.327	8.3756	8.5129	8.6342	8.406	8.6362	8.4416	8.8159	8.8032	8.6388	8.5194	8.8129	8.3551	8.2775
616	Hydroxysteroid (17-beta) dehydrogenase 4 OS=Takifugu rubripes OX=31033 PE=4 SV=1	H2V180_TAKRU	79 kDa	8.7243	8.8018	8.7984	8.7167	8.7573	8.7898	8.6096	8.8421	8.7469	8.6542	8.7221	8.6988	8.712	8.7976	8.644	8.7326	8.6866	8.7745	8.6589	8.8954	8.7998	8.6919	8.7058	8.7626	8.726	8.7417	8.8321	8.807	8.7788	8.7569	8.7581	8.7274	8.6102	8.6023	8.6719	8.7161	8.777	8.7836	8.8228	8.8449	8.8864	8.686	8.8064	8.8126	8.9145	8.9291
617	Phosphatidylethanolamine binding protein 1 OS=Gasterosteus aculeatus OX=69293 PE=4 SV=1	G3PMG0_GASAC	21 kDa	9.195	8.941	8.9278	8.6644	8.9285	8.9929	8.9986	8.1648	8.6838	8.8128	9.0421	8.9906	9.0241	9.1255	8.4588	8.7412	8.355	9.0372	9.0467	8.356	8.7095	8.8169	9.0669	8.702	8.6848	8.994	8.7321	8.5966	8.9728	9.0213	8.6151	8.999	8.7251	8.6664	8.5316	8.4538	9.0455	9.0719	8.7895	8.9054	9.0422	9.0673	9.0361	8.81	8.9657	8.9545
618	Sideroflexin OS=Takifugu rubripes OX=31033 PE=3 SV=1	H2S131_TAKRU	37 kDa	8.4326	8.6025	8.2874	8.2847	8.6875	8.3681	8.6733	8.6296	8.787	8.5502	8.6389	8.5608	8.5994	8.6882	8.7408	8.4533	8.6711	8.5838	8.5836	8.4354	8.5429	8.6364	8.6113	8.6335	8.4356	8.582	8.697	8.6354	8.5067	8.7284	8.5733	8.7814	8.5999	8.6736	8.6905	8.7279	8.4985	8.8143	8.5084	8.7651	8.7282	8.6934	8.5633	8.8091	8.7612	8.2536
619	Uncharacterized protein OS=Takifugu rubripes OX=31033 GN=atic PE=3 SV=1	H2V3V7_TAKRU	65 kDa	9.0448	8.8362	8.9323	8.9924	8.7741	8.9461	8.8825	8.8307	8.7132	8.9669	8.9676	8.8612	8.9303	8.9143	8.861	8.9194	8.8532	8.8257	8.885	8.9287	8.8449	8.8597	8.9633	8.8554	8.937	8.935	9.0281	8.9435	8.8374	8.8087	8.7733	8.9203	8.8305	8.7087	8.8408	8.769	8.9667	8.7473	8.7551	8.7385	8.7286	8.9316	9.4269	8.8086	8.9412	8.9983
620	Kynurenine 3-monooxygenase OS=Gasterosteus aculeatus OX=69293 GN=KMO PE=3 SV=1	G3NEZ5_GASAC	54 kDa	8.6624	8.3833	8.4901	8.4401	8.5552	8.7012	7.4423	8.5994	8.6149	8.8009	8.6493	8.4743	8.8276	8.6295	8.8518	8.508	8.6295	8.5227	8.4794	8.6174	8.5447	8.6563	8.052	8.2581	8.7635	8.7071	8.4403	8.5105	8.676	8.6811	8.7535	8.3393	8.2983	8.5291	8.8379	8.4574	8.8031	8.6853	8.4528	8.8593	8.88	8.7681	8.8037	8.8083	8.6979	8.5015
622	Myosin heavy chain 11 OS=Gasterosteus aculeatus OX=69293 GN=MYH11 PE=3 SV=1	G3Q639_GASAC	227 kDa	8.7338	8.7655	8.8088	8.7735	8.868	8.7509	8.8345	8.5989	8.5294	8.7125	8.6492	8.2774	8.6143	8.7919	8.7206	8.6375	8.7957	8.7671	8.72	8.8761	8.6443	8.7411	8.5336	8.6579	8.7905	8.6015	8.7545	8.7682	8.8849	8.7446	8.6511	8.5484	8.4625	8.555	8.6575	8.8472	8.8198	8.8704	8.776	8.9118	8.8777	8.5941	8.9511	8.8072	8.861	8.8044
623	Uncharacterized protein OS=Tetraodon nigroviridis OX=99883 PE=3 SV=1	H3CFL3_TETNG	168 kDa	8.7278	8.7655	8.8088	8.7473	8.868	8.7509		8.5843	8.5006	8.7069	8.6269	8.1795	8.6071	8.7774	8.7036	8.606	8.7928	8.7526	8.7169	8.8761	8.6309	8.7411	8.5355	8.626	8.7677	8.5756	8.7297		8.8612	8.7446	8.6254	8.5343	8.4462	8.5181	8.632	8.8381	8.8198	8.8704	8.776	8.9118	8.8777	8.5936	8.9511	8.8072	8.861	8.8044
624	Annexin OS=Gasterosteus aculeatus OX=69293 PE=3 SV=1	G3P1Z9_GASAC	56 kDa	8.6551	8.6476	8.7866	8.7691	8.6636	8.7623	8.6896	8.6265	8.7454	8.6569	8.7162	8.6292	8.7175	8.7457	8.6625	8.7578	8.6432	8.7192	8.818	8.6748	8.8056	8.645	8.6112	8.6909	8.7106	8.8789	8.7023	8.6563	8.6851	8.7243	8.6777	8.5202	8.6314	8.7459	8.6433	8.6008	8.9347	8.7841	8.7866	8.9041	8.8715	8.7122	8.8506	8.8053	8.7189	8.8994
625	Succinyl-CoA:3-ketoacid-coenzyme A transferase OS=Takifugu rubripes OX=31033 GN=OXCT2 PE=3 SV=1	H2UM91_TAKRU (+1)	57 kDa	8.1526	8.2664	8.0975	7.8924	8.4299	8.2868	8.2787	8.5958	8.5042	8.5624	8.2961	8.1515	8.4384	8.3506	8.5107	7.8277	8.5	8.3779	8.1099	8.2881	8.262	8.4797	8.0824	8.1214	8.4087	8.3831	8.2136	8.1513	8.33	8.4826	8.3293	8.2876	8.1213	8.0701	8.4189	8.1676	8.3447	8.5596	8.6735	8.7303	8.7766	8.5868	8.677	8.8047	8.5659	8.4807
626	Cytochrome P450, family 46, subfamily A, polypeptide 1, tandem duplicate 4 OS=Gasterosteus aculeatus OX=69293 PE=4 SV=1	G3NPF9_GASAC (+2)	59 kDa	8.3627	8.3828	8.2613	8.1834	8.2268	8.5457	8.2569	8.6875	8.4168	8.3138	8.0503	8.1244	8.3441	8.7235	8.6561	8.4067	8.6089	8.2848	8.1132	8.251	7.8178	8.2561	8.2358	8.0463	8.6292	8.3986	8.6219	8.4173	8.4872	8.0014	8.2494	8.3414	8.072	8.4907	8.3462	8.6543	8.7964	8.7977	8.7137	8.6678	8.7	8.3995	8.6934	8.804	8.6937	8.6927
627	Translocon-associated protein subunit alpha OS=Larimichthys crocea OX=215358 GN=EH28_04394 PE=4 SV=1	A0A0F8B0N9_LARCR	38 kDa	8.9082	8.9083	8.5574	8.8362	8.813	8.9335	8.7437	8.8541	8.8657	7.783	8.8647	8.8552	8.9119	9.0012	8.9668	8.9534	8.8003	8.8619	8.8599	8.6544	8.6197	8.5025	8.6943	8.883	8.9217	8.8423	8.8561	8.8065	8.5157	8.7911	8.7886	8.6334	8.8347	8.845	8.7831	8.8698	8.9158	8.8629	8.7914	8.7322	8.751	8.8241	8.8818	8.8023	8.8008	8.8083
628	Mitochondrial uncoupling protein 1 OS=Siniperca chuatsi OX=119488 PE=2 SV=1	D3TJL3_SINCH	34 kDa	8.7286	8.6986	8.5612	8.5205	8.8448	8.6847	8.6813	8.8052	8.826	8.9656	8.6901	8.7472	8.6738	8.8693	8.694	8.5552	8.7079	8.6622	8.732	8.6422	8.2827	8.5979	8.5075	8.5744	8.5425	8.6363	8.5157	8.7432	8.532	8.8466	8.7227	8.5454	8.5964	8.6356	8.7753	8.7292	8.5588	8.594	8.5333	8.6746	8.754	8.5222	8.6892	8.802	8.3468	8.6692
629	Copine I OS=Takifugu rubripes OX=31033 PE=4 SV=1	H2T0A9_TAKRU (+1)	61 kDa	8.5783	8.6966	8.8101	8.6085	8.6693	8.8459	8.6739	8.793	8.5121	8.836	8.6207	8.5692	8.651	8.824	8.7989	8.6692	8.7766	8.7534	8.5855	8.6883	8.8717	8.6441	8.5377	8.5917	8.7773	8.5841	8.7548	8.6471	8.7475	8.4891	8.5115	8.6499	8.4829	8.5377	8.5772	8.7384	8.8286	8.8096	8.7122	8.5732	8.9593	8.7759	8.8394	8.8009	8.7219	8.638
630	2,4-dienoyl CoA reductase 2, peroxisomal OS=Gasterosteus aculeatus OX=69293 PE=4 SV=1	G3P0U4_GASAC	32 kDa	8.8736	8.9381	8.7632	8.7452	8.898	8.8134	8.8619	8.8924	8.7456	8.9395	8.6861	8.7785	8.8878	8.7039	8.8205	8.7119	8.7871	8.7952	8.818	8.8681	8.5827	8.7363	8.809	8.7843	8.8574	8.7144	8.8028	8.8383	8.9376	8.7922	8.8763	8.7969	8.6081	8.7535	8.8278	8.6932	8.814	8.7361	8.6901	8.924	8.8398	8.7754	8.7864	8.7999	8.7533	8.9017
631	Hypoxia up-regulated protein 1 OS=Larimichthys crocea OX=215358 GN=EH28_07764 PE=3 SV=1	A0A0F8ACX5_LARCR	110 kDa	8.5753	8.8372	8.7142	8.5583	8.4804	8.6271	8.3607	8.6884	8.6626	8.7118	8.7558	8.5976	8.6048	8.8488	8.7122	8.594	8.5971	8.4683	8.7862	8.6928	8.8456	8.5747	8.6935	8.5068	8.7151	8.6333	8.6522	8.5045	8.6066	8.6141	8.3995	8.6357	8.5901	8.5779	8.3671	8.6697	8.96	8.7653	8.9203	8.7264	8.9545	8.8258	8.8404	8.7975	8.7072	8.8898
632	Fucose binding lectin OS=Dicentrarchus labrax OX=13489 PE=2 SV=1	B5AXH0_DICLA	34 kDa	8.3406	8.9964	8.4129	8.572	8.4583	8.6717	8.5477	8.7387	8.6829	8.6813	8.6147	8.6872	8.7271	8.6917	8.8234	8.3571	8.5837	8.5253	8.5802	8.5572	8.6625	8.4739	8.3561	8.4494	8.7677	8.6228	8.5708	8.3521	8.6265	8.6791	8.5751	8.2289	8.4079	8.4886	8.5229	8.6874	8.7599	9.0326	8.8443	8.9287	8.7342	8.5116	8.8736	8.797	8.8938	8.4809
633	Glutaredoxin-1 OS=Dicentrarchus labrax OX=13489 GN=GLRX1 PE=4 SV=1	E6ZG15_DICLA	12 kDa	8.8125	8.7494	8.8648	8.8737	8.8595	9.0093	8.7189	8.896	8.6562	8.7863	8.6948	8.7946	8.8229	8.9051	8.8894	8.7803	8.8666	8.5841	8.945	8.8574	8.8398	8.7578	8.7015	8.7839	8.8606	8.7061	8.8277	8.8572	8.8409	8.8377	8.6282	8.6234	8.801	8.7908	8.7883	8.8228	9.0835	9.0284	9.1059	9.0354	9.001	8.8051	8.9393	8.7965	8.8479	9.1128
634	Hydroxyacyl-CoA dehydrogenase OS=Dicentrarchus labrax OX=13489 GN=HADH PE=2 SV=1	A0A172EAM0_DICLA	33 kDa	9.0302	9.1839	9.1887	8.8151	9.2558	9.1285	9.0726	9.2698	9.0465	9.3555	9.1378	9.0983	8.9998	9.2634	9.2044	8.8791	9.2175	9.0622	9.1484	8.9492	9.2763	9.0365	8.9037	9.0226	9.2064	9.012	9.1988	9.1177	8.999	9.1398	8.8906	9.0713	8.939	9.0687	9.0716	9.2784	9.0696	9.2468	9.2091	9.0204	9.3536	9.1454	9.2054	8.7958	9.006	9.0314
635	Acyl-CoA-binding protein OS=Larimichthys crocea OX=215358 GN=EH28_09886 PE=4 SV=1	A0A0F8AVF5_LARCR	14 kDa	8.8518	8.7607	8.9129	8.8806	9.2464	8.9056	8.5217	8.9996	8.2232	8.9689	8.4819	8.5901	8.3036	9.1452	8.8906	8.4462	8.8076	8.511	8.4449	8.6828	8.6865	8.5952	8.7027	8.7658	8.807	8.4777	9.2746	8.9278	9.0048	8.621	8.6479	9.5929	8.619	8.8012	8.6069	8.8822	8.6186	8.3967	8.7912	8.7466	8.8713	8.5575	8.5004	8.7952	8.7257	8.6696
636	Hydroxypyruvate isomerase (Fragment) OS=Perca flavescens OX=8167 GN=hyi PE=2 SV=1	F1C775_PERFV	20 kDa	8.6623	8.5309	8.9301	8.3363	8.584	8.3036	8.3341	7.9641	8.791	8.7472	8.5996	8.8814	8.8397	8.8362	8.7018	8.8042	8.0299	8.1797	8.3671	8.7902	8.7485	8.4868	8.7187	8.6716	8.8508	8.5734	8.7203	8.7728	8.6692	8.3589	8.3526	8.9407	8.5239	8.5471	8.3149	8.7672	8.4457	8.5039	8.7968	8.444	8.3193	8.7486	8.7776	8.7918	8.3268	8.4718
637	Spectrin beta chain OS=Gasterosteus aculeatus OX=69293 PE=3 SV=1	G3QAQ6_GASAC	273 kDa	8.7587	8.758	8.6415	8.6824	8.5805	8.8664	8.5941	8.5998	8.4777	8.6257	8.7008	8.6467	8.628	8.8386	8.7121	8.4456	8.6211	8.7416	8.5628	8.7892	8.7054	8.5716	8.4374	8.5365	8.6693	8.5506	8.5563	8.5984	8.6999	8.6055	8.572	8.5892	8.521	8.6184	8.6422	8.6407	8.7273	8.7251	8.7645	8.7088	8.8344	8.622	8.7787	8.7911	8.6262	8.8143
638	Cytochrome c oxidase subunit OS=Dicentrarchus labrax OX=13489 GN=CX6B1 PE=3 SV=1	E6ZGT4_DICLA	10 kDa	8.3906	8.0011	8.3435	8.346	8.3868	8.4615	8.3319	8.4648	7.4495	8.5341	8.1547	8.5985	8.2526	8.8136	8.6974	8.064	8.1923	8.1423	8.5057	8.4617	8.5851	8.1144	8.5333	8.5645	8.684	8.4746	8.6457	8.9149	8.1249	8.6536	8.2168	8.4567	8.3328	8.6235	8.3015	8.791	8.147	8.6846	8.5103	8.6182	8.7816	8.3212	8.6669	8.7903	8.4473	7.6097
639	IQ motif containing GTPase activating protein 1 OS=Takifugu rubripes OX=31033 PE=4 SV=1	H2UD93_TAKRU	189 kDa	8.4869	8.7851	8.5351	8.555	8.6391	8.5374	8.7518	8.6423	8.6899	8.7431	8.6631	8.5148	8.6946	8.7286	8.7042	8.6659	8.6353	8.6483	8.6411	8.5356	8.6028	8.7444	8.3634	8.5877	8.4701	8.6318	8.6396	8.6924	8.7036	8.7048	8.6114	8.6054	8.6567	8.6056	8.8857	8.6507	8.6929	8.7777	8.6934	8.7283	8.5819	8.698	8.6474	8.7896	8.9164	8.6043
640	Ribosomal protein L3 OS=Gasterosteus aculeatus OX=69293 PE=3 SV=1	G3PNT5_GASAC	52 kDa	9.0773	9.0888	9.1538	9.0861	9.0211	9.0957	8.9897	9.07	9.1438	8.9914	9.1241	9.0518	9.0922	9.18	9.0463	9.1526	9.0367	9.4194	9.1207	9.5408	9.1516	9.0154	9.0585	9.4663	9.067	9.1171	9.0996	9.1565	9.1191	9.1117	8.9955	9.4393	9.0582	9.1053	9.0423	9.1055	9.1489	9.1199	9.1208	8.9227	9.1791	9.1029	8.0389	8.7892	8.7555	9.0753
641	Calmodulin 1b OS=Tetraodon nigroviridis OX=99883 PE=4 SV=1	H3CQN4_TETNG (+1)	17 kDa	8.7389	8.3633	8.5052	8.792	9.0273	8.7356	8.4618	8.8125	7.4384	8.521	7.9666	7.8428	8.3598	9.0268	8.7777	8.3091	8.5501	8.3215	7.8649	8.7711	8.2914	8.276	8.2434	8.6254	8.6502	8.3397	9.0444	8.3108	8.6368	7.9515	8.4846	9.1412	8.4787	8.6766	8.5619	8.7264	8.4887	8.4101	8.4234	8.6874	8.6233	8.5691	8.4215	8.7889	8.51	8.3575
642	Glutathione S-transferase mu, tandem duplicate 1 OS=Tetraodon nigroviridis OX=99883 PE=3 SV=1	H3DCF7_TETNG (+1)	26 kDa	8.5353	8.5566	8.6523	8.2892	8.5216	8.629	8.4626	8.6169	8.619	8.4847	8.5349	8.6121	8.4284	8.5047	8.6391	8.6927	8.5289	8.4867	8.6992	8.5498	8.7196	8.5743	8.6084	8.4375	8.4483	8.6386	8.5261	8.6361	8.5391	8.3334	8.229	8.4895	8.447	8.4257	8.4879	8.8061	8.8402	8.7417	8.722	8.7564	8.7527	8.6199	8.7411	8.7887	8.5814	8.8118
643	Actin-related protein 3 OS=Larimichthys crocea OX=215358 GN=EH28_01865 PE=3 SV=1	A0A0F8AHR7_LARCR	58 kDa	8.7223	8.724	8.7831	8.5224	8.6548	8.8027	8.5669	8.6682	8.4986	8.7164	8.7135	8.6422	8.5635	8.7092	8.6377	8.6407	8.5919	8.6036	8.655	8.7395	8.7135	8.5642	8.646	8.6652	8.6199	8.5227	8.5515	8.6736	8.5915	8.6199	8.6012	8.5472	8.5367	8.5668	8.541	8.5989	8.7399	8.6973	8.6384	8.852	8.8365	8.7707	8.776	8.7878	8.789	8.8714
644	40S ribosomal protein S24 OS=Gasterosteus aculeatus OX=69293 PE=3 SV=1	G3P1S2_GASAC (+5)	15 kDa	9.0551	9.0383	8.7627	9.5151	8.9012	8.969	8.8966	8.8932	8.8519	8.9657	9.0494	8.9856	8.9668	9.0048	8.9026	9.4178	8.5379	8.9531	8.7222	9.0581	9.0414	8.9379	8.7331	8.7468	8.3189	9.3769	8.8445	8.991	8.9798	8.9525	9.5237	8.7216	8.9765	8.962	9.4656	8.9283	9.0283	8.9997	8.8928	8.6601	8.6682	8.8107	8.9206	8.7869	8.8413	8.9553
645	Chromosome undetermined SCAF10221, whole genome shotgun sequence (Fragment) OS=Tetraodon nigroviridis OX=99883 GN=GSTENG00008263001 PE=4 SV=1	Q4T2N3_TETNG	70 kDa	8.8275	8.931	8.9951	8.9914	8.7773	9.0627	8.8258	8.8987	8.9113	8.9238	8.9225	8.9743	9.0142	8.7768	8.8709	9.0225	8.8681	8.9739	8.9801	8.9173	8.8844	8.8922	9.0288	8.9006	8.9187	9.035	8.8769	9.053	9.0255	8.9062	8.9091	8.8722	9.0997	8.9445	9.024	8.89	9.0625	8.8191	8.8988	8.8011	8.8326	8.8977	8.8741	8.7848	8.8257	9.0922
646	Acyl-CoA dehydrogenase long chain OS=Gasterosteus aculeatus OX=69293 PE=3 SV=1	G3PPG0_GASAC (+1)	49 kDa	7.7739	8.4296	8.5533	8.3259	8.3482	8.2529	7.8519	8.6819	8.5736	8.4387	8.4754	8.4143	8.4845	8.6786	8.6509	8.4285	7.9698	8.6946	8.3587	8.2294	8.6359	8.4227	8.4566	8.4472	8.7318	8.6665	8.2908	8.372	8.3821	8.6328	8.396	8.297	8.2894	8.6462	8.0693	8.4121	8.5415	8.6895	8.3648	8.4562	8.6777	8.5551	8.3027	8.7828	8.6976	7.8865
647	Creatine kinase B-type OS=Larimichthys crocea OX=215358 GN=EH28_06655 PE=3 SV=1	A0A0F8AM66_LARCR	53 kDa	7.5425	7.5382	8.4968		8.7802	8.2123	8.0645	7.4937	7.1903	8.4742	8.5738		8.1489	7.6154	8.3056	7.6278	8.0589	8.3756	8.2395	7.9321	8.264	7.6678		7.5345	7.6032	7.7984	8.3796	7.9014	7.9623		7.8154	8.5515	8.2742		7.3238	7.714	7.4861	8.5531	8.6026	7.74	8.5341	8.5748	7.8545	8.7823	8.6048	8.4239
648	Rab GDP dissociation inhibitor OS=Gasterosteus aculeatus OX=69293 PE=3 SV=1	G3Q6S8_GASAC	50 kDa	8.42	8.5485	8.4646	8.4205	8.491	8.7913	8.6424	8.733	8.7673	8.7871	8.152	8.414	8.6945	8.491	8.6893	8.4243	8.7729	8.8016	8.6503	8.3376	8.5043	8.7264	8.2717	8.5568	8.6963	8.7425	8.5029	8.4717	8.8242	8.6968	8.6522	8.3427	8.3469	8.3704	8.6963	8.4573	8.5697	8.6051	8.4942	8.2996	8.6917	8.7984	8.8704	8.7804	8.7622	8.3174
649	Peroxisomal enoyl-CoA hydratase/L-3-hydroxyacyl-CoA dehydrogenase (Fragment) OS=Dicentrarchus labrax OX=13489 GN=EHHADH PE=4 SV=1	T1QV97_DICLA	29 kDa	8.7807	8.7642	8.7338	8.7263	8.7879	8.8511	8.72	8.8888	8.7413	8.7044	8.7459	8.6361	8.8294	8.9483	8.7219	8.898	8.6027	8.8691	8.7692	8.9939	8.8719	8.7037	8.6843	8.7525	8.8883	8.807	8.9259	8.7959	8.8309	8.7374	8.7101	8.8378	8.6411	8.7303	8.6112	8.6508	8.9976	8.9165	8.9205	8.9204	8.9516	8.7259	8.9647	8.7792	8.785	9.1078
650	Alanine--glyoxylate aminotransferase 2, mitochondrial OS=Larimichthys crocea OX=215358 GN=EH28_09946 PE=3 SV=1	A0A0F8AX31_LARCR	58 kDa	8.5243	8.4002	8.4905	8.4059	8.5882	8.7563	8.5833	8.6384	8.5872	8.5316	8.2757	8.5866	8.5527	8.7301	8.5754	8.64	8.5136	8.3114	8.5163	8.576	8.3463	8.48	8.4772	8.562	8.7243	8.675	8.5336	8.6896	8.5895	8.6651	8.4704	8.4716	8.5405	8.7236	8.4864	8.5882	8.8477	8.9822	8.758	8.8567	9.0604	8.7375	9.0119	8.779	8.7652	8.4687
651	NHP2 non-histone chromosome protein 2-like 1 OS=Dicentrarchus labrax OX=13489 GN=NHP2L1 PE=4 SV=1	E6ZGP5_DICLA	14 kDa	8.8561	8.8266	8.9355	8.7548	8.8257	8.9272	8.6896	8.9313	8.7328	8.7825	8.8401	8.7649	8.362	8.9	8.832	8.831	8.7681	8.7672	8.829	8.9402	8.993	8.7127	8.8681	8.7543	8.8418	8.7188	8.7592	8.8938	8.7329	8.7418	8.7138	8.7768	8.6426	8.7759	8.6877	8.8223	8.9278	8.813	8.7761	8.8505	8.8676	8.7194	8.3618	8.7781	8.6667	8.8383
652	Transcription factor BTF3 OS=Epinephelus coioides OX=94232 PE=2 SV=1	B9V2Z3_EPICO (+2)	17 kDa	8.4924	8.4373	8.6791	8.77	8.6048	8.7035	8.4861	8.6937	8.4373	8.6747	8.6337	8.6236	8.3826	8.7293	8.639	8.6013	8.6561	8.5053	8.6857	8.5824	8.6858	8.5527	8.5602	8.5765	8.6966	8.4141	8.5496	8.6255	8.4951	8.492	8.4848	8.5549	8.6471	8.6182	8.2371	8.6793	8.7212	8.5385	8.6487	8.6667	8.7977	8.7005	8.6951	8.7775	8.4946	8.7644
653	Transcription factor BTF3 OS=Larimichthys crocea OX=215358 GN=EH28_04956 PE=3 SV=1	A0A0F8AU81_LARCR	17 kDa	8.5477	8.4378	8.698	8.7933	8.6048	8.7035	8.4772	8.6937	8.4288	8.6747	8.637	8.6234	8.3777	8.7293	8.639	8.6013	8.6561	8.5053	8.686	8.6048	8.7171	8.5514	8.5723	8.5755	8.6966	8.4141	8.5496	8.6415	8.4951	8.492	8.497	8.5654	8.6549	8.6043	8.2324	8.6793	8.7212	8.5487	8.6487	8.6667	8.7977	8.7005	8.6898	8.7775	8.4946	8.7644
654	Profilin OS=Larimichthys crocea OX=215358 GN=EH28_05360 PE=3 SV=1	A0A0F8AFV6_LARCR	15 kDa	8.8026	8.8167	8.8494	8.7436	8.7079	8.8339	8.6926	8.513	8.5524	8.7747	8.7995	8.7392	8.6543	8.7311	8.7006	8.7781	8.6723	8.7584	8.7389	8.7959	8.8132	8.6201	8.5733	8.6871	8.7352	8.6811	8.6751	8.7759	8.7293	8.6276	8.3393	8.5454	8.6476	8.6417	8.659	8.7597	8.9045	8.7306	8.867	8.4702	8.8634	8.7729	8.8059	8.7772	8.8044	8.9697
655	Chromosome 16 SCAF15113, whole genome shotgun sequence OS=Tetraodon nigroviridis OX=99883 GN=GSTENG00035214001 PE=4 SV=1	Q4RFQ8_TETNG	79 kDa	8.9708	8.9994	8.9976	8.8874	8.9322	9.0045	9.0116	9.0127	8.9107	8.9845	8.9803	8.9719	9.0516	9.0537	8.9405	8.9702	8.9994	8.8243	8.8767	8.9032	8.7282	8.8914	8.9487	9.0228	9.0288	9.0111	9.0566	8.9828	8.955	8.908	8.9143	9.0972	8.8639	9.0393	9.0081	8.8736	8.992	8.9884	8.9622	8.8929		8.974	8.6547	8.7753	8.7133	8.9727
656	Ribosomal protein L5 OS=Dicentrarchus labrax OX=13489 PE=2 SV=1	Q0GN71_DICLA	34 kDa	8.8356	8.9569	8.9121	9.1379	8.7689	8.9009	8.761	8.7769	9.0325	8.8346	9.0739	8.9471	8.9848	8.8592	8.7062	9.0311	8.806	8.9805	8.9051	8.9485	8.9899	8.9535	9.0788	9.0561	8.7999	9.1272	9.0555	8.9607	8.9146	9.1202	8.9532	8.9513	9.0064	9.0521	8.9382	8.8776	8.9498	8.9688	8.8503	8.902	8.892	8.8423	8.8591	8.7699	8.8518	9.002
657	Ribosomal protein L19 (Fragment) OS=Epinephelus bruneus OX=323802 PE=2 SV=1	G1FKG8_EPIBR	23 kDa	8.9972	8.9626	8.9547	9.0515	8.8513	8.7664	8.9578	8.8827	8.9957	8.7187	9.0561	9.024	8.9596	8.939	8.8035	9.0799	8.9545	8.994	9.0037	8.9571	9.1176	9.0133	9.0526	9.0518	8.8583	8.9626	8.9584	9.0263	8.9853	8.9775	8.89	8.8171	9.0112	8.5449	8.9289	8.8296	8.7728	8.8942	8.7845	8.238	8.557	8.8775	8.7818	8.7698	8.8948	8.5687
658	Chromosome undetermined SCAF14625, whole genome shotgun sequence (Fragment) OS=Tetraodon nigroviridis OX=99883 GN=GSTENG00019707001 PE=4 SV=1	Q4SE54_TETNG	103 kDa	8.3617	8.5076	8.5442	8.2268	8.1766	8.6631	8.7527	8.692	8.5194	8.8305	8.4951	8.1932	8.5125	8.6052	8.6444	8.3381	8.5838	8.2861	8.5142	8.3205	8.3976	8.2345	8.2984	8.0275	8.6057	8.5205	8.4733	8.3968	8.4495	8.4712	8.4968	8.2896	8.2676	8.2685	8.5951	8.4807	8.8452	8.7575	8.8398	8.7362	8.8779	8.5947	8.6671	8.7695	8.6152	8.61
659	Staphylococcal nuclease and tudor domain containing 1 OS=Tetraodon nigroviridis OX=99883 PE=4 SV=1	H3D0B3_TETNG	102 kDa	9.1704	8.8266	8.8762	9.2061	9.1603	9.1392	8.7968	9.0339	9.1885	8.8328	8.9011	9.1258	9.2881	9.141	9.0016	9.1664	9.1633	9.2609	8.9032	8.9513	8.9204	9.2178	8.9462	9.1724	9.0271	9.1998	9.2324	8.9821	8.8731	8.8208	9.1243	8.8982	9.1922	9.2213	9.1243	9.157	9.1803	8.9486	9.2155	8.9685	8.8446	8.7264	8.8572	8.769	8.8445	8.9492
660	Chromosome 11 SCAF14979, whole genome shotgun sequence OS=Tetraodon nigroviridis OX=99883 GN=GSTENG00027502001 PE=4 SV=1	Q4RX98_TETNG	91 kDa	8.4642	9.0512	8.6632	8.2047	8.746	8.8485	8.0787	8.8733	8.3597	8.2936	8.8302	8.3316	8.836	8.8482	8.9071		8.7948		8.8236	8.5914	8.8032	8.6541	8.069	8.3134	8.9529	7.9994	8.5122	8.6088	8.793	8.6824	8.3005			8.4316	8.1603	8.8815	8.5475	9.0881	9.0049	8.8372	8.7798	8.8767	8.7286	8.7687	8.7692	8.6923
661	Protein disulfide isomerase family A, member 6 OS=Gasterosteus aculeatus OX=69293 PE=3 SV=1	G3P4Y4_GASAC (+1)	49 kDa	8.2365	8.7924	8.2699	8.6585	8.4883	8.6635	8.1396	8.3456	8.8522	8.2637	8.752	8.61	8.7863	8.6983	8.6489	8.3164	8.5292	8.2406	8.6714	8.4096	8.5228	8.6438	8.7642	8.362	8.4094	8.506	8.7441	8.5985	8.3038	8.7015	8.4745	8.5429	8.3923	8.4085	8.2828	8.6572	8.8982	8.3063	8.8194	8.8572	8.813	8.9449	8.648	8.7683	8.67	8.8524
662	Polyadenylate-binding protein OS=Gasterosteus aculeatus OX=69293 PE=3 SV=1	G3NH89_GASAC	72 kDa	8.9995	8.9148	9.028	8.9484	9.028	9.0804	8.8741	9.0502	8.9385	9.0144	8.9561	8.8612	8.8195	9.1056	9.0133	8.9686	8.9523	8.91	8.9736	9.1197	9.0136	8.8858	8.989	8.9732	9.0292	8.8926	8.9929	9.0291	8.8674	8.8646	8.8531	9.0007	8.9178	8.9517	8.8992	9.0149	8.9894	8.9834	9.0124	8.8858	8.972	8.8735	8.8898	8.7676	8.848	9.0233
664	Eukaryotic translation initiation factor 4B OS=Dicentrarchus labrax OX=13489 GN=EIF4BB PE=4 SV=1	E6ZFG9_DICLA	71 kDa	8.4121	8.3656	8.0926	8.7066	8.6265	8.6578	8.5762	8.7139	8.6614	8.5176	8.7226	8.5909	8.402	8.7156	8.5055	8.6783	8.6041	8.5985	8.6843	8.4887	8.4688	8.5006	8.6696	8.5808	8.523	8.6364	8.6442	8.3312	8.5208	8.55	8.4605	8.3027	8.6124	8.6889	8.5067	8.548	8.7438	8.6083	8.4377	8.5867	8.6402	8.6392	8.6927	8.7656	8.5862	8.686
665	40S ribosomal protein S11 (Fragment) OS=Sander vitreus OX=283036 PE=2 SV=1	Q9DF26_SANVI	18 kDa	8.7674	9.1211	9.1706	9.0081	8.8481	9.1928	8.9938	8.9836	9.0257	9.1753	9.2318	9.0675	9.0666	8.7542	8.9079	9.1194	8.9798	9.0489	9.2292	9.2083	9.2423	8.9354	8.9623	9.029	9.0217	9.0493	8.809	9.1119	8.9973	9.0306	8.9334	8.7093	8.9536	8.9294	9.0115	8.938	9.1967	9.2434	9.0861	8.9706	9.1262	9.186	9.0231	8.7655	8.8178	9.2089
666	Dipeptidyl peptidase 3 OS=Takifugu rubripes OX=31033 PE=3 SV=1	H2TEX3_TAKRU	83 kDa	8.6155	8.4055	8.6007	8.7352	8.6781	8.9554	8.6419	8.7463	8.6422	8.725	8.6775	8.3737	8.7116	8.7985	8.7004	8.7188	8.6778	8.6909	8.6831	8.7887	8.645	8.6904	8.6279	8.727	8.6868	8.7097	8.6176	8.7318	8.6632	8.5126	8.362	8.4919	8.7036	8.5953	8.6491	8.7053	9.0145	8.8155	8.7688	8.8866	8.926	8.7931	8.7332	8.7649	8.5309	9.0604
667	Complement component c3 OS=Sparus aurata OX=8175 GN=C3 PE=2 SV=1	F8R6K2_SPAAU	185 kDa	8.9365	9.1658	8.9078	8.886	8.9254	9.1115	8.8706	9.0667	8.9011	8.7826	8.9851	8.9876	8.9796	9.0971	9.1123	8.9533	8.9481	8.7047	9.0176	9.133	9.1927	8.83	8.8866	8.8128	9.013	8.8451	9.0243	8.9035	8.9098	8.9038	8.8438	8.7181	8.9586	8.8901	8.6219	9.0823	8.9467	8.8632		8.8362	8.9104	8.9007	8.8396	8.7638	8.832	8.8821
668	Histidine ammonia-lyase OS=Takifugu rubripes OX=31033 PE=3 SV=1	H2V2G0_TAKRU	71 kDa	8.9264	8.8439	8.7989	8.7873	8.8054	9.0193	8.8159	8.8751	8.8677	8.8797	8.8691	8.8393	8.7512	8.8856	8.9358	8.7427	8.841	8.7867	8.8139	8.8407	8.7237	8.8513	8.7721	8.8695	8.8061	8.8056	8.7938	8.801	8.8543	8.8624	8.8252	8.708	8.7971	8.8676	8.86	8.7738	8.707	8.7434	8.7034	8.7955	8.9011	8.7344	8.7923	8.7625	8.6147	8.624
669	Histidine ammonia-lyase OS=Gasterosteus aculeatus OX=69293 PE=3 SV=1	G3NKY0_GASAC (+1)	73 kDa	8.9264	8.834	8.7881	8.8536	8.9733	9.0193	8.8159	8.8965	8.8948	8.8797	8.8627	8.8612	8.7512	8.9849	8.9695	8.7389	8.8846	8.8024	8.7798	8.8407	8.6815	8.9455	8.7721	8.918	8.8745	8.8245	8.8732	8.7621	8.8868	8.8746	8.8665	8.6965	8.84	8.8676	8.86	8.8202	8.6511	8.7109	8.6782	8.8365	8.9011	8.7344	8.7923	8.7625	8.5504	8.565
671	Uncharacterized protein OS=Takifugu rubripes OX=31033 GN=stt3a PE=4 SV=1	H2SG43_TAKRU	81 kDa	8.8193	8.8359	8.5713	8.6351	8.3143	8.641	8.6108	8.3877	8.6431	8.5357	8.7308	8.7132	8.7528	8.7902	8.5141	8.8075	8.7373	8.6903	8.4474	8.6952	8.6451	8.6239	8.4491	8.6989	8.6695	8.7178	8.8099	8.6255	8.6024	8.6052	8.6588	8.3219	8.6562	8.6935	8.6439	8.7589	8.5447	8.5196	8.5812	8.5958	8.4707	8.4982	8.7163	8.7608	8.6865	8.2776
672	Homeobox protein MSH-C OS=Larimichthys crocea OX=215358 GN=EH28_04723 PE=4 SV=1	A0A0F8AWH3_LARCR	54 kDa	8.7592	8.4801	8.7411	8.6459	9.0471	8.6988	8.8416	8.91	8.7907	8.8719	8.8063	8.92	8.7264	8.9883	8.9517	8.6446	8.9355	8.7732	8.8135	8.85	8.7923	8.8424	8.8477	8.533	8.8728	8.761	8.9366	8.8722	8.3397	8.8628	8.4645	8.976	8.6187	8.8298	8.563	8.9584	8.4292	8.8599	8.4484	8.8782	8.3497	8.2324	8.6764	8.7592	8.5092	8.2949
673	Aminomethyltransferase OS=Larimichthys crocea OX=215358 GN=EH28_03373 PE=3 SV=1	A0A0F8CC69_LARCR	46 kDa	8.3999	8.4572	8.3687	8.1964	8.5178	8.3922	8.54	8.5646	8.5266	8.5582	8.4299	8.4344	8.4702	9.1249	8.5323	8.3494	8.4873	8.4356	8.4517	8.4205	8.5283	8.4364	8.448	8.5077	8.4185	8.4656	8.5836	8.4791	8.4058	8.4589	8.3568	8.6016	8.3219	8.4613	8.388	8.5354	8.4438	8.7445	8.6456	8.6441	8.7656	8.5143	8.6479	8.7572	8.6908	8.4791
674	Purine nucleoside phosphorylase OS=Anoplopoma fimbria OX=229290 GN=PNPH PE=2 SV=1	C3KH91_ANOFI	33 kDa	9.0335	9.1025	9.206	8.9428	8.826	9.1942	8.9186	8.861	8.9188	9.0815	9.0179	9.1102	9.0174	8.8974	8.9415	9.082	8.9362	8.9454	9.0145	9.1289	9.0307	8.7746	9.0385	9.1221	8.9885	8.958	8.753	8.9945	8.9182	8.8409	9.0089	8.629	8.9868	8.8253	9.1285	8.878	8.9584	8.9436	8.8565	8.9822	9.007	9.111	9.0318	8.7558	8.8228	9.0066
675	AP complex subunit beta OS=Gasterosteus aculeatus OX=69293 PE=3 SV=1	G3P172_GASAC	106 kDa	8.5958	8.6139	8.5812	8.455	8.7155	8.6158	8.549	8.6889	8.4766	8.6115	8.5318	8.5144	8.5394	8.6041	8.6029	8.4416	8.5612	8.4433	8.499	8.6243	8.538	8.5028	8.4185	8.5708	8.5966	8.5434	8.5404	8.5595	8.5356	8.4091	8.5054	8.3614	8.4138	8.4739	8.5493	8.6905	8.6876	8.5632	8.5763	9.0217	8.7814	8.4891	8.7388	8.7556	8.7156	8.7395
676	Kynureninase OS=Tetraodon nigroviridis OX=99883 GN=KYNU PE=3 SV=1	H3DIG4_TETNG	52 kDa	8.8309	8.8869	8.8094	8.5593	8.634	8.7901	8.4364	8.514	8.4166	8.673	8.6936	8.7045	8.52	8.7064	8.6718	8.5742	8.4373	8.0507	8.4721	8.5961	8.527	8.3347	8.6283	8.5387	8.778	8.1033	8.7148	8.7151	8.4855	8.5981	7.5464	8.5972	8.5527	8.5091	8.7016	8.5889	8.8458	8.9403	8.6665	8.3781	8.6694	8.4543	8.8053	8.7539	8.7062	8.7115
677	CD36 antigen OS=Oplegnathus fasciatus OX=163134 GN=CD36 PE=2 SV=1	J7MAM6_OPLFA	57 kDa	8.7511	8.8428	8.753	8.5092	8.753	8.7924	8.88	8.9017	8.6834	8.8476	8.8161	8.7642	8.8097	8.87	8.7768	8.7552	8.8345	8.7213	8.7476	8.7614	8.6444	8.7409	8.732	8.8731	8.8511	8.7658	8.7291	8.7942	8.6887	8.7877	8.8449	8.818	8.6792	8.6068	8.8793	8.623	8.847	8.6228	8.6159	8.5751	8.5267	8.7309	8.4269	8.7523	8.5504	8.444
678	Carboxylic ester hydrolase OS=Takifugu rubripes OX=31033 PE=3 SV=1	H2RY35_TAKRU	58 kDa	9.1241	9.1611	8.9809	8.9382	9.0912	8.8917	9.0378	8.9046	9.0503	8.9829	9.1333	9.1015	9.1365	9.1386	9.1822	8.9978	9.1475	9.0512	9.1147	9.0334	8.7933	9.0733	8.9269	9.134	8.943	8.8482	8.9341	9.0317	9.2864	8.8459	8.8373	9.1839	9.0796	9.1842	9.0524	9.177	8.7718	9.0986	8.7972	8.8455	8.8369	8.9731	8.7337	8.7495	9.2804	8.6223
679	Hydroxysteroid (17-beta) dehydrogenase 4 OS=Gasterosteus aculeatus OX=69293 PE=4 SV=1	G3NSH6_GASAC	79 kDa	8.6535	8.7347	8.5826	8.5582	8.4312	8.697	8.4217	8.7363	8.5652	8.5778	8.6493	8.6317	8.5869	8.5896	8.6906	8.5782	8.4425	8.6317	8.504	8.7846	8.6899	8.441	8.4171	8.5059	8.7311	8.5734	8.639	8.5201	8.5917	8.6097	8.5563	8.4157	8.4164	8.4221	8.4987	8.3818	8.678	8.4705	8.6229	8.7079	8.7178	8.5702	8.7281	8.7487	8.7872	8.7941
680	Coatomer subunit alpha OS=Larimichthys crocea OX=215358 GN=EH28_06020 PE=4 SV=1	A0A0F8AJN2_LARCR	138 kDa	8.5516	8.5469	8.6231	8.6322	8.631	8.7025	8.4718	8.6422	8.4897	8.5791	8.5505	8.5158	8.486	8.6614	8.496	8.5923	8.5426	8.4559	8.6096	8.6091	8.6386	8.4439	8.5567	8.4582	8.6205	8.5212	8.5357	8.5405	8.4917	8.5116	8.546	8.611	8.3958	8.4831	8.3787	8.5469	8.6834	8.6516	8.6236	8.6912	8.742	8.6614	8.7738	8.7486	8.6737	8.6862
681	Hydroxysteroid (17-beta) dehydrogenase 4 OS=Tetraodon nigroviridis OX=99883 PE=4 SV=1	H3DH09_TETNG	79 kDa	8.7854	8.8405	8.8651	8.7873	8.8404	8.7821		8.7887	8.7024	8.6557	8.555	8.7222	8.7821	8.7462	8.4341	8.6826	8.7907	8.7411	8.7314	8.8684	8.7811	8.7591	8.7568	8.8486	8.8332	8.6951	8.7528	8.807	8.8535	8.8429	8.7002	8.6917	8.6756	8.6574	8.6229	8.8712	8.6537	8.7836	8.7857	9.025	8.8705	8.6855	8.7225	8.7465	8.7052	8.9291
682	Capping actin protein of muscle Z-line subunit alpha 2 OS=Gasterosteus aculeatus OX=69293 GN=CAPZA2 PE=3 SV=1	G3P3C4_GASAC	33 kDa	8.8161	8.7951	8.8604	8.6891	8.8647	8.8459	8.5556	8.7251	8.5106	8.8137	8.711	8.6387	8.6179	8.8651	8.7259	8.6769	8.6556	8.6369	8.7359	8.8779	8.8663	8.6363	8.7321	8.7459	8.7064	8.5797	8.6965	8.7888	8.6894	8.5945	8.5867	8.8136	8.6462	8.6567	8.5514	8.7652	8.8599	8.8456	8.7952	8.7943	8.7402	8.6845	8.7958	8.7462	8.8153	8.8676
683	Protein phosphatase 2, regulatory subunit A, beta b OS=Gasterosteus aculeatus OX=69293 PE=4 SV=1	G3P3K4_GASAC	66 kDa	8.8312	8.713	8.8732	8.7825	8.8275	8.9456	8.6939	8.6329	8.5867	8.7888	8.7587	8.7351	8.6158	8.8021	8.7381	8.7392	8.6188	8.6637	8.7501	8.8501	8.9387	8.4249	8.6315	8.6471	8.7275	8.611	8.673	8.7012	8.7491	8.5901	8.5025	8.6025	8.6713	8.6536	8.6024	8.7351	8.7733	8.7112	8.7573	8.8105	8.8749	8.72	8.8922	8.7433	8.7899	8.9346
684	Pitrilysin metallopeptidase 1 OS=Takifugu rubripes OX=31033 PE=4 SV=1	H2SWL2_TAKRU	91 kDa	8.455	8.5342	8.4584	8.3118	8.7006	8.6192	8.5644	8.6773	8.3939	8.6036	8.4662	8.4658	8.4574	8.5585	8.5711	8.4403	8.5518	8.45	8.5053	8.576	8.5862	8.4505	8.5607	8.3557	8.5746	8.4594	8.4	8.6369	8.5053	8.4176	8.3212	8.4812	8.4866	8.5162	8.4117	8.5592	8.6535	8.6615	8.5053	8.6455	8.7732	8.4608	8.6353	8.743	8.3974	8.4884
685	Proteasome activator complex subunit 1 OS=Oplegnathus fasciatus OX=163134 GN=PA28alpha PE=2 SV=1	J7FHW9_OPLFA	29 kDa	8.8285	8.8122	8.6546	8.7132	8.5816	8.6674	8.438	8.5144	8.5621	8.5292	8.5039	8.4699	8.5354	8.5857	8.5233	8.5461	8.5227	8.4823	8.6538	8.6715	8.6026	8.4218	8.2666	8.71	8.28	8.5681	8.3639	8.4778	8.5692	8.3239	8.3977	8.3202	8.4823	8.6282	8.4912	8.5997	8.7483	8.6308	8.4759	8.4668	8.5509	8.2185	8.6245	8.7428	8.8424	8.6792
686	Aminopeptidase OS=Takifugu rubripes OX=31033 PE=3 SV=1	H2SSU4_TAKRU	102 kDa	8.6332	8.587	8.6652	8.53	8.5717	8.6462	8.462	8.5564	8.4487	8.6082	8.5454	8.5428	8.4691	8.6342	8.5057	8.594	8.537	8.4932	8.5084	8.6282	8.6248	8.514	8.5132	8.5202	8.5586	8.4944	8.6095	8.6412	8.5866	8.4256	8.4085	8.5996	8.5098	8.4473	8.5226	8.5771	8.7197	8.5974	8.7017	8.5611	8.6521	8.6477	8.6998	8.7421	8.7352	8.6555
687	Aminopeptidase OS=Tetraodon nigroviridis OX=99883 PE=3 SV=1	H3CLC5_TETNG	100 kDa	8.6332	8.6575	8.6652	8.5377	8.5717	8.6462	8.465	8.5564	8.4487	8.6082	8.5668	8.5596	8.4707	8.6342	8.5057	8.6058	8.5526	8.4991	8.5084	8.6282	8.6347	8.5284	8.5845	8.5353	8.5586	8.4948	8.6271	8.6412	8.5921	8.4357	8.4345	8.6533	8.5286	8.4789	8.5226	8.5771	8.7197	8.5974	8.7017	8.5611	8.6521	8.6678	8.6998	8.7421	8.7635	8.6555
688	Mitochondrial electron transfer flavoprotein subunit beta (Fragment) OS=Sparus aurata OX=8175 GN=ETFB PE=2 SV=1	A0A2D1CH32_SPAAU	21 kDa	8.569	8.7874	7.9352	8.6108	8.5892	8.5446	8.931	8.7981	8.9484	8.8337	8.7663	8.7093	8.8104	8.6819	8.8298	8.3391	8.889	8.7407	8.7774	8.459	8.5795	8.9051	8.8756	8.888	8.5214	8.8486	8.9643	8.5017	8.4464	8.759	8.6943	8.8352	8.6677	8.9893	8.9026	8.8657	8.7629	9.0125	8.8062	8.6945	8.8736	8.74	8.5171	8.7417	8.6029	8.63
689	Alpha-actinin (Fragment) OS=Dicentrarchus labrax OX=13489 PE=2 SV=1	D9IL83_DICLA	14 kDa	8.8723	8.6895	8.4018	8.7171	8.62	8.845	8.6858	8.9437	8.96	8.8795	8.8842	8.6611	8.7539	8.5465	8.741	8.8186	8.8918	8.7195	8.5315	8.6223	8.6003	8.635	8.6519	8.8752	8.8332	8.8475	8.6572	8.8782	8.5515	8.8501	8.5552	8.6235	8.5981	8.8461	8.8964	8.6462	8.6899	8.7736	8.6544	8.6745	8.7047	8.6691	8.7492	8.7415	8.7919	8.6819
690	Secretion associated, Ras related GTPase 1B OS=Gasterosteus aculeatus OX=69293 PE=3 SV=1	G3N9C6_GASAC	22 kDa	8.565	8.3472	8.5781	8.5733	8.5844	8.6751	8.4736	8.5489	8.5899	8.7383	8.6475	8.2486	8.5797	8.7356	8.8661	8.5055	8.5369	8.554	8.65	8.6729	8.4953	8.4707	8.4506	8.6537	8.5689	8.5607	8.4682	8.5583	8.5817	8.5839	8.5857	8.37	8.5258	8.6119	8.4929	8.3662	8.6763	8.716	8.8027	8.7046	8.7395	8.7498	8.783	8.7412	8.7306	8.8574
691	ADP-ribosylation factor 6b OS=Gasterosteus aculeatus OX=69293 PE=3 SV=1	G3NYY9_GASAC	20 kDa	8.6016	8.639	8.4214	8.4771	8.45	8.563	8.6435	8.5587	8.5612	8.6067	8.5493	8.4481	8.5549	8.6499	8.1802	8.5349	8.4264	8.5106	8.4936	8.4244	8.2783	8.3735	8.1316	8.5775	8.3517	8.5511	8.4184	8.4164	8.4144	8.3298	8.5058	8.179	8.494	8.5104	8.4418	8.4402	8.4716	8.6045	8.5031	8.7634	8.6449	8.5734	8.6262	8.7403	8.6842	8.5206
692	Ribosomal protein L38 OS=Takifugu rubripes OX=31033 PE=3 SV=1	H2VA08_TAKRU	8 kDa	8.7372	8.8354	8.7612	8.7907	8.6205	8.6048	8.5128	8.6516	8.6773	8.6459	8.8	8.8426	8.6209	8.6984	8.5098	8.7089	8.6291	8.6528	8.8478	8.8781	8.7877	8.7037	8.8531	8.7176	8.7217	8.6187	8.6951	8.9083	8.7502	8.7673	8.7354	8.8802	8.8157	8.6211	8.7538	8.5565	8.7354	8.4429	8.7651	8.4817	8.3696	8.502	8.6063	8.7391	8.7351	8.7213
693	Fatty acid binding protein H8-isoform OS=Notothenia coriiceps OX=8208 GN=H8-FABP PE=2 SV=1	O57669_9TELE	15 kDa	9.4764	9.3743	9.2915		8.5093	9.1567	9.4187	9.3121		9.3593	9.3137	9.4401	9.3091	9.276	9.1724		9.3416		9.2857	9.0816	9.0326				9.3788	9.3295	8.7528	9.3338	9.2272			9.5545			9.4253	9.3126	8.7004	8.307	8.925	9.191	9.1652	9.3829	8.6984	8.7368	9.1326	9.1565
694	Kynurenine 3-monooxygenase OS=Larimichthys crocea OX=215358 GN=KMO PE=3 SV=1	A0A0F8AZE2_LARCR	54 kDa	8.7212	8.6064	8.6503	8.5493	8.7632	8.7654	8.6538	8.7114	8.683	8.8851	8.714	8.6597	8.806	8.8389	8.9333	8.5678	8.7224	8.7882	8.6613	8.7958	8.5704	8.6114	8.4802	8.3753	8.7471	8.6671	8.7352	8.6404	8.7912	8.676	8.7307	8.6294	8.5647	8.6021	8.7839	8.6825	8.8889	8.8408	8.6684	8.9008	8.8751	8.7715	8.8308	8.7345	8.6219	8.6825
695	Ras-related protein Rab-14 OS=Larimichthys crocea OX=215358 GN=EH28_02708 PE=4 SV=1	A0A0F8AHQ6_LARCR	24 kDa	8.818	8.7823	8.7312	8.7622	8.7458	8.8236	8.6612	8.7034	8.7127	8.7371	8.7833	8.7337	8.7737	8.8825	8.7702	8.7241	8.6826	8.7345	8.7542	8.8317	8.8488	8.6693	8.5975	8.756	8.7528	8.7452	8.7222	8.6867	8.7435	8.695	8.6933	8.5549	8.7288	8.703	8.7634	8.7627	8.8353	8.8697	8.7185	8.5137	8.4295	8.2468	8.7282	8.7338	8.1334	8.7463
696	Uncharacterized protein OS=Gasterosteus aculeatus OX=69293 PE=4 SV=1	G3N7X1_GASAC	24 kDa	8.818	8.7823	8.722	8.7414	8.726	8.8513	8.6543	8.6985	8.728	8.7371	8.7745	8.7099	8.7604	8.8672	8.8075	8.7147	8.6697	8.7364		8.8238	8.8488	8.6423	8.57	8.7326		8.7432	8.7259	8.6432	8.7329	8.6704	8.6828	8.5229	8.7131	8.6983	8.7692	8.8048	8.8257	8.8697	8.689	8.4954	8.4295	8.2468	8.722	8.7338	8.1171	8.7409
697	Heterogeneous nuclear ribonucleoprotein A0 OS=Larimichthys crocea OX=215358 GN=EH28_05616 PE=4 SV=1	A0A0F8AU74_LARCR	32 kDa	8.7116	8.7037	8.6876	8.6461	8.6422	8.7676	8.4999	8.6332	8.5816	8.6401	8.7532	8.6518	8.5026	8.6494	8.654	8.6243	8.5331	8.5078	8.6739	8.7085	8.6487	8.626	8.4681	8.6421	8.5368	8.4908	8.461	8.617	8.5237	8.6171	8.5927	8.3016	8.5447	8.5633	8.5045	8.5996	8.7767	8.7663	8.6159	8.7926	8.8434	8.6944	8.7568	8.733	8.6969	8.764
699	Uncharacterized protein OS=Takifugu rubripes OX=31033 PE=3 SV=1	H2TKH4_TAKRU	232 kDa	8.8768	8.8682	8.8193	8.8334	8.5478	8.8763	8.7601	8.6839	8.6343	8.5989	8.8394	8.7718	8.7124	8.8138	8.7568	8.7613	8.74	8.777	8.7768	8.8793	8.9138	8.7554	8.689	8.8514	8.7584	8.6278	8.7919	8.7973		8.7198	8.8059	8.623	8.7114	8.7543	8.7291	8.7976	8.9563	8.9414	8.896	9.0146	8.7878	8.6416	9.0137	8.7321	8.6945	8.9623
700	Nicotinamide phosphoribosyltransferase OS=Larimichthys crocea OX=215358 GN=EH28_10615 PE=4 SV=1	A0A0F8ALG4_LARCR (+1)	61 kDa	8.8023	8.7679	8.6225	8.6865	8.6532	8.9114	8.6311	8.7737	8.6353	8.6552	8.7836	8.6781	8.7212	8.7645	8.8948	8.6877	8.736	8.7033	8.8262	8.8037	8.7396	8.5743	8.6123	8.683	8.5752	8.5834	8.6858	8.6653	8.5384	8.54	8.6771	8.6135	8.6067	8.7435	8.6939	8.7897	8.5709	8.7916	8.4522	8.6817	8.8724	8.5773	8.6501	8.7316	8.7893	8.7656
701	Uncharacterized protein OS=Takifugu rubripes OX=31033 PE=4 SV=1	H2UST0_TAKRU	17 kDa	8.4641	8.1629	8.1482	7.8618	9.0246	8.2082	8.4952	8.6531	8.3247	8.7734	8.4196	8.3317	8.065	8.6134	8.8261	8.3764	8.5766	8.3439	8.0486	8.6097	8.2958	8.7408	8.086	8.207	8.3383	8.4198	8.7834	8.4329	8.7557	8.2631	8.401	8.2009	8.3534	8.6856	8.4548	8.7644	8.1211	8.1222	8.2169	8.6389	8.6841	8.4074	8.5138	8.7309	8.418	7.4263
702	5-aminoimidazole-4-carboxamide ribonucleotide formyltransferase/IMP cyclohydrolase OS=Gasterosteus aculeatus OX=69293 PE=3 SV=1	G3PQW2_GASAC	64 kDa	9.139	8.9934	8.8519	9.0442	8.8449	8.8262	8.9826	8.8498	8.7691	8.9449	9.01	8.9242	9.0004	8.9732	8.9203	8.9988	8.8798	8.8836	8.9657	8.9321	8.8258	8.9448	9.053	8.9182	8.9715	9.0125	9.1236	8.9316	8.9013	8.8503	8.8427	9.0184	8.9862	8.8667	8.9653	8.8255	8.9659	8.8099	8.8765	8.8493	8.7547	8.9139	8.9378	8.7309	8.9336	9.0974
703	Aminopeptidase OS=Gasterosteus aculeatus OX=69293 PE=3 SV=1	G3N6B7_GASAC	100 kDa	8.6625	8.6575	8.665	8.5538	8.5856	8.6348	8.4692	8.5686	8.4487	8.6084	8.5845	8.5659	8.4707	8.6331	8.4917	8.6321	8.5526	8.5111	8.5054	8.6483	8.6347	8.5412	8.5845	8.5462	8.5574	8.5057	8.6298	8.6679	8.5921	8.4739	8.4345	8.6696	8.5286	8.4892	8.5226	8.5689	8.7115	8.6209	8.7093	8.5608	8.6382	8.6678	8.6804	8.7307	8.7635	8.6958
704	Spectrin beta chain, brain 1 OS=Larimichthys crocea OX=215358 GN=EH28_11510 PE=4 SV=1	A0A0F8ADF9_LARCR	299 kDa	8.7628	8.757	8.5645	8.6885	8.5869	8.8241	8.517	8.5792	8.4458	8.6284	8.7008	8.6492	8.5624	8.7134	8.6605	8.466	8.5383	8.6738	8.577	8.7876	8.6368	8.5826	8.4715	8.5479	8.5477	8.5509	8.5363	8.6184	8.6874	8.5388	8.5619	8.5495	8.5329	8.6184	8.5872	8.6724	8.7389	8.7251	8.7645	8.6939	8.8507	8.5381	8.8005	8.7295	8.649	8.785
705	Actin-related protein 3 (Fragment) OS=Perca flavescens OX=8167 GN=ACTR3 PE=2 SV=1	F1C778_PERFV	47 kDa	8.6681	8.7155	8.704	8.4005	8.5998	8.7906	8.5669	8.5401	8.4776	8.6742	8.7025	8.6022	8.5635	8.6535	8.617	8.6407	8.5919	8.6036	8.6543	8.6867	8.7022	8.5642	8.5731	8.6652	8.6042	8.5128	8.5054	8.6736	8.5915	8.6199	8.6012	8.4207	8.5332	8.5551	8.5287	8.5835	8.6879	8.6758	8.6384	8.8267	8.7836	8.7498	8.77	8.7261	8.789	8.8297
706	Pyridoxal kinase OS=Anoplopoma fimbria OX=229290 GN=PDXK PE=2 SV=1	C3KH34_ANOFI	34 kDa	8.3887	8.4028	8.5873	8.4798	8.6126	8.6994	8.4354	8.4799	8.5276	8.2459	8.5391	8.4405	8.2052	8.7019	8.6929	8.2883	8.6117	8.2807	8.4094	8.5141	8.4678	8.0365	8.1664	8.4391	8.6917	8.4663	8.3277	8.4321	8.4735	8.3998	8.3471	8.4064	8.1856	8.4533	8.509	8.6653	8.669	8.7282	8.3485	8.6513	8.9293	8.6252	8.8383	8.7248	8.8304	8.6547
707	Cullin-associated NEDD8-dissociated protein 1 OS=Larimichthys crocea OX=215358 GN=EH28_07802 PE=4 SV=1	A0A0F8AS97_LARCR	137 kDa	8.7306	8.6363	8.6635	8.4806	8.6445	8.6966	8.3403	8.4549	8.3058	8.6748	8.628	8.5316	8.4213	8.6736	8.5426	8.5901	8.5412	8.524	8.5483	8.5124	8.693	8.5449	8.6433	8.4878	8.4923	8.4576	8.6245	8.7716	8.4817	8.4888	8.4277	8.4851	8.5303	8.3668	8.4073	8.504	8.7423	8.6073	8.6417	8.581	8.7028	8.4314	8.6309	8.7227	8.4643	8.8245
708	Sideroflexin-2 OS=Dicentrarchus labrax OX=13489 GN=SFXN2 PE=4 SV=1	E6ZHS7_DICLA	22 kDa	8.1773	8.3365	8.6774	8.3266	8.2725	8.3194	8.5023	8.501	8.7659	8.887	8.4802	8.2528	8.5523	8.3439	8.6242	8.3245	8.5774	8.4855	8.3062	8.1104	8.7643	8.5497	8.7711	8.6532	8.3429	8.6324	8.5613	8.2538	8.4654	8.8724	8.6516	8.7656	8.7759	8.8285	8.638	8.5918		8.5143	8.6257	8.704	8.7056	8.7708	8.3315	8.722	8.8031	7.6167
709	Karyopherin (importin) beta 1 OS=Gasterosteus aculeatus OX=69293 PE=4 SV=1	G3PPH3_GASAC	98 kDa	8.1482	8.3712	8.7464	8.3352	8.4082	8.54	8.2997	8.718	8.2621	8.8041	8.3442	7.9644	8.6124	8.5219	8.3088	8.2236	8.3211	8.3318	8.3404	8.361	8.7625	8.6743	8.1728	8.231	8.7849	8.277	8.3475	8.3096	8.3405	8.2713	8.1923	8.1385	8.2796	8.1657	8.3095	8.8323	8.6542	8.4228	8.559	8.6719	8.818	8.5622	8.7047	8.722	8.6638	8.7553
710	Chromosome undetermined SCAF13844, whole genome shotgun sequence (Fragment) OS=Tetraodon nigroviridis OX=99883 GN=GSTENG00012343001 PE=4 SV=1	Q4SUR3_TETNG	109 kDa	8.1993	8.3712	8.7464	8.3579	8.5758	8.54	8.2997	8.7817	8.2621	8.8041	8.3442	8.0486	8.6124	8.5219	8.3378	8.2412	8.3988	8.3318	8.3404	8.3886	8.7625	8.6743	8.1728	8.2424	8.7903	8.3286	8.3779	8.3096	8.3405	8.2713	8.1923	8.2227	8.3082	8.1657	8.3095	8.8399	8.6722	8.4228	8.559	8.6845	8.8238	8.5943	8.7161	8.722	8.6638	8.768
711	Importin subunit beta-1 (Fragment) OS=Perca flavescens OX=8167 GN=Kpna1 PE=2 SV=1	F1C6Y5_PERFV	90 kDa	8.1934	8.3712	8.7464	8.2598	8.3665	8.54	8.2687	8.718	8.2095	8.8041	8.3124	7.8705	8.6124	8.5219	8.3088	7.9056	8.3095	8.3318	8.323	8.3477	8.7625	8.6743	7.8482	8.1506	8.7849	8.277	8.2868	8.3096	8.336	8.2113	8.0509	7.9404		8.1053	8.2783	8.8323	8.6311	8.4228	8.481	8.6719	8.818	8.5622	8.7047	8.722	8.6638	8.77
712	Tropomyosin alpha-1 chain OS=Larimichthys crocea OX=215358 GN=EH28_04589 PE=3 SV=1	A0A0F8AT58_LARCR	42 kDa	8.7684	8.8117	8.7228	8.8547	9.0619	8.6306	8.3224	8.487	8.6483	8.5327	8.8114	8.6992	8.2459	8.9301	8.5877	8.2797	8.5398	8.5727	8.6849	8.7445	8.8304	8.5206	8.5015	8.4687	8.8966	8.6098	8.5108	8.7434	8.9343	8.3453	8.5194	9.2059	8.6055	8.4208	8.4921	8.5335	8.6496	8.9164	8.3063	8.7367	8.8869	8.4848	8.7574	8.7218	8.7934	8.6028
713	Tropomyosin alpha-4 chain OS=Larimichthys crocea OX=215358 GN=EH28_11898 PE=3 SV=1	A0A0F8D2I6_LARCR	29 kDa	8.7684	8.8117	8.7228	8.8547	9.0619	8.6306	8.3597	8.5347	8.6528	8.5327	8.8114	8.6992	8.2459	8.9301	8.6365	8.3656	8.5835	8.574	8.6849	8.7445	8.8304	8.5289	8.5334	8.4724	8.8966	8.6141	8.5108	8.7434	8.9343	8.3696	8.5194	9.2059	8.6055	8.4208	8.5187	8.5656	8.6496	8.9164	8.3032	8.7525	8.8869	8.5739	8.7574	8.7218	8.7934	8.6028
714	Ezrin a OS=Gasterosteus aculeatus OX=69293 PE=4 SV=1	G3NNC4_GASAC	69 kDa	8.7101		8.7336	8.8313	8.8541	8.7356	8.5731		8.6304	8.6583	8.7552		8.6248	8.6841	8.7665	8.4998	8.4988	8.791	8.6816	8.8597	8.8122	8.6586	8.7381	8.7382	8.5729		8.6695	8.7898	8.8085	8.7499	8.7834	8.7304	8.6347	8.5349	8.7693	8.6258	8.7322	8.7916	8.7754	8.7483	8.7961	8.8235	7.9915	8.7212	8.5586
715	Chromosome 18 SCAF14786, whole genome shotgun sequence (Fragment) OS=Tetraodon nigroviridis OX=99883 GN=GSTENG00026332001 PE=4 SV=1	Q4RZT6_TETNG	183 kDa	8.9008	9.145	8.888	8.8862	8.9333	9.1029	8.8747	9.053	8.9166	8.7239	8.9991	8.972	8.9576	9.0964	9.1159	8.95	8.9312	8.7164	9.0061	9.1184	9.2369	8.8365	8.8557	8.7916	9.0145	8.8739	9.0154	8.8888	8.9082	8.9378	8.8342		8.9517	8.8705	8.5976	9.0716	8.9734	8.9535	8.9542	8.7556	8.7122	8.8887	8.8807	8.7206	8.9017	8.8874
716	Dihydrolipoyl dehydrogenase OS=Tetraodon nigroviridis OX=99883 PE=3 SV=1	H3CFW6_TETNG	54 kDa	8.373	8.5358	8.4003	8.1226	8.5952	8.4829	8.5122	8.5745	8.458	8.5872	8.3021	8.5411	8.2181	8.7171	8.6292	8.3584	8.2869	8.4422	8.4502	8.4599	8.5226	8.1771	8.5171	8.2247	8.4972	8.4579	8.6057	8.5487	8.3295	8.4903	8.2978	8.5927	8.3265	8.4352	8.3883	8.5948	8.348	8.5482	8.2987	8.6316	8.6667	8.4627	8.6776	8.72	8.7162	8.3583
717	Target of myb1 membrane trafficking protein OS=Gasterosteus aculeatus OX=69293 PE=3 SV=1	G3NUL9_GASAC	45 kDa	8.562	8.526	8.4049	8.3905	8.7457	8.6624	8.554	8.2583	8.5798	8.544	8.266	8.293	8.5355	8.5867	8.5522	8.5405	8.4997	8.462	8.4536	8.6362	8.6095	8.2008	7.9398	8.2711	8.5872	8.5234	8.5461	8.1418	8.3539	8.4954	8.2201	8.719	8.5126	8.136	8.3974	8.5734	8.8834	8.7297	8.7621	8.8349	8.9444	8.5107	8.8502	8.7193	8.7015	8.8083
718	Serine--pyruvate aminotransferase, mitochondrial OS=Larimichthys crocea OX=215358 GN=EH28_06891 PE=4 SV=1	A0A0F8CAN0_LARCR	33 kDa	8.5102	8.8652	8.844	8.4408	8.3729	8.9051	8.7418	8.7941	8.5972	8.8094	8.7072	8.7271	8.8605	8.9715	8.9132	8.737	8.8772	8.6674	8.6838	8.9601	8.1538	8.6617	8.1973	8.5566	9.0061	8.7924	8.7728	8.6275	8.6308	8.6376	8.6031	8.3784	8.3582	8.8245	8.8363	8.3649	8.8757	8.8252	8.6784	8.9187	8.9064	8.5538	7.2712	8.7179	6.6381	8.8525
719	Flavin-containing monooxygenase OS=Larimichthys crocea OX=215358 GN=EH28_11099 PE=3 SV=1	A0A0F8CDS3_LARCR	50 kDa	8.3411	8.4372	8.8708	8.1476	8.6637	8.6722	8.9334	8.8472	8.359	8.6481	8.7494	8.8009	8.9216	8.8991	8.5733	8.2974	8.4461	8.8406	8.7471	8.6654	8.9127	8.6024	8.785	8.7452	8.8494	8.8164	9.0998	8.6947	8.5764	8.8792	8.6087	8.8077	8.255	8.8632	8.7767	8.8708	8.495	8.9384	8.6193	8.711	8.757	8.7404	8.8762	8.7173	8.7156	8.6177
720	Transketolase b OS=Gasterosteus aculeatus OX=69293 PE=4 SV=1	G3P6R2_GASAC	68 kDa	9.0403	8.8896	9.2908	8.9899	9.0926	8.9225	9.0719	8.9849	8.7555	8.8299	8.902	9.2408	9.2725	8.9821	8.7065	9.2004	8.9781	9.1787	8.8699	9.1644	9.1695	8.9096	9.1724	9.1296	8.7851	8.9421	9.2083	9.0725	9.3264	9.0712	9.1062	8.9082	9.3893	9.1795	9.2134	9.2119	9.0331	8.9451	8.9257	8.8035	8.6535	8.837	8.8472	8.7138	9.0469	9.044
721	Uncharacterized protein OS=Tetraodon nigroviridis OX=99883 PE=4 SV=1	H3CSQ1_TETNG	52 kDa	8.72	8.6209	8.3565	8.5315	8.5743	8.5235	8.7522	8.723	8.7514	8.4147	8.5671	8.5422	8.5533	8.6345	8.6948	8.5554	8.7256	8.7156	8.5064	8.3421	8.4229	8.7429	8.5412	8.6097	8.6297	8.531	8.5999	8.3403	8.4028	8.5002	8.4824	8.4973	8.5544	8.8476	8.7363	8.7038	8.7414	8.7045	8.6849	8.7121	8.6982	8.692	8.6747	8.712	8.8168	8.6065
722	Uncharacterized protein OS=Takifugu rubripes OX=31033 PE=4 SV=1	H2UUE9_TAKRU (+1)	56 kDa	8.72	8.5938	8.3515	8.5315	8.5735	8.4987	8.7522	8.723	8.7514	8.387	8.5465			8.6345	8.6948		8.7256	8.7156	8.4786	8.2843	8.3389	8.737		8.5971		8.531	8.5963		8.3117	8.48	8.4824		8.5316	8.8476	8.7363	8.7038	8.7467	8.6913	8.6849	8.7148	8.6982	8.6882	8.6747	8.712	8.7987	8.6065
723	Nuclease domain-containing protein 1 OS=Larimichthys crocea OX=215358 GN=EH28_02228 PE=4 SV=1	A0A0F8D1X1_LARCR	39 kDa	8.8875	8.8598	8.7324	8.797	8.6066	8.8396	8.7074	8.6577	8.8292	8.6913	8.9363	8.8515	8.7231	8.8602	8.761	8.8614	8.7358	8.8063	8.8206	8.8773	8.9427	8.7219	8.7146	8.8287	8.8436	8.8517	8.8963	8.8088	8.8655	8.8456	8.6687	8.772	8.8615	8.8996	8.7346	8.7922	8.9247	8.8971	8.7708	8.6887	8.7609	8.7667	8.7022	8.7108	8.6398	8.9135
724	UDP-glucuronosyltransferase (Fragment) OS=Dicentrarchus labrax OX=13489 GN=UDP PE=2 SV=1	A0A1Z2RTX3_DICLA	25 kDa	8.6001	8.6149	8.8565	8.3939	8.5038	8.843	8.6367	8.6329	8.7211	8.5427	8.7976	8.7132	8.754	8.9316	8.6842	8.5294	8.6105	8.4756	8.8171	8.6198	8.8511	8.7238	8.4329	8.7155	8.6784	8.5747	8.8385	8.5025	8.8562	8.7034	8.721	8.6832	8.6623	8.5841	8.7144	8.6214	8.7348	8.9006	8.6662	8.7452	8.6968	8.7188	8.8343	8.7093	8.7823	8.5383
725	Ezrin OS=Larimichthys crocea OX=215358 GN=EH28_03454 PE=4 SV=1	A0A0F8C8K1_LARCR	114 kDa	8.7447	8.7479	8.7355	8.7782	8.8194	8.705	8.5545	8.5694	8.5939	8.7118	8.7512	8.7615	8.6772	8.7331	8.7664	8.569	8.551	8.7564	8.6713	8.8546	8.8801	8.7153	8.6962	8.6934	8.6461	8.6016	8.6582	8.722	8.8129	8.6809	8.7238	8.6953	8.598	8.5336	8.7222	8.6118	8.7839	8.7898	8.8151	8.7717	8.8926	8.8036	7.9907	8.709	8.5856	8.7352
726	Cpne1 protein (Fragment) OS=Dicentrarchus labrax OX=13489 GN=CPNE1 PE=4 SV=1	E6ZGF6_DICLA	45 kDa	8.6589	8.742	8.738	8.6375	8.7332	8.7843	8.5787	8.71	8.6079	8.7397	8.6908	8.5846	8.5744	8.6405	8.6357	8.7171	8.6652	8.6551	8.6481	8.7299	8.8223	8.6114	8.6705	8.6077	8.6893	8.6011	8.6869	8.6915	8.6587	8.5799	8.4995	8.6162	8.5625	8.5624	8.5604	8.6402	8.8342	8.8703	8.8377	8.7075	8.7663	8.7497	8.8004	8.7086	8.741	8.8524
727	Uncharacterized protein OS=Gasterosteus aculeatus OX=69293 PE=4 SV=1	G3PPX6_GASAC	68 kDa	8.7348	8.7941	8.7654	8.8272	8.8623	8.7401	8.6186	8.5889	8.6304		8.7852	8.8013	8.6567	8.7295	8.7863	8.566		8.791	8.7222	8.8805	8.8422	8.7213	8.7444	8.7246		8.6284	8.6968	8.8158	8.8079	8.7498	8.7834	8.7327	8.6347	8.5791	8.7693	8.6573	8.7523	8.7916	8.7786	8.72	8.8173	8.8076	7.9164	8.7079	8.5624	8.7264
728	Citrate synthase OS=Dicentrarchus labrax OX=13489 GN=CS PE=2 SV=1	A0A172EAL9_DICLA	52 kDa	8.3959	8.5977	8.5061	8.1872	8.5534	8.4558	8.7126	8.5195	8.3333	8.7837	8.665	8.6734	8.5031	8.6569	8.6981	8.3231	8.7153	8.3555	8.5844	8.4285	8.7523	8.5754	8.686	8.5744	8.5802	8.3605	8.4946	8.6631	8.5535	8.3269	8.5045	8.6286	8.3272	8.2964	8.3676	8.5807	8.6262	8.7864	8.5625	8.6502	8.5	8.4935	8.7439	8.7073	8.6488	8.6009
729	2-oxo-4-hydroxy-4-carboxy-5-ureidoimidazoline decarboxylase OS=Dicentrarchus labrax OX=13489 GN=PRHOXNB PE=4 SV=1	E6ZIS3_DICLA	20 kDa	8.9701	8.7483	8.8901	8.7786	8.9039	8.8944	8.6787	8.7815	8.7	8.8043	8.8067	8.7737	8.6913	8.7042	8.6488	8.765	8.8125	8.8791	8.738	8.9653	8.803	8.6546	8.765	8.8752	8.9032	8.7342	8.6927	8.8109	8.8469	8.5866	8.7224	8.649	8.6728	8.7126	8.8468	8.6872	8.8947	8.8191	8.4572	8.7911	8.897	8.6759	8.8182	8.7057	8.5871	8.9647
730	Proteasome subunit beta OS=Anoplopoma fimbria OX=229290 GN=PSB1A PE=2 SV=1	C3KIP5_ANOFI	26 kDa	8.8453	8.7551	8.7778	8.7279	8.739	8.8401	8.7165	8.7667	8.5973	8.6491	8.6459	8.5894	8.5863	8.8087	8.6905	8.7946	8.7608	8.7852	8.632	8.7935	8.7782	8.6011	8.7787	8.6252	8.808	8.7202	8.794	8.6764	8.6259	8.5453	8.5002	8.7578	8.7297	8.7278	8.6293	8.7429	8.7851	8.5797	8.7304	8.5937	8.682	8.6598	8.6405	8.7045	8.7367	8.8074
731	40S ribosomal protein S4 OS=Gasterosteus aculeatus OX=69293 PE=3 SV=1	G3Q4H1_GASAC	30 kDa	8.7996	8.699	8.6756	8.8329	8.4349	8.8038	8.7514	8.771	8.917	8.7453	8.9927	8.8012	8.8291	8.5103	8.677	8.943	8.8346	8.8987	8.8374	8.9081	8.9083	8.8102	8.8927	8.8776	8.759	8.9974	8.7961	8.7088	8.8572	8.9519	8.8311	8.6756	8.8323	8.8445	8.9663	8.5667	8.9513	8.8449	8.8554	8.7071	8.6241	8.8318	8.7303	8.703	8.6439	8.958
732	Arsenite methyltransferase OS=Gasterosteus aculeatus OX=69293 PE=4 SV=1	G3Q2P3_GASAC (+3)	40 kDa	8.7904	8.714	8.719	8.659	8.6465	8.7201	8.454	8.5398	8.489	8.6562	8.6682	8.6887	8.6903	8.7083	8.5725	8.7294	8.4541	8.675	8.5089	8.7208	8.6801	8.525	8.5452	8.5956	8.5794	8.6434	8.6214	8.7583	8.6385	8.5604	8.5756	8.5352	8.6699	8.58	8.6045	8.7183	8.7841	8.6205	8.7821	8.6577	8.6193	8.7405	8.7716	8.7024	8.6801	8.8177
733	Aspartate dehydrogenase domain containing OS=Gasterosteus aculeatus OX=69293 PE=4 SV=1	G3PHN4_GASAC	30 kDa	8.8355	8.7617	8.7525	8.427	8.5146	8.7624	8.5302	8.5674	8.3251	8.5844	8.6022	8.5968	8.5604	8.5688	8.4874	8.7469	8.5153	8.6723	8.5378	8.7536	8.6306	8.5182	8.6126	8.7276	8.719	8.3964	8.7156	8.6918	8.62	8.3207	8.3047	8.6841	8.6817	8.7401	8.5298	8.6727	8.9093	8.5922	8.7629	8.7116	8.7703	8.6785	8.8321	8.7017	8.7797	8.8861
734	Chromosome 13 SCAF14769, whole genome shotgun sequence (Fragment) OS=Tetraodon nigroviridis OX=99883 GN=GSTENG00025595001 PE=4 SV=1	Q4S1E1_TETNG	54 kDa	8.4641	8.6566	8.5043	8.6054	8.7078	8.4424	8.6439	8.7756	8.8141	8.8256	8.3411	8.7167	8.6175	8.5629	8.6514	8.5738	8.7286	8.5511	8.7002	8.5209	8.5058	8.759	8.7985	7.4494	8.7469	8.5591	8.7825	8.6787	8.5712	8.858	8.7566	8.7749	8.8127	8.6623	8.5836	8.8815	8.6405	8.6126	8.6304	8.4162	8.4995	8.593	8.561	8.7011	8.348	8.6127
736	Glutathione S-transferase (Fragment) OS=Haemulon aurolineatum OX=236586 PE=2 SV=1	A0A1Q1NN40_9TELE	23 kDa	9.2303	9.2804	9.299	9.1519		9.2614	9.0791	8.535	9.3834	7.7923	8.5159	9.4	9.3735	9.1438		9.4179	8.4491	8.987	8.9268		8.9504		8.9588	8.8137	9.0414	9.1779	9.0359	8.9896	9.3265	8.7907	8.7343	8.6702	9.3551	8.7863	8.976	8.5573	9.3123	9.3243	9.2719	9.0846	9.0387	9.0086	8.9085	8.6995	9.4572	8.7076
737	Complement component c3 OS=Epinephelus coioides OX=94232 PE=2 SV=1	G4WAB7_EPICO	185 kDa	8.9381	9.1531	8.888	8.8862	8.9333	9.1029	8.8586	9.053	8.9039	8.7161	8.9745	8.972	8.9815	9.0859	9.0967	8.95	8.9312	8.7056		9.1184	9.1553	8.8365		8.7916	9.0001	8.8727	9.0154	8.8888	8.9082	8.8981	8.8342	8.7318	8.9517	8.8713	8.6216	9.0716	8.9342	8.8272	8.9495	8.8141	8.7351	8.84	8.8203	8.6989	8.8069	8.8874
738	Uncharacterized protein OS=Takifugu rubripes OX=31033 GN=LOC101062757 PE=4 SV=1	H2SPE5_TAKRU	68 kDa	8.7348	8.7941		8.8245	8.8456			8.5872	8.6304	8.7124	8.7852	8.8013	8.6473	8.6875		8.557	8.5352	8.791	8.7222	8.8805	8.8262	8.7164	8.7444	8.7246			8.6865	8.8158	8.8079			8.734	8.6347		8.7693	8.6474	8.7315	8.7916	8.7786	8.7176	8.8038	8.799		8.6982	8.553	8.7036
739	Electron transfer flavoprotein-ubiquinone oxidoreductase, mitochondrial OS=Larimichthys crocea OX=215358 GN=EH28_11954 PE=4 SV=1	A0A0F8C6H0_LARCR	69 kDa	8.4225	8.6753	8.5845	8.3848	8.2918	8.6085	8.6555	8.6958	8.7808	8.8234	8.6235	8.6345	8.5889	8.7977	8.774	8.5697	8.6165	8.5754	8.5386	8.5971	8.8556	8.6864	8.7298	8.6388	8.5104	8.5389	8.8399	8.6635	8.6203	8.696	8.521	8.745	8.6343	8.6553	8.4817	8.773	8.7561	8.7511	8.5618	8.7263	8.7696	8.4957	8.6444	8.6974	8.508	8.5208
740	Aldehyde dehydrogenase (Fragment) OS=Epinephelus coioides OX=94232 GN=ALDH PE=2 SV=1	Q5IGR0_EPICO	24 kDa		8.949	8.7231	8.7242	8.9569	8.8748	8.8849	8.9821	8.9033	9.0273	8.8435	8.8975	8.865	8.9829			8.9725		8.7428	8.8985	8.9626	8.8624	8.8356	8.8921	8.9903		8.9927	8.9247	8.9247	8.8306	8.8521	8.7599	8.8007	8.9258	8.6894	8.993	9.0936	9.1903	8.3371	9.0813		9.0527	8.189	8.697		8.9573
741	Peptidylprolyl isomerase OS=Gasterosteus aculeatus OX=69293 PE=4 SV=1	G3NSC0_GASAC (+1)	15 kDa	8.8033	8.9465	8.8262	8.8209	8.8828	8.9073	8.6789	8.9791	8.873	8.8397	9.0193	8.7902	8.8776	9.0436	9.014	8.9239	8.7489	8.7934	8.8813	8.9353	9.0932	8.8061	8.8527	8.9082	8.9398	8.9171	8.873	8.8477	8.9429	8.8877	8.7466	8.6654	8.7896	8.9225	8.7232	8.9415	8.7872	8.9374	8.7204			8.7768	8.7747	8.6932	8.8579	8.5738
742	Solute carrier family 25 (mitochondrial carrier; phosphate carrier), member 3a OS=Tetraodon nigroviridis OX=99883 PE=3 SV=1	H3CP58_TETNG	40 kDa	8.4983	8.321	8.5259	8.6235	8.8106	8.5368	8.8817	8.6557	8.8723	8.6921	8.7152	8.7992	8.8059	8.6296	8.6936	8.527	8.8126	8.8855	8.7226	8.3965	8.5491	8.7816	8.7867	8.894	8.5866	8.8283	8.7444	8.7501	8.4986	8.8929	8.9197	8.4872	8.6756	8.7923	8.8704	8.6311	8.4564	8.6734	8.3482	8.6211	8.6587	8.7359	8.8067	8.6923	8.6396	8.3796
743	Trypsinogen 2 OS=Takifugu obscurus OX=309541 PE=2 SV=1	C7DY49_TAKOB	26 kDa	7.6711	8.8613	9.0584	8.9359	8.7392	9.0928	9.4141	8.4785	8.8933	8.924	9.3167	9.1582	8.8305	9.1832	9.0015	9.3994	9.1162	8.8243	9.5527	9.0952	9.1432	8.7411	9.0002	9.0615	8.9111	9.1028	8.8163	9.2934	9.6868	8.9527	8.7828	9.4196	8.646	9.1663	9.0806	9.6977	8.7973	9.2128	7.883	9.3327	8.7588	7.9175	9.5843	8.6901	8.872	9.1254
744	Moesin a OS=Gasterosteus aculeatus OX=69293 PE=4 SV=1	G3QAF5_GASAC	68 kDa	8.7642	8.7724	8.7262	8.7948	8.8267	8.7753	8.6101	8.6502	8.5774	8.7124	8.7595	8.7503	8.6725	8.7358	8.7176	8.566	8.6027			8.8522	8.9095		8.7506	8.7033	8.6702	8.578	8.6899			8.6692	8.7372	8.7061	8.5697	8.5955	8.7314	8.6447	8.7343	8.7749	8.7786	8.7196	8.846	8.7896	8.0771	8.6872	8.6185	8.711
745	Desmoplakin a OS=Takifugu rubripes OX=31033 PE=4 SV=1	H2SFZ6_TAKRU	289 kDa	8.4794	8.4444	8.4385	8.4038	8.4308	8.4661	8.2403	8.3864	8.2606	8.4502	8.388	8.4846	8.3015	8.3735	8.5203	8.2398	8.4577	8.4526	8.3142	8.4472	8.4757	8.3839	8.355	8.5454	8.304	8.3085	8.454	8.5252	8.3309	8.3015	8.3903	8.0008	8.1923	8.2604	8.5275	8.5294	8.4379	8.3626	8.4012	8.5642	8.6052	8.5176	8.6737	8.6867	8.4822	8.466
746	Group XIIB secretory phospholipase OS=Dicentrarchus labrax OX=13489 GN=PLA2G12B PE=2 SV=1	A0A172EAM2_DICLA	23 kDa	8.6269	8.6327	8.6531	9.0973	8.6448	8.73	8.9184	8.7572	8.8967	8.7589	8.7951	8.7762	8.8778	8.5322	8.7894	8.832	8.8777	8.97	8.8748	8.5754	8.625	8.7013	8.9516	8.9534	8.9557	8.8462	8.6726	8.5064	8.7504	9.0285	8.8956	8.6491	8.9413	9.0305	8.9225	8.6394	8.7029	8.7839	8.5859	8.5818	8.7602	8.7022	8.7265	8.6857	8.6521	8.569
747	Protein phosphatase 2, regulatory subunit A, beta b OS=Takifugu rubripes OX=31033 PE=4 SV=1	H2UHB2_TAKRU	66 kDa	8.6942	8.713	8.7374	8.6622	8.8186	8.8968	8.592	8.6329	8.4909	8.7888	8.6334	8.6327	8.5027	8.7717	8.6978	8.6513	8.6176	8.5646	8.6244	8.7508	8.8267	8.3559	8.4504	8.5306	8.666	8.5293	8.5585	8.6636	8.6216	8.4871	8.3547	8.3627		8.5311	8.5942	8.6899	8.6118	8.5913	8.5366	8.687	8.7444	8.5776	8.7456	8.6836	8.6578	8.8071
748	Glucose-6-phosphatase OS=Dicentrarchus labrax OX=13489 GN=G6PC PE=3 SV=1	E6ZHZ7_DICLA	40 kDa	7.7951	8.0151	7.8552	7.8619	7.8601	8.3331	7.435	7.7353	7.9619	8.1327	7.6472	7.9195	7.7126	8.148	7.3288	8.2435	8.1116	7.8207	7.7089	8.3098	8.004	7.8903	7.5877	7.8665	8.1906	7.9855	7.8376	8.284	8.0645	7.482	7.5754		7.5424	8.1653			8.6396	8.4057	7.7392	8.6854	8.6533	8.1792	8.1627	8.6819	7.5861	8.6545
749	Uncharacterized protein OS=Takifugu rubripes OX=31033 GN=GNB1 (1 of many) PE=4 SV=1	H2RNG1_TAKRU	37 kDa	8.5702	8.5654	8.7409	8.482	8.7492	8.6451	8.6198	8.6535	8.5172	8.6106	8.7119	8.4085	8.4323	8.4734	8.723	8.5388	8.6472	8.5867	8.6748	8.7974	8.8112	8.581	8.5154	8.6567	8.7336	8.5197	8.5187	8.663	8.3576	8.5467	8.5812	8.5477	8.5235	8.4786	8.52	8.6385	8.6079	8.5627	7.9283	8.7006	8.7677	8.6667	8.7062	8.6813	8.6303	8.5647
750	Y box binding protein 1 OS=Gasterosteus aculeatus OX=69293 PE=4 SV=1	G3NT55_GASAC	33 kDa	8.9599	8.8284	8.8921	9.1073	8.9431	8.9131	8.8711	8.9522	8.8973	8.8683	8.9684	8.8962	8.8308	8.9948	8.9545	8.9816	8.8718	8.8616	8.8866	8.8993	8.9947	8.8399	8.8842	9.0575	8.944	8.8794	8.9709	8.8835	8.8332	8.9338	8.8434	8.8701	8.9985	9.0366	8.9108	8.9506	8.7183	8.7197	8.6764	8.6608	8.7268	8.8543	8.716	8.6807	8.5812	8.6186
751	Eukaryotic translation initiation factor 3 subunit A OS=Larimichthys crocea OX=215358 GN=EIF3A PE=3 SV=1	A0A0F8ADU0_LARCR	149 kDa	8.6873	8.5894	8.658	8.5285	8.6202	8.743	8.4813	8.6356	8.637	8.5534	8.604	8.513	8.4986	8.7519	8.6296	8.6102	8.5824	8.5261	8.6344	8.7623	8.8457	8.5187	8.7433	8.5154	8.6874	8.5027	8.5886	8.6297	8.6135	8.5121	8.4573	8.7932	8.5059	8.5882	8.474	8.6779	8.7047	8.6178	8.5183	8.6155	8.7261	8.5666	8.6603	8.6797	8.57	8.7148
752	Ubiquitin-activating enzyme E1 OS=Siniperca chuatsi OX=119488 PE=2 SV=1	A0A0A7RBC4_SINCH	118 kDa	8.8506	8.8281	8.8744	8.8199	8.8526	8.8145	8.6872	8.6962	8.5387	8.8234	8.7442	8.7326	8.6312	8.7497	8.7419	8.819	8.6492	8.6539	8.7413	8.8662	8.8121	8.6974	8.7175	8.7317	8.6494	8.7139	8.7255	8.8098	8.7932	8.6654	8.5743	8.6785	8.6405	8.6963	8.6832	8.8189	8.7976	8.6758	8.7538	8.7227	8.7603	8.6237	8.7707	8.6779	8.6618	8.8994
753	Ubiquitin-like modifier activating enzyme 1 OS=Gasterosteus aculeatus OX=69293 PE=3 SV=1	G3P654_GASAC	118 kDa	8.8343	8.8281	8.8782	8.8199	8.8526	8.8445	8.6845	8.6793	8.5387	8.8234	8.7141	8.7114	8.6312	8.7497	8.7233	8.819	8.6602	8.6539	8.7413	8.8662	8.8195	8.6723	8.636	8.7317	8.6494	8.7139	8.7255	8.8098	8.7932	8.6654	8.5415	8.6616	8.594	8.6583	8.6832	8.8189	8.7976	8.647	8.7538	8.7062	8.7603	8.6116	8.7707	8.6779	8.6618	8.8994
754	Uncharacterized protein OS=Takifugu rubripes OX=31033 GN=uba1 PE=3 SV=1	H2TNX7_TAKRU	118 kDa		8.8281	8.8782	8.8199	8.7598	8.8326	8.663	8.6676	8.5242	8.8033	8.7129	8.7114	8.6391	8.7232	8.6369	8.7738	8.6385	8.6443	8.7413	8.8662	8.8101	8.6723	8.636	8.7313	8.6427	8.6707	8.6984	8.8098	8.7774	8.6378	8.5328	8.6616	8.5443	8.6084	8.6699	8.7463	8.7737		8.7538	8.6628	8.7136	8.597	8.7707	8.6779		8.8928
755	Fructose-bisphosphate aldolase (Fragment) OS=Epinephelus coioides OX=94232 PE=2 SV=1	B9V3W3_EPICO	33 kDa	8.7964	8.8397	8.7633	8.8908	8.6937	8.7729	8.9388	8.5608	8.8301	8.6235	8.7286	8.75	8.8006	8.8312	8.7183	8.7145	8.6741	8.8705	8.6711	8.6948	8.7268	8.7235	8.7409	8.8347	8.6102	8.977	8.7789	8.6871	8.6473	8.8094	8.8072	8.7498	8.8257	8.8304	8.8746	8.8918	9.0651	9.0221	8.7484	8.7831	8.736	8.6754	8.4418	8.6772	8.4334	8.962
756	Uricase OS=Gasterosteus aculeatus OX=69293 PE=3 SV=1	G3P575_GASAC	40 kDa	8.8038	8.982	8.8353	8.8031	8.7584	8.9908	8.8023	8.915	8.9587	8.9433	8.8205	8.7733	9	8.8143	8.883	8.7881	8.7423	8.9474	8.8498	8.8272	8.5343	8.8062	8.7548	8.8835	8.9135	8.9709	8.7574	8.8595	8.8361	8.8962	8.8998	8.5275	8.6078	8.7267	8.8968	8.6505	9.0209	9.0069	8.9884	9.1904	9.0579	9.042	8.6177	8.6767	8.3681	9.0905
757	Ribosomal protein L21 (Fragment) OS=Siniperca chuatsi OX=119488 PE=2 SV=1	Q2KL10_SINCH	13 kDa	8.4155	8.3596	8.4832	8.8851	8.1669	8.5357	8.1862	8.4045	8.3857	8.3397	8.4191	8.1381	8.2602	8.2228	8.5743	8.2302	8.2997	8.2541	8.2408	8.4665	9.0758	8.3125	8.2766	8.3238	8.2153	8.5732	8.3882	8.1223	8.1049	8.1871	8.3048	8.3147	8.9093	8.2602	8.2464	7.845	8.8994	8.9043	8.7295	8.3855	8.7945	8.8417	8.5766	8.6756	8.3947	8.8808
758	Tropomyosin OS=Siniperca chuatsi OX=119488 PE=2 SV=1	G1FCF2_SINCH (+1)	33 kDa	8.5703	8.7704	8.704	8.7791	8.9855	8.4679	8.3494	8.3977	8.643	8.3148	8.7507	8.6688	7.9653	8.8645	8.4705	8.3354	8.6188	8.5516	8.6549	8.5447	8.7161	8.5117	8.4416	8.376	8.9015	8.6073	8.4358	8.6988	8.8998	8.3184	8.2983	9.2044	8.5869	8.3727	8.4833	8.6095	8.4911	8.8267	7.2819	8.6881	8.8184	8.2897	8.7214	8.6732	8.7608	8.379
759	Tropomyosin 1 OS=Gasterosteus aculeatus OX=69293 GN=TPM1 PE=3 SV=1	G3P8Z9_GASAC	38 kDa	8.5703	8.7704	8.704	8.7791	8.9855	8.4679	8.3583	8.3977	8.643	8.3442	8.7507			8.8645	8.4818		8.6188	8.5516	8.6549	8.5462	8.7161		8.4416	8.376	8.9015		8.4358	8.6988	8.8998	8.3184	8.2947	9.2044		8.3727		8.6095	8.4973	8.8267	7.4236	8.6881	8.8184		8.7214	8.6732	8.7608	8.379
761	RAB41, member RAS oncogene family OS=Gasterosteus aculeatus OX=69293 PE=4 SV=1	G3PYH9_GASAC	24 kDa	8.6914			8.6615	8.6391	8.721	8.5843	8.6013	8.6485	8.6644	8.6976	8.6033	8.6981	8.7989	8.6732	8.6098	8.5753	8.6486	8.6063	8.7446	8.7564	8.6063	8.4213		8.7045	8.6477	8.6158	8.6223	8.6715	8.5958	8.6129		8.6356	8.5962	8.6774	8.6757	8.6945	8.7572	8.5606	7.7153	7.2447	7.3446	8.6724	8.6708
762	Bile salt export pump OS=Larimichthys crocea OX=215358 GN=EH28_10724 PE=4 SV=1	A0A0F8CEQ3_LARCR	149 kDa	8.4965	8.5456	8.5245	8.5236	8.8018	8.4961	8.3438	8.3444	8.5963	8.6277	8.6311	8.7033	8.5743	8.655	8.8782	8.1349	8.4522	8.5852	8.506	8.7814	8.7543	8.7031	8.5106	8.7448	8.5606	8.4343	8.4852	8.6231	8.7387	8.7157	8.4753	8.5696	8.5012	8.6261	8.7329	8.6016	8.6074	9.0855	8.6516	8.905	9.0717	8.4714	8.6	8.6691	8.3102	8.3843
763	Copine-1 OS=Larimichthys crocea OX=215358 GN=EH28_07640 PE=4 SV=1	A0A0F8CIS2_LARCR	59 kDa	8.6307	8.7176	8.7271	8.6431	8.7332	8.7391	8.6268	8.6931	8.5602	8.7316	8.6647	8.5996	8.6129	8.6639	8.7144	8.7128	8.6758	8.684	8.6421	8.7299	8.8055	8.6114	8.5478	8.6234	8.7095	8.6177	8.6651	8.6933	8.6684	8.5447	8.4977	8.5324	8.5471	8.5377	8.5257	8.6957	8.8473	8.8532	8.7879		8.7889	8.6577	8.7818	8.6691	8.7219	8.7733
764	Fructose-bisphosphate aldolase OS=Larimichthys crocea OX=215358 GN=EH28_05602 PE=3 SV=1	A0A0F8CD16_LARCR	38 kDa	8.7268	8.8027		8.9673	8.5881	8.5348	8.7849		8.805				8.7864	8.688		8.8302		8.8146	8.6045	8.5965	8.7644	8.7235		8.8194		8.8324	8.7727	8.6871	8.6473			8.7941		8.8304	8.8681	8.6808	9.0284	9.0376	8.7109	8.6556	8.5596	8.7655	8.1794	8.667	8.319	8.899
765	Podocan OS=Larimichthys crocea OX=215358 GN=EH28_12008 PE=4 SV=1	A0A0F8B2C1_LARCR	82 kDa	8.9107	8.9791	8.6786	8.8742	8.8985	8.885	8.7091	8.739	8.8152	8.5438	8.766	8.1353	8.8223	8.6115	8.861	8.8088	8.5852	8.8853	8.5333	8.9094	8.7743	8.7844	8.7597	9.0657	8.545	8.8262	8.8207	8.7655	8.9024	8.6089	8.8198	8.7199	8.5767	8.7911	8.8092	8.8412	8.9952	8.8345	8.8827	8.8723	9.1988	8.8747	8.6961	8.6658	8.8253	8.9114
766	Chromosome 10 SCAF14634, whole genome shotgun sequence OS=Tetraodon nigroviridis OX=99883 GN=GSTENG00019935001 PE=4 SV=1	Q4SDP7_TETNG	69 kDa	8.7279	8.7011	8.6799	8.8139	8.8038	8.6682	8.5535	8.5301	8.6227	8.6666	8.7285	8.7286	8.6777	8.7034	8.7236	8.5399	8.5255	8.7769	8.625	8.8181	8.8314	8.7149	8.7579	8.7181	8.6096	8.6163	8.6773	8.7049	8.7837	8.7096	8.7829	8.7087	8.6146	8.5336	8.7625	8.5887	8.7666	8.7821	8.8032	8.7526	8.8288	8.7939	8.0688	8.6656	8.5691	8.7067
767	Uncharacterized protein OS=Takifugu rubripes OX=31033 GN=LOC101073682 PE=3 SV=1	H2UU32_TAKRU	56 kDa	8.9116	8.8957	8.7598	8.6555	8.7632	9.0223	8.6691	8.6713	8.7214	8.8808	8.8961	8.6307	8.9088	9.0041	8.9916	8.7871	8.95	8.6205	8.7634	8.8531	9.0314	8.7667	8.6792	8.877	8.934	8.8766	9.0439	8.9197	8.9602	8.5971	8.7822	8.5762	8.759	8.9572	8.8294	8.9526	8.9622	9.126	8.7594	8.7748	8.4778	8.5827	8.5484	8.6645	8.5356	8.2821
768	Uncharacterized protein OS=Gasterosteus aculeatus OX=69293 PE=3 SV=1	G3N8H8_GASAC	41 kDa	8.8701	8.5871	8.97	8.9118	8.9867	8.8818	8.5528	8.7732	8.3781	8.8415	8.5793	8.8774	8.7082	8.8403	8.6921	8.8218	8.7347	8.5281	8.8689	8.8207	8.7722	8.8205	8.752	8.907	8.8805	8.5006	8.5353	9.0655	8.859	8.7165	8.8141	8.7881	8.8198	8.5128	8.6675	8.871	8.8241	8.5586	8.6408	8.6691	8.5904	8.796	8.8756	8.6642	8.8671	8.8209
769	Ribosome binding protein 1a OS=Takifugu rubripes OX=31033 PE=4 SV=1	H2SYQ9_TAKRU (+1)	115 kDa	8.9338	8.9571	8.6045	8.8494	8.8538	8.8435	8.6189	8.8699	8.9723	8.7879	8.9799	8.8254	8.8331	8.9246	8.8552	8.795	8.7441	8.7943	8.7675	8.928	8.823	8.8233	8.9569	8.928	8.8217	8.7854	8.8712	8.8776	8.7065	8.8088	8.8906	8.8499	8.8248	8.8861	8.7394	8.8091	8.8444	8.861	8.8942	8.7216	8.7901	8.8527	8.7594	8.6622	8.8271	8.5207
770	Galectin OS=Oplegnathus fasciatus OX=163134 PE=4 SV=1	A0A2U6WL77_OPLFA	38 kDa	8.7847	8.954	8.8081	8.7426	8.8577	8.7919	8.7146	8.8006	8.5473	8.755	8.9512	8.7359	8.374	8.8502	8.939	8.6915	8.6139	8.5948	8.8138	9.0842	8.8616	8.6314	8.854	8.7498	8.8447	8.6221	8.7219	8.8006	8.8452	8.59	8.2729	8.8459	8.6278	8.7056	8.7725	8.7731	8.6698	8.9201	8.9415	8.6165	8.5902	8.4601	8.1359	8.6621	7.9407	8.8822
771	Thioredoxin reductase 3 OS=Dicentrarchus labrax OX=13489 GN=TXNRD3 PE=3 SV=1	E6ZG82_DICLA	66 kDa	8.9091	8.735	8.9375	8.6656	8.8354	8.873	8.7519	8.6501	8.4662	8.7539	8.7114	8.6892	8.7454	8.75	8.6521	8.8478	8.685	8.6788	8.7121	8.8911	8.867	8.558	8.5681	8.705	8.6629	8.6642	8.6979	8.8341	8.7498	8.4853	8.4938	8.5721	8.7599	8.6845	8.6755	8.8161	8.8745	8.5553	8.7741	8.5154	8.8249	8.6997	8.4567	8.6599	8.7137	8.7978
772	Hypoxia up-regulated 1 OS=Takifugu rubripes OX=31033 PE=3 SV=1	H2SBB1_TAKRU	103 kDa	8.4025	8.6888	8.5431	8.4713	8.4804	8.6271	8.2497	8.4483	8.554	8.4954	8.6271	8.4669	8.4944	8.7292	8.5589	8.4871	8.4771	8.3117	8.6519	8.6928	8.6445	8.4503	8.52	8.4088	8.5841	8.544	8.523	8.5045	8.4885	8.5021	8.2965	8.4656	8.5003	8.4736	8.276	8.5249	8.8592	8.4855	8.8176	8.5438	8.8076	8.69	8.7199	8.6597		8.7511
773	Uncharacterized protein OS=Gasterosteus aculeatus OX=69293 PE=4 SV=1	G3N9W1_GASAC	58 kDa	8.634	8.6648	8.6665	8.6265	8.64	8.5864	8.4379	8.616	8.4254	8.4077	8.4646	8.4423	8.5384	8.4781	8.515	8.4436	8.6498	8.5994	8.4477	8.6459	8.6728	8.553	8.5732	8.5745	8.4956	8.2349	8.6714	8.6459	8.645	8.2606	8.3411	8.5295	8.5228	8.5713	8.4594	8.5549	8.6386	8.4965	8.6305	8.6128	8.5409	8.6761	8.5102	8.6589	8.7743	8.6158
774	Moesin OS=Larimichthys crocea OX=215358 GN=EH28_08303 PE=4 SV=1	A0A0F8ASK3_LARCR	70 kDa	8.7055	8.7724	8.7289	8.7566	8.7983	8.7155	8.5653	8.5532	8.5774	8.7124	8.7595	8.8174	8.6473	8.7211	8.6878	8.566	8.5587	8.7315	8.6767	8.8558	8.8645	8.7164	8.7273	8.6646	8.6471	8.578	8.6542	8.7526	8.7614	8.6692	8.7225	8.6572	8.5697	8.5428	8.7184	8.6003	8.7464	8.7749	8.7786	8.7196	8.8178	8.7691	7.9015	8.6581	8.5768	8.7246
775	Spectrin beta chain brain 1 (Fragment) OS=Perca flavescens OX=8167 GN=Sptbn1 PE=2 SV=1	F1C6Z6_PERFV	60 kDa		8.5789	8.3168			8.6359		8.16		8.4926			8.4191				8.3201		8.265		8.543	8.4709	8.1446	8.443				8.2861		8.4088	8.4474		8.1889	8.4621	8.484		8.6452	8.6189	8.7007	8.6612	8.647	8.3681	8.6844	8.6579	8.3463	8.689
776	Nascent polypeptide-associated complex alpha subunit OS=Takifugu rubripes OX=31033 PE=4 SV=1	H2RZL0_TAKRU (+2)	23 kDa	8.8173	8.7667	8.7987	8.9376	8.7845	8.8354	8.7548	8.7932	8.615	8.7544	8.862	8.819	8.8044	8.7823	8.7885	8.884	8.7589	8.7921	8.8745	8.8579	8.8334	8.7724	8.7724	8.8474	8.8073	8.797	8.7053	8.7995	8.7533	8.7725	8.799	8.5803	8.8651	8.8161	8.7529	8.7968	8.7915	8.7568	8.386	8.7455	8.7277	8.7371	8.6315	8.6563	8.7045	8.7718
777	Acyl-CoA dehydrogenase, C-4 to C-12 straight chain (Fragment) OS=Diplodus sargus OX=38941 GN=acadm PE=2 SV=1	A0A1M7XVC2_DIPSG	28 kDa	8.6126	8.6752	8.4542	8.5314	8.6852	8.7224	8.4754	8.7707	8.6092	8.4548	8.6092	8.5598	8.6356	8.803	8.5379	8.4976	8.6417	8.4968	8.6517	8.7095	8.7859	8.4539	8.6073	8.6274	8.5326	8.495	8.7616	8.7114	8.6586	8.6034	8.5271	8.6543	8.5873	8.6155	8.4232	8.504	8.7173	8.8265	8.7208	8.6984	8.5386	8.6577	8.6426	8.6536	8.7178	8.5546
778	Annexin OS=Tetraodon nigroviridis OX=99883 PE=3 SV=1	H3CUM2_TETNG	35 kDa	8.5462	8.7242	8.4283	8.4843	8.4603	8.4756	8.6757	8.3065	8.5431	8.6752	8.7445	8.6642	8.3717	8.4366	8.395	8.6667	8.406	8.6784	8.3495	8.5385	8.4033	8.2789	8.5415	8.3642	8.7053	8.7003	8.287	8.4349	8.4229	8.2193	8.5114	8.5239	8.5569	8.5298	8.481	8.6138	8.7493	8.7549	8.5631	8.8715	8.8341	8.8078	8.8053	8.6535	8.6624	8.8108
779	Stomatin OS=Gasterosteus aculeatus OX=69293 PE=4 SV=1	G3Q279_GASAC	29 kDa	8.4319	8.5103	8.5313	8.2409	8.3222	8.4575	8.4036	8.4543	8.3357	8.4792	8.2318	8.3682	8.4271	8.4528	8.461	8.2015	8.4219	8.3708	8.2471	8.319	8.5008	8.3585	8.2384	8.3369	8.3504	8.4069	8.4962	8.3828	8.4329	8.2907	8.2192	8.3465	7.9835	8.2625	8.2791	8.3465	8.673	8.4323	8.6939	8.7445	8.6465	8.6481	8.6449	8.6529	8.523	8.574
780	Chromosome 14 SCAF14723, whole genome shotgun sequence OS=Tetraodon nigroviridis OX=99883 GN=GSTENG00023150001 PE=3 SV=1	Q4S6S3_TETNG	48 kDa	8.3067	8.5241	8.2544	8.5349	8.3969	8.468		8.45	8.7696	8.2146	8.5054	8.4155	8.6377	8.4621	8.4017	8.408	8.3764	8.4698	8.3958	8.3893	8.4957	8.4711	8.6041	8.4871	8.4979	8.6397	8.5116	8.4318	8.3441	8.5944	8.4536	8.2941	8.5068	8.5587	8.407	8.3739	8.636	8.1699	8.2476	8.6066	8.5886	8.6957	8.7103	8.6503	8.6974	8.6388
781	Allantoicase OS=Sparus aurata OX=8175 PE=2 SV=1	S4W3N7_SPAAU	44 kDa	8.7003	8.8599	8.6448	8.776	8.3286	8.6906	8.2853	8.6614	8.8866	8.8101	8.8885	8.6427	8.7014	8.8088	8.5451	8.8177	8.4375	8.8501	8.6814	8.8076	8.806	8.6147	8.6369	8.7368	8.7915	8.8195	8.7958	8.6842	8.7272	8.7859	8.5823	8.5096	8.7349	8.7928	8.7302	8.3394	8.9162	8.6341	8.4657	8.5652	8.4489	8.6806	8.8225	8.6502	8.744	8.8697
782	Eukaryotic translation termination factor 1a OS=Gasterosteus aculeatus OX=69293 PE=4 SV=1	G3Q1D7_GASAC	50 kDa	8.6001	8.468	8.6305	8.519	8.3887	8.5968	8.5086	8.417	8.3482	8.5663	8.4075	8.5161	8.498	8.423	8.5329	8.521	8.3655	8.4111	8.4348	8.5798	8.5968	8.4273	8.5098	8.5239	8.4786	8.4294	8.429	8.4461	8.4998	8.3541	8.3016	8.4807	8.4335	8.4671	8.4977	8.4923	8.681	8.5135	8.6519	8.5969	8.6475	8.3844	8.6466	8.646	8.7362	8.53
783	ATP synthase subunit d, mitochondrial OS=Gasterosteus aculeatus OX=69293 GN=ATP5PD PE=3 SV=1	G3Q486_GASAC	18 kDa	8.5554	8.2804	8.4807	8.3566	8.8266	8.4096	8.4975	8.6651	8.5647	8.6392	8.5613	8.6644	8.6019	8.6498	8.7165	8.4085	8.7107	8.5047	8.7056	8.5992	8.6887	8.495	8.5988	8.8064	8.6166	8.4928	8.5912	8.6832	8.44	8.6535	8.5531	8.8324		8.7199	8.6065	8.6705	8.5913	8.7402	8.6035	8.7322	8.6344	8.6733	8.7496	8.6451	7.9982	8.4573
784	MN-Alpha2 OS=Dicentrarchus labrax OX=13489 PE=2 SV=1	A0A1L6V006_DICLA	16 kDa	9.2009	9.1741	9.8853	8.8728	9.0853	9.0899	9.5337	9.2321	9.1738	9.0443	8.9347	9.1854	9.9465	9.7076	9.578	9.043	9.0413	9.384	9.4491	9.3621	9.4555	9.6389	9.0758	9.5437	9.2112	9.1199	9.3851	8.6889	8.3624	9.6233	9.3669	8.987	9.3778	9.4163	8.8859	9.2693	8.2725	7.9176	8.8437	7.8539	8.954	8.4453	8.2076	8.6435	8.0059	7.0361
785	Elongation factor-1 gamma (Fragment) OS=Epinephelus coioides OX=94232 PE=2 SV=1	F6KMQ8_EPICO	28 kDa	8.75	8.659	8.9297	8.7304	8.7451		8.7712	8.6381	8.6982	8.8885	8.6204	8.8398	8.7858	8.5657	8.8133	8.8573	8.7548	8.7646	8.9055	8.9212	8.9225	8.6721	8.7653	8.7305	8.8175	8.7927	8.7431	8.6387	8.5918	8.7857	8.5381	8.73	8.7128	8.7046	8.7488	8.8461	8.9143	8.8989	8.7388	8.7539	8.7737	8.8174	8.7623	8.6418	8.7967	8.8228
786	Proteasome subunit beta OS=Larimichthys crocea OX=215358 GN=EH28_09843 PE=3 SV=1	A0A0F8C5E9_LARCR	25 kDa	8.8453	8.7551	8.7778	8.7279	8.739	8.8401	8.7165	8.7667	8.5973		8.6459	8.5894	8.5716	8.8087		8.7946	8.7608	8.7852	8.632	8.7935	8.7782	8.5834	8.7754	8.6252		8.7202	8.794	8.6764	8.6259	8.5453	8.5002		8.7297	8.7278	8.6293	8.7429	8.7851	8.5797	8.7304	8.5937	8.682	8.6598	8.6405	8.6417	8.7314	8.8074
787	AP-2 complex subunit alpha OS=Gasterosteus aculeatus OX=69293 PE=3 SV=1	G3NM96_GASAC	106 kDa	8.6718	8.699	8.7027	8.4937	8.6699	8.5968	8.4972	8.7106	8.5433	8.7736	8.641	8.6061	8.7115	8.6697	8.6234	8.5947	8.6408	8.4825	8.5926	8.6292	8.6056	8.5874	8.5155	8.5688	8.6443	8.5111	8.5856	8.6006	8.5641	8.6374	8.6684	8.5977	8.5445	8.5871	8.5508	8.6395	8.699	8.8518	8.7342	8.7294	8.9629	8.6883	8.9021	8.6414	8.7816	8.8953
788	Scinderin like b OS=Gasterosteus aculeatus OX=69293 PE=4 SV=1	G3PSS4_GASAC	82 kDa	8.5557	8.5687	8.5599	8.4067	8.4592	8.3371	8.4276	8.4903	8.2593	8.6071	8.4582	8.4262	8.6485	8.3823	8.3634	8.2638	8.5368	8.4528	8.317	8.4124	8.2413	8.3745	8.3488	8.4721	8.5917	8.366	8.492	8.0663	8.4441	8.4727	8.5218	8.4355	8.2852	8.3072	8.5149	8.4022	8.3634	8.5569	8.5501	8.4713	8.5407	8.6657	8.5671	8.6413	8.5495	8.2915
789	Pyruvate dehydrogenase E1 component subunit alpha OS=Tetraodon nigroviridis OX=99883 PE=4 SV=1	H3CXD2_TETNG (+1)	44 kDa	8.557	8.6263	8.5761	8.3803	8.7627	8.5739	8.6641	8.6353	8.5269	8.8708	8.5511	8.6702	8.5355	8.6373	8.4665	8.4774	8.5905	8.5754	8.5722	8.1801	8.2299	8.5426	8.6489	8.577	8.6605	8.547	8.5887	8.632	8.5162	8.567	8.5589	8.8846	8.5284	8.4995	8.562	8.6244	8.041	8.3079	8.1694	8.553	8.5215	8.5107	8.5934	8.6398	8.6032
790	Polyadenylate-binding protein OS=Larimichthys crocea OX=215358 GN=EH28_05018 PE=3 SV=1	A0A0F8B7X2_LARCR	72 kDa	8.3828	8.4868	8.6743	8.4794	8.4249	8.8581	8.527	8.7549	8.7633	8.8477	8.6879	8.528	8.4529	8.6038	8.7091	8.6328	8.6819	8.6912	8.7	8.6917	8.6572	8.4418	8.4973	8.6222	8.7908	8.7207	8.3303	8.6506	8.4613	8.7178	8.5709	8.4987	8.4375	8.5651	8.5287	8.5696	8.7234	8.549	8.475	8.5897	8.781	8.732	8.726	8.6392	8.5842	8.7081
791	Signal transducer and activator of transcription OS=Oplegnathus fasciatus OX=163134 PE=3 SV=1	A0A1R7T2G6_OPLFA	87 kDa	8.0235	8.79	8.7763	8.1	8.1176	8.0414	7.9665	8.0951	8.6593	8.6908	8.7141	8.701	8.5915	7.9994	7.9781	8.7046	8.0205	8.0135	8.6728	8.0265	8.7452	7.9757	8.0793	8.072	8.0114	8.0721	8.2209	7.9217	8.6704	8.5458	8.0649	7.9415	7.9612	8.0362	8.1148	8.1237	8.3611	8.1467	8.1345	8.1491	8.0936	8.6064	8.7431	8.6389	8.7168	8.2608
792	'Keratin, type I cytoskeletal 18' OS=Dicentrarchus labrax OX=13489 GN=KRT18 PE=3 SV=1	E6ZFH0_DICLA	45 kDa	9.1127	8.9429	8.9272	9.206	9.0434	8.9018	9.203	8.875	9.13	8.5115	9.0849	8.6767	9.0476	9.0412	9.059	9.0193	9.0429	9.2752	8.599	8.5062	9.0995	9.2098	8.5922	9.1834	8.9039	9.1649	9.1015	8.8798	9.0207	9.1095	9.1777	8.9162	9.1298	9.116	9.0946	9.0077	8.559	9.2067	8.5636	8.9676	8.6725	8.9954	8.0839	8.6385	8.1662	8.1508
793	Aldehyde dehydrogenase family 16 member A1 OS=Larimichthys crocea OX=215358 GN=EH28_11470 PE=4 SV=1	A0A0F8C8L2_LARCR	84 kDa	9.0232	8.7725	8.9209	8.8335	8.8608	8.8613	8.7531	8.729	8.7425	8.8665	8.7454	8.9508	8.5527	8.8362	8.6521	8.7816	8.8816	8.8627	8.8987	8.9056	8.5903	8.8429	8.9752	8.7181	8.8623	8.7512	8.9227	8.8921	8.6419	8.7641	8.822	9.0351	8.8726	8.8761	8.7774	8.7446	8.8601	8.7973	9.0177	8.8264	8.7923	8.7807	9.0012	8.6371	8.8289	9.0899
794	Hypoxia up-regulated protein 1 (Fragment) OS=Perca flavescens OX=8167 GN=Hyou1 PE=2 SV=1	F1C720_PERFV	69 kDa	8.4449	8.7408	8.5561	8.4794	8.525	8.7068	8.2796	8.5235	8.539	8.5878	8.6333	8.4342	8.4634	8.7561	8.604	8.5139	8.4469	8.4265	8.6299	8.7511	8.6261	8.4591	8.5496	8.427	8.5862	8.5546	8.5527	8.5206	8.4672	8.5016	8.2944	8.4954	8.4951	8.4651	8.2717	8.5749	8.8705	8.4927	8.8132	8.6475	8.8662	8.6718	8.7172	8.637	8.56	8.7352
795	Annexin OS=Larimichthys crocea OX=215358 GN=EH28_12057 PE=3 SV=1	A0A0F8CWT4_LARCR	38 kDa	8.1344	8.1648	8.528	8.4757	8.2578	8.4368	8.1894	7.9058	8.3393	8.4296	8.2051	8.3287	8.5103	8.2231	8.2521	8.1001	8.5326	8.5328	8.6085	8.3106	8.6248	8.5594	8.0045	8.1995	8.5269	8.2715	8.2296	8.1502	8.6299	8.2877	8.3819	7.8392	8.3117	8.0016	8.1349	8.533	8.3817	8.0538	7.7643	8.0767	8.7296	8.5718	8.7033	8.6368	8.4117	8.1482
796	Ubiquitin-conjugating enzyme E2 L3 OS=Sparus aurata OX=8175 GN=UBE2L3 PE=2 SV=1	A0A2R2YUN6_SPAAU (+3)	18 kDa	8.5276	8.2389	8.5265	8.4787	8.1751	8.4511	8.4247	8.2177	8.4495	8.5147	8.5064	8.4337	8.5195	8.3306	8.5085	8.4713	8.4387	8.5004	8.5182	8.546	8.4759	8.3256	8.3404	8.4581	8.5522	8.5077	8.1079	8.3064	8.3321	8.4781	8.4364	8.1624	8.4022	8.4171	8.5347	8.0734	8.4035	8.5342	8.5288	8.7762	8.4881	8.455	8.6952	8.6363	8.6069	8.1562
797	Proteasome subunit beta (Fragment) OS=Tetraodon nigroviridis OX=99883 GN=GSTENG00026394001 PE=3 SV=1	Q4RZN8_TETNG	26 kDa	8.5589	8.6467	8.3841	8.7006	8.6971	8.8133	8.6203	8.6582	8.5529	8.7197	8.51	8.5817	8.63	8.565	8.6237	8.491	8.6781	8.5695	8.7091	8.792	8.66	8.6021	8.1719	8.6252	8.6703	8.6194	8.371	8.7312	8.7084	8.534	8.524	8.4573	8.4653	8.3379	8.6431	8.3584	8.7166	8.4178	8.6272	8.6485	8.6038	8.5206	8.6439	8.6359	8.5173	8.8133
798	Lon protease homolog, mitochondrial OS=Larimichthys crocea OX=215358 GN=LONP1 PE=3 SV=1	A0A0F8AL53_LARCR	112 kDa	8.1235	8.1797	8.2183	8.1209	8.2544	8.1472	8.1014	8.1864	8.0452	8.2511	8.3022	8.1511	8.1433	8.3656	8.2178	8.1454	8.1971	8.0837	8.1206	8.2885	8.4882	8.0627	8.098	8.0496	8.2338	8.0753	8.1747	8.3101	8.1529	8.0875	7.9174	8.0744	8.1784	8.0757	7.9942	8.2162	8.735	8.6227	8.5895	8.521	8.7245	8.4262	8.5232	8.6338	8.4493	8.6687
799	Apolipoprotein B-100 (Fragment) OS=Dicentrarchus labrax OX=13489 GN=apoB-100 PE=2 SV=1	Q9I8I1_DICLA	12 kDa	8.0661	8.1792	8.3374	8.4514	8.4348	8.4279	8.4209	8.4843	8.1685	8.3914	8.5065	8.0125	8.1983	8.4634	8.5948	8.3469	8.4322	8.4888	8.3269	8.4966	8.6999	8.1312	8.1818	8.3097	8.3945	8.3247	8.4716	8.3676	8.3201	8.1603	8.3183	8.2158	8.4396	8.5155	8.3919	8.5499	8.3769	8.3977	8.3655	8.53	8.4543	8.3511	8.5939	8.6338	8.4417	8.5038
800	Tyrosine--tRNA ligase OS=Takifugu rubripes OX=31033 GN=yars PE=3 SV=1	H2UGK5_TAKRU	59 kDa	8.5347	8.3932	8.4444	8.7295	8.2764	8.7027	8.5525	8.4622	8.479	8.5004	8.7021	8.3315	8.4217	8.3024	8.4239	8.6378	8.4418	8.6675	8.4757	8.3672	8.4823	8.3065	8.4158	8.2599	8.5531	8.4465	8.3409	8.3641	8.5296	8.3479	8.2141	8.1223	8.5284	8.6882	8.3005	8.3204	8.7606	8.3306	8.461	8.3075	8.7119	8.6773	8.6999	8.6337	8.4662	8.6861
801	Sorting nexin 1a OS=Gasterosteus aculeatus OX=69293 PE=4 SV=1	G3NWK1_GASAC	59 kDa	8.5894	8.4392	8.3552	8.4415		8.4101	8.7032	8.6615	8.7383	8.4116	8.4196	8.3911	8.477	8.6019	8.6653		8.6432		8.3609		8.4229	8.6434	8.4026	8.5111	8.5629	8.4963	8.55	8.3403	8.4028	8.3825	8.3844	8.352	8.4574	8.7648	8.689	8.6749	8.6577	8.5986	8.5485	8.6417	8.663	8.5647	8.5782	8.633	8.7131	8.5431
802	Protein kinase C and casein kinase substrate in neurons protein 2 OS=Larimichthys crocea OX=215358 GN=EH28_02176 PE=4 SV=1	A0A0F8AGI5_LARCR	57 kDa	8.4469	8.2802	7.9611	8.1316	8.2065	8.0853	8.0661	8.2034	8.1658	7.999	7.9172	8.1912	8.2365	8.1309	8.2194	7.7657	8.3042	8.0839	8.2256	7.9644	7.9511	8.1486	8.2279	8.2577	7.998	8.0303	7.7746	8.0235	7.9395	7.813	8.2731	8.2233	8.1748	8.0404	8.2079	7.7431	8.3188	8.3092	8.3588	8.5652	8.0212	8.2471	8.5519	8.6327	7.9632	8.2841
803	Mitochondrial peroxiredoxin 5 OS=Sparus aurata OX=8175 GN=PRDX5 PE=2 SV=1	G0T336_SPAAU	20 kDa	8.8789	8.6811	8.8659	8.8079	8.8478	8.8998	8.7365	8.9518	8.6589	8.6436	8.6275	8.5884	8.623	8.7992	8.8848	8.7256	8.9374	8.7862	8.6889	8.5317	8.9035	8.6688	8.7338	8.633	8.9225	8.7812	8.732	8.9233	8.8659	8.6619	8.5233	8.9452	8.8128	8.6943	8.6297	8.7502	8.5179	8.544	8.5836	8.5732	8.7951	8.5231	8.6756	8.6313	8.5362	8.69
804	Trypsin (Fragment) OS=Xiphister mucosus OX=283031 PE=2 SV=1	Q52QI4_9TELE	19 kDa	7.6009	8.6748	8.9585	8.7792	8.4943	8.8531	9.2579	8.0636	8.6671	8.914	9.1829	9.0314	8.5661	8.9569	8.7947	9.2402	8.9585	8.5808	9.3482	8.8966	9.0114	8.5533	8.8597	8.9141	8.5745	8.882	8.5831	9.1004	9.4737	8.9952	8.5825	9.1953	8.4537	8.9437	8.8901	9.3846	8.648	9.0288		9.169	8.8317		9.4402	8.6312	8.7708	8.9366
805	Cystathionine beta-synthase OS=Larimichthys crocea OX=215358 GN=EH28_01299 PE=3 SV=1	A0A0F8CA68_LARCR	60 kDa	8.3914	8.5399	8.3685	8.3857	8.5382	8.5363	8.2496	8.1692	8.1426	8.457	8.4596	8.3706	8.6157	8.4563	8.5156	8.3829	8.3573	8.5231	8.4166	8.4518	8.309	8.3338	8.3013	8.3294	8.3059	8.3216	8.1806	8.5382	8.5367	8.4371	8.2164	8.1446	8.1815	8.2905	8.2344	8.4419	8.4765	8.4	8.5178	8.5918	8.6555	8.2583	8.5649	8.6298	8.55	8.5748
806	'Cytochrome b-c1 complex subunit 2, mitochondrial' OS=Dicentrarchus labrax OX=13489 GN=QCR2 PE=4 SV=1	E6ZGP6_DICLA	48 kDa	8.4217	8.5373	8.4894	8.1838	8.5854	8.4234	8.5652	8.5423	8.5859	8.8201	8.4527	8.5174	8.4808	8.7589	8.5936	8.3523	8.5971	8.3899	8.3105	9.0877	8.5481	8.3965	8.4499	8.4545	8.5225	8.4188	8.5683	8.5158	9.1404	8.5092	8.4172	8.579	8.3575	8.4362	8.4586	8.635	8.5309	8.629	8.6102	8.6274	8.6348	8.6511	8.6629	8.6297	8.8311	8.406
807	Retinol binding protein 2a, cellular OS=Tetraodon nigroviridis OX=99883 PE=4 SV=1	H3D9Z5_TETNG	16 kDa	8.79	8.7437	8.6775	8.6426	8.5869	8.7667	8.5247	8.5733		8.5739	8.803	8.6958	8.6476	8.6774	8.6611	8.6602	8.5594	8.6777	8.8399	8.5806	8.4936	8.4879	8.6882	8.8528	8.7154	8.3957	8.4755	8.6178	8.5509	8.6019	8.7098		8.6214		8.6399	8.4474	8.9864	8.8351	9.0651	8.7713	8.6663	8.9617	8.8997	8.629	8.7176
808	Palmitoyl-protein thioesterase 1 (ceroid-lipofuscinosis, neuronal 1, infantile) OS=Gasterosteus aculeatus OX=69293 PE=4 SV=1	G3NDR8_GASAC	34 kDa	8.5449	8.5557	8.5102	8.4059	8.3875	8.4076	8.5385	8.5347	8.5356	8.468	8.5839	8.5196	8.472	8.5683	8.4842	8.5307	8.502	8.3635	8.4479	8.5444		8.4709	8.3751	8.4509	8.3766	8.4651	8.4533	8.246	8.5052	8.549	8.3038	8.3307	8.3847	8.4766	8.2553	8.3651	8.7301	8.6712	8.6079	8.5433	8.6055	8.5507	8.6411	8.626	8.4823
809	Beta-centractin OS=Larimichthys crocea OX=215358 GN=EH28_01502 PE=3 SV=1	A0A0F8BFK0_LARCR	42 kDa	8.4328	8.6113	8.7599	8.5638	8.6215	8.723	8.5063	8.579	8.362	8.5216	8.5749	8.5298	8.5237	8.6515	8.4927	8.4912	8.5751	8.5112	8.5042	8.7039	8.673	8.467	8.4788	8.4623	8.5708	8.5191	8.5771	8.6618	8.5825	8.4137	8.375	8.5575	8.5332	8.3723	8.4447	8.5636	8.6507	8.4384	8.5629	8.4704	8.512	8.5879	8.678	8.6248	8.5923	8.5387
810	Aldo-keto reductase family 1 member D1 OS=Gasterosteus aculeatus OX=69293 GN=AKR1D1 PE=4 SV=1	G3Q5D4_GASAC	38 kDa	8.5353	8.5843	8.3811	8.3556	8.3029	8.3391	8.3032	8.1767	8.5093	8.2657	8.5139	8.3435	8.383	8.4112	8.3536	8.5569	8.2452	8.4921	8.5024	8.5282	8.4558	8.3051	8.2506	8.5693	8.2819	8.5157	8.4595	8.5311	8.4302	8.5209	8.4218	8.1589	8.4865	8.4378	8.3772	8.2727	8.8159	8.7568	8.6352	8.8302	8.8398	8.5697	8.7074	8.6247	8.7219	8.8444
811	Lamin-B2 OS=Larimichthys crocea OX=215358 GN=EH28_09004 PE=3 SV=1	A0A0F8AL56_LARCR	64 kDa	7.8855	8.5369	8.596	8.7423	8.1895	8.304	8.2447	8.2626	7.9858	8.0551	8.0753	7.9575	7.9931	8.192	8.6878	8.1105	8.2213	8.4908	8.5963	8.6148	8.004	7.6073	8.1767	8.7183	8.4666	7.8924	8.007	8.5812	8.6205	7.9405	7.0743	7.575	7.7892	8.1615	7.8933	8.2767	8.0457	8.7313	8.1635	8.1573	8.5355	8.1617	8.7237	8.6243	8.5739	8.5655
812	Transaldolase OS=Gasterosteus aculeatus OX=69293 PE=3 SV=1	G3PYR1_GASAC (+1)	37 kDa	8.8426	8.8577	8.7356	8.7078	8.7837	8.7769	8.8108	8.7183	8.7592	8.9617	8.7323	8.7624	8.8716	8.76	8.7252	8.7792	8.9297	8.844	8.6854	8.792	8.7886	8.8479	8.6216	8.651	8.9053	8.8792	8.782	8.8439	8.9457	8.8913	8.7818	8.6106	8.7582	8.7004	8.8445	8.8351	8.7558	8.6428	8.7067	8.6267	8.4583	8.5889	8.6654	8.6239	8.7311	8.8272
813	Desmoplakin a OS=Tetraodon nigroviridis OX=99883 PE=4 SV=1	H3DCK9_TETNG	235 kDa				8.4101					8.2606		8.3284		8.3015	8.3735												8.2592							8.2267			8.579		8.3626	8.3872	8.5782	8.6197	8.5555	8.6184	8.623	8.4146
814	Spectrin beta chain OS=Gasterosteus aculeatus OX=69293 GN=SPTBN1 PE=3 SV=1	G3PBD6_GASAC	271 kDa	8.6417	8.6496	8.323	8.5836	8.2835	8.5928	8.4155	8.2666	8.2954	8.5686	8.6094	8.5417	8.4638	8.6004	8.5628	8.4551	8.2989	8.584	8.2676	8.6417	8.5655	8.5826	8.3099	8.4921	8.2292	8.5312	8.4215	8.2925	8.4452	8.5388	8.5473	8.0116	8.3905	8.5392	8.5872	8.6001	8.666	8.6163	8.6279	8.6218	8.6533	8.2632	8.6109	8.6229	8.3265	8.7084
815	Glycogen [starch] synthase OS=Tetraodon nigroviridis OX=99883 PE=3 SV=1	H3CP60_TETNG	81 kDa	8.4952	8.5408	8.4773	8.3547	8.5128	8.884	8.5891	8.74	8.6569	8.86	8.438	8.4137	8.8474	8.6496	8.7184	8.3747	8.7302	8.5864	8.5539	8.4474	8.4056	8.6223	8.4069	8.4504	8.8174	8.6429	8.4434	8.4315	8.7959	8.5218	8.4568	8.2814	8.4287	8.5367	8.8147	8.1255	8.5897	8.4162	8.1997	8.6672	8.6569	8.6287	8.7302	8.6206	8.5994	8.5063
816	3-oxo-5-beta-steroid 4-dehydrogenase OS=Anoplopoma fimbria OX=229290 GN=AK1D1 PE=2 SV=1	C3KIE8_ANOFI	37 kDa	8.5396	8.6207	8.3975	8.3556	8.3077	8.3607	8.0953	8.2782	8.3489	8.2859	8.3905	8.2938	8.4142	8.4508	8.3423	8.4758	8.2592	8.4212	8.3956	8.5084	8.4454	8.3408	8.1354	8.4685	8.3574	8.3766	8.4701	8.5787	8.4433	8.2924	8.2855	8.2013	8.3558	8.2225	8.3278	8.2999	8.8203	8.7203	8.6514	8.8739	8.9187	8.5864	8.7139	8.6205	8.7155	8.8958
817	Translocon-associated protein subunit delta OS=Epinephelus coioides OX=94232 PE=2 SV=1	F6KMJ4_EPICO (+3)	18 kDa	8.9478	8.9586	9.0417	8.6292	8.8624	9.0222	8.775	8.9641	8.9888	8.9947	9.0692	8.6952	8.7584	8.9533	8.9575	9.0041	8.9022	8.8745	8.807	9.0689	9.0834	8.5409	9.0486	8.8915	8.9015	8.9295	8.6544	8.9452	8.7255	8.9642	8.855	8.9398	8.9651	8.9453	8.7952	8.8785	9.0517	8.8311	8.8972	8.8216	8.8466	8.7845	8.6902	8.6186	8.5909	8.9271
818	Chromosome 14 SCAF14723, whole genome shotgun sequence (Fragment) OS=Tetraodon nigroviridis OX=99883 GN=GSTENG00023110001 PE=3 SV=1	Q4S6V4_TETNG	41 kDa	8.7033	8.7279	8.7504	8.6468	8.3976	8.6559	8.7612	8.4795	8.5349	8.7991	8.6398	8.4257	8.5431	8.3382	8.3859	8.5175	8.6291	8.7105	8.7281	8.6758	8.4573	8.5274	8.4448	8.5525	8.3078	8.5264	8.4322	8.6942	8.5417	8.5466	8.531	8.2931	8.5245	8.4884	8.6904	8.4976	8.7778	8.5472	8.5472	8.6406	8.4905	8.3741	8.5422	8.6185	8.6331	8.8861
819	Uncharacterized protein OS=Takifugu rubripes OX=31033 GN=rpl6 PE=4 SV=1	H2UYH6_TAKRU	30 kDa	8.8141	8.7824	8.7637	8.9234	8.4571	8.4121	8.9391	8.5451	8.9234	8.5321	8.9469	8.9259	8.7959	8.6233	8.4015	8.9509	8.6814	8.8984	8.8541	8.7973	8.8373	8.94	9.1025	8.8734	8.566	8.9853	8.7331	8.8114	8.7872	9.0129	8.9985	8.524	8.8747	8.7635	8.8325	8.4703	8.8222	8.7448	8.5732	8.1738	8.6106	8.7884	8.5354	8.6182	8.4575	8.7437
820	Ferritin OS=Oplegnathus fasciatus OX=163134 GN=RbFerriM PE=2 SV=1	J7M366_OPLFA	23 kDa	8.8974	8.0318	8.2041	7.5311	8.802	8.6454	8.9029	8.8382	8.8544	7.9203	8.4882	8.6681	8.1193		8.4329	8.3626	8.5815	8.0217	8.3422	7.8042	8.1651	8.5058	8.4264	8.7866	8.6094	7.7248	8.4616	8.4078	8.5295	8.4949	8.5471	8.9545	8.3964	8.7436	8.5837	8.6157	8.5482	8.8959	8.6334	8.8258	8.5509	8.738	8.6243	8.6173	8.8814	9.0779
821	Coatomer subunit beta OS=Takifugu rubripes OX=31033 GN=copb1 PE=4 SV=1	H2V5M9_TAKRU	108 kDa	8.6024	8.6237	8.5401	8.3146	8.4569	8.5216	8.5483	8.6085	8.7641		8.4956	8.3849	8.4296	8.6015	8.5281	8.4222	8.4905	8.4557	8.63	8.5102	8.5079	8.4962	8.2417	8.4506	8.6301	8.3471	8.4658	8.4545	8.4316	8.4804	8.487	9.151	8.3267	8.4799	8.6157	8.4875	8.7111	8.5234	8.8664	8.5085	8.5043	8.4222	8.7439	8.6163	8.611	8.6945
822	Annexin OS=Anoplopoma fimbria OX=229290 GN=ANXA3 PE=2 SV=1	C3KIV5_ANOFI	37 kDa	8.5941	8.5684	8.5432	8.5701	8.5179	8.57	8.5812	8.2417	8.2568	8.4799	8.5573	8.5694	8.3955	8.369	8.4509	8.4096	8.2425	8.4776	8.532	8.5948	8.4817	8.3997	8.4332	8.5516	8.4789	8.376	8.3971	8.5339	8.521	8.3641	8.4769	8.5603	8.3842	8.384	8.5429	8.4833	8.5483	8.5079	8.6375	8.5196	8.2973	8.5489	8.581	8.6156	8.6274	8.4692
823	Solute carrier family 2 facilitated glucose transporter member 2 OS=Dicentrarchus labrax OX=13489 GN=GLUT-2 PE=2 SV=1	A8QIF7_DICLA	55 kDa	8.5261	8.4779	8.4773	8.4191	8.4531	8.1528	8.4193	8.4507	8.5365	8.4572	8.5333	8.5952	8.4894	8.6513	8.4494	8.4872	8.2425	8.586	8.3079	8.5226	8.4852	8.406	8.3639	8.5449	8.4432	8.5333	8.5498	8.499	8.5361	8.6278	8.2967	8.5059	8.4856	8.3532	8.503	8.2704	8.4756	8.6874	8.2846	8.8072	8.6001	8.4775	8.5417	8.6142	8.303	8.667
824	Nitrilase family, member 2 OS=Gasterosteus aculeatus OX=69293 PE=4 SV=1	G3PL40_GASAC (+2)	32 kDa	8.2905	8.36	8.5304	8.2868	8.4425	8.6332	8.3299	8.5703	8.6331	8.6461	8.5705	8.3896	8.4249	8.5422	8.5061	8.5435	8.469	8.2793	8.5574	8.5088	8.497	8.1525	8.1526	8.4762	8.4273	8.5443	8.3464	8.3779	8.4662	8.5042	8.2288	8.4547	8.3175	8.3517	8.35	8.5016	8.6142	8.486	8.5817	8.6471	8.6568	8.325	8.395	8.6137	8.3883	8.6715
825	Solute carrier family 25 (mitochondrial carrier; dicarboxylate transporter), member 10 OS=Gasterosteus aculeatus OX=69293 PE=3 SV=1	G3Q4Z9_GASAC	31 kDa	8.4969	8.6014	8.601	8.298	8.6609	8.5146	8.6268	8.5684	8.6791	8.9074	8.6595	8.4941	8.5957	8.6194	8.5057	8.4379	8.7176	8.5009	8.4777	8.5816	8.327	8.5379	8.5448	8.6018	8.5394	8.5508	8.5295	8.6104	8.4819	8.6733	8.4771	8.4376	8.4024	8.5513	8.6435	8.6287	8.6225	8.6645	8.5847	8.855	8.8878	8.6409	8.6211	8.6134	8.7211	8.741
826	Erythrocyte band 7 integral membrane protein OS=Anoplopoma fimbria OX=229290 GN=STOM PE=2 SV=1	C3KIG0_ANOFI	31 kDa	8.3137	8.4457	8.4766		8.2097	8.344	8.2775	8.3718	7.8159	8.3997		8.0881	8.3347	8.3241	8.3349		8.3046	8.2423	8.1353	8.1664	8.3709	8.0498				8.3035	8.249	8.2667	8.3211	7.9747		7.974		7.8869	7.9208		8.5653	8.075	8.5652	8.7495	8.5512	8.5305	8.6878	8.6131	8.4984	8.5446
827	Cystatin-B OS=Dicentrarchus labrax OX=13489 GN=CYTB PE=4 SV=1	E6ZIU0_DICLA	11 kDa	8.7409	8.6709	8.5457	8.7394	8.635	8.7775	8.4421	8.7123	8.6261	8.7615	8.4904	8.6776	8.6052	8.6169	8.5464	8.8445	8.6876	8.6606	8.5724	8.5793	8.7317	8.5062	8.6051	8.6448	8.6866	8.6376	8.7451	8.5702	8.2787	8.2824	8.5053	8.3525	8.4062	8.5561	8.4765	8.5979	8.6775	8.6112	8.558	8.4535	8.5212	8.8875	8.4026	8.6116	8.863	8.6362
828	Transmembrane emp24 domain-containing protein 9 OS=Larimichthys crocea OX=215358 GN=EH28_11011 PE=3 SV=1	A0A0F8AAZ6_LARCR	26 kDa	8.4174	8.5628	8.373	8.3245	8.5471	8.6232	8.2815	8.5693	8.4524	8.6435	8.5071	8.4851	8.389	8.6906	8.5582	8.5226	8.5083	8.3304	8.5661	8.6915	8.4732	8.2612	8.3725	8.4721	8.5713	8.4718	8.4774	8.5334	8.4686	8.4552	8.3704	8.2378	8.4214	8.4386	8.3914	8.4631	8.7447	8.7133	8.6473	8.5825	8.473	8.3943	8.5952	8.61	8.572	8.7124
829	5-formyltetrahydrofolate cyclo-ligase OS=Anoplopoma fimbria OX=229290 GN=MTHFS PE=2 SV=1	C3KIK5_ANOFI	23 kDa	8.5239	8.6942	8.4572	8.4595	8.6596	8.4372	8.63	8.5703	8.5472	8.5325	8.6417	8.6884		8.0417	8.6555	8.6018	8.62	8.5684	8.6062	8.5462	8.7057	8.653	8.6458	8.7064	8.5787	8.6119	8.7121			8.6568	8.5962	8.5224	8.448	8.5512	8.4969	8.6568		8.8365	8.4484		8.6049		8.6599	8.6072	8.7948	8.5554
830	Annexin OS=Larimichthys crocea OX=215358 GN=EH28_10351 PE=3 SV=1	A0A0F8AD61_LARCR	36 kDa	8.555	8.4671	8.5084	8.5817	8.2551	8.5313	8.4845	8.2154	7.982	8.4599	8.5107	8.345	8.3467	8.339	8.4468	8.5244	8.393	8.3417	8.4291	8.6045	8.0815	8.3187	8.314	8.4632	8.472	8.318	8.2723	8.2047	8.5154	8.3042	8.5554	8.3817	8.4644	8.2699	8.3936	8.4461	8.5788	8.5919	8.6105	8.5346	8.5443	8.6464	8.7783	8.6054	8.6339	8.7771
831	Uncharacterized protein OS=Takifugu rubripes OX=31033 GN=cndp2 PE=4 SV=1	H2U735_TAKRU	53 kDa	8.9598	8.9064	8.9439	8.9334	8.9998	9.026	8.8902	8.9956	8.7813	8.8859	9.0041	8.9552	8.8501	8.8392	8.7977	9.0669	8.9827	9.02	9.0308	9.1067	9.0011	8.7995	8.9143	9.0016	8.9035	8.8056	8.9561	8.8834	8.927	8.8681	8.7808	9.0369	8.9157	9.0032	8.8011	8.7364	9.2363	8.8457	9.1511	8.4484	9.1764	9.0144	8.7524	8.6042	8.8244	9.2478
832	Choline dehydrogenase OS=Sciaenops ocellatus OX=76340 GN=ChDh PE=2 SV=1	A0A191T7W3_SCIOC	70 kDa	8.4781	8.5142	8.4276	8.3938	8.4936	8.3287	8.6318	8.4726	8.6114	8.5131	8.6106	8.5832	8.5524	8.6193	8.606	8.5431	8.5163	8.5467	8.5133	8.4248	8.5791	8.5515	8.669	8.6211	8.5369	8.6567	8.4275	8.4799	8.45	8.6059	8.5237	8.5201	8.5694	8.5549	8.5856	8.5294	8.6396	8.7597	8.4953	8.5953	8.7029	8.6748	8.7509	8.6027	8.4737	8.4075
833	Flavin-containing monooxygenase OS=Larimichthys crocea OX=215358 GN=EH28_11098 PE=3 SV=1	A0A0F8AYV3_LARCR	50 kDa	8.6474	8.7498	8.6161	8.5167	8.725	8.5231	8.7227	8.7879	8.7216	8.7443	8.6124	8.7382	8.7332	8.8119	8.7373	8.4609	8.7385	8.7142	8.5893	8.5939	8.7719	8.7708	8.7761	8.7226	8.7176	8.7608	8.9398	8.7158	8.7311	8.6636	8.7462	8.8693	8.6239	8.7405	8.7543	8.7799	8.6331	8.8306	8.7147	8.6158	8.5989	8.711	8.3069	8.6015	8.0863	8.497
834	Serum paraoxonase/arylesterase 2 OS=Anoplopoma fimbria OX=229290 GN=PON2 PE=2 SV=1	C3KHZ1_ANOFI	39 kDa	8.5906	8.6727	8.3901	8.4352	8.3374	8.0361	8.4094	8.5481	8.6371	8.0018	8.5229	8.4126	8.1397	8.1737	8.0618	8.5916	8.4914	8.4979	8.0902	8.1785	8.5155	8.3922	8.3127	8.1111	8.3264	8.596	8.5704	8.291	8.0583	8.4905	8.0829	8.2884	8.4374	8.4514	8.164	8.2974	8.3758	8.2595	8.2286	8.5372	8.6757	7.9556	7.904	8.601	6.542	8.1909
835	Complement C3 OS=Larimichthys crocea OX=215358 GN=EH28_01364 PE=4 SV=1	A0A0F8C8H6_LARCR	357 kDa	8.9008	9.145	8.888	8.8862	8.9333	9.1029	8.8483	9.053	8.8943	8.6825	8.9745	8.972	8.9576	9.0859	9.0967	8.95	8.9312	8.5743	9.0061	9.1184	9.1529	8.8365	8.8557	8.7916	9.0001	8.8575	9.0154	8.8888	8.9082	8.8981	8.8342	8.7318	8.9517	8.8713	8.6063	9.0716	8.8598	8.6881	8.9495	8.6197	8.5911	8.84	8.745	8.6006		8.8874
836	Copine-3 OS=Dicentrarchus labrax OX=13489 GN=CPNE3 PE=4 SV=1	E6ZI79_DICLA	57 kDa	8.3812	8.5206	8.6022	8.4106	8.3356	8.5549	8.581	8.7016	8.3766	8.6697	8.5661	8.3752	8.5402	8.3909	8.5898	8.4902	8.5524	8.4277	8.5554	8.4214	8.4581	8.4633	8.3594	8.5453	8.5303	8.522	8.4978	8.5176	8.551	8.5402	8.4327	8.3892	8.3052	8.2811	8.4986	8.4811	8.3606	8.4184	8.6617	8.6703	8.7363	8.6824	8.7134	8.5989	8.5464	8.368
837	Acyl-coenzyme A oxidase OS=Gasterosteus aculeatus OX=69293 PE=3 SV=1	G3N6R3_GASAC	78 kDa	7.6823	8.5488	8.5026	8.0219	8.0535	8.6223	8.305	8.554	8.3821	8.5525	8.4314	8.3612	8.5072	8.5706	8.5599	8.4922	8.4378	8.5253	8.3706	8.6407	8.6265	8.1303	7.8863	7.91	8.6791	8.4494	8.4839	8.1776	8.1648	8.3876	8.164	7.9132	7.8221	8.2992	8.3691	8.4057	8.7701	8.6297	8.6418	8.6559	8.6683	8.5595	8.6797	8.5983	8.557	8.8148
838	RAB5A, member RAS oncogene family, a OS=Tetraodon nigroviridis OX=99883 PE=4 SV=1	H3CUX2_TETNG	23 kDa	8.5365	8.1751	8.4618	8.3556	8.2685	8.5874	8.2208	8.3359	7.8882	7.4295	8.4493	8.046	8.4629	8.6101	8.3944	8.2969	8.2775	8.3012	8.2451	8.6293	8.0563	8.9897	8.1201	7.4959	8.3699	8.3159	8.3006	8.5666	8.4999	8.3573	8.3023	7.9425	8.3212	7.6311	7.9914	8.4665	8.5575	8.4334	8.3936	8.6313	8.594	8.383	8.58	8.5963	8.617	8.6279
839	Chromosome 7 SCAF14601, whole genome shotgun sequence (Fragment) OS=Tetraodon nigroviridis OX=99883 GN=GSTENG00018877001 PE=4 SV=1	Q4SFZ4_TETNG	9 kDa	8.3266	8.4493	8.5687	8.3398	8.4191	8.5734	8.1671	8.4038	8.2649	8.4798	8.239	8.4014	8.3616	8.4815	8.4412	8.4182	8.3629	8.3847	8.4738	8.4458	8.5596	8.2386	8.3539	8.2499	8.5518	8.4168	8.3841	8.5275	8.4083	8.2108	8.2151	8.2367	8.3537	8.3863	8.3147	8.4613	8.6018	8.3569	8.5069	8.5135	8.641	8.3125	8.5319	8.594	8.4968	8.6847
840	RAB5A, member RAS oncogene family, b OS=Gasterosteus aculeatus OX=69293 PE=4 SV=1	G3PHX2_GASAC	24 kDa	8.6651	8.5361	8.6814	8.53	8.5424	8.7215	8.466	8.6018	8.3254	8.4527	8.5708	8.4084	8.5836	8.7713	8.6247	8.5261	8.5541	8.4971	8.5073	8.7923	8.5016	8.9865	8.3908	8.3039	8.6046	8.5029	8.5727	8.7079	8.686	8.4794	8.477	8.4485	8.5069	8.3436	8.2854	8.6771	8.6884	8.6016	8.3307	8.7538	8.7457	8.5627	8.7014	8.5932	8.7482	8.7327
841	Retinol saturase (all-trans-retinol 13,14-reductase) OS=Takifugu rubripes OX=31033 PE=4 SV=1	H2UZM3_TAKRU	68 kDa	8.5263	8.7744	7.8311	7.8735	8.3499	7.7738	8.4624	8.2167	7.9658	8.4539	8.1363	8.2681	7.977	8.0962	7.9088	6.7604	8.2997	7.7275	8.1578	8.206	7.5924	8.1706	8.1596	8.6305	8.0763	7.7802	8.3114	8.1384	8.1376	8.0774	8.2075	8.7514	8.047	8.1699	8.1553	8.2267	7.6365	6.7058	7.7673	8.2268	8.3045	7.9852	8.3286	8.5915	8.4635	7.8617
842	40S ribosomal protein S27 OS=Anoplopoma fimbria OX=229290 GN=RS27 PE=2 SV=1	C3KIK6_ANOFI (+6)	9 kDa	8.894	8.231	8.8365	8.8919	8.6716	8.7021	8.7832	8.7544	8.9603	8.7702	8.9191	8.8554	8.8709	8.7984	8.7954	8.9492	8.8204	8.868	8.8885	8.8634	8.904	8.8476	8.8118	8.8239	8.7801	8.8376	8.8206	8.8211	8.8796	8.9193	8.8115	8.5736	8.8633	8.8	8.8473	8.8319	8.7443	8.8223	8.5479	8.5607	7.5068	8.2775	8.666	8.5914	8.7224	8.5451
843	Uncharacterized protein OS=Gasterosteus aculeatus OX=69293 PE=3 SV=1	G3PQ56_GASAC	223 kDa	8.5075	8.7112	8.7178	8.6258	8.6161	8.5812	8.6782	8.4697	8.3565		8.5168	8.4669	8.3544	8.5948		8.5014	8.6451	8.6283	8.6063	8.5757	8.7808	8.5626	8.4187	8.6307	8.7101	8.5115	8.6476	8.6832	8.6765	8.5524			8.3399	8.5826	8.5586	8.7047	8.5424	8.6487	8.5576	8.5282	8.4592	8.2355	8.2322	8.5912	8.5426	8.512
844	Ras-related protein Rab-5C OS=Dicentrarchus labrax OX=13489 GN=RAB5C PE=4 SV=1	E6ZHD9_DICLA	24 kDa	8.6651	8.5361	8.6655	8.53	8.5424	8.7215	8.466	8.6018	8.3254	8.4305	8.5692	8.3482	8.5836	8.7713	8.6247	8.5261	8.5541	8.4971	8.4689	8.7923	8.4913	8.9865	8.3908	8.3336	8.6046	8.5029	8.5727	8.7079	8.686	8.4447	8.477	8.4485	8.5069	8.3666	8.2854	8.6771	8.6884	8.5905	8.1384	8.7538	8.7457	8.5627	8.7014	8.5898	8.7482	8.7327
845	Ras-related protein Rab-5C-like protein OS=Oplegnathus fasciatus OX=163134 PE=4 SV=1	A0A109WCB5_OPLFA	24 kDa				8.53				8.6018	8.3254		8.5692		8.5836	8.7713	8.6247	8.5261	8.5541	8.4971		8.7923				8.3125	8.6046	8.5029	8.5727		8.686	8.4447	8.477		8.5069		8.2854	8.6771		8.5905	8.1477	8.7538	8.7457	8.5627	8.7014	8.5898	8.7482	8.7327
846	Adaptor-related protein complex 2, mu 1 subunit, b OS=Takifugu rubripes OX=31033 PE=3 SV=1	H2RMP4_TAKRU (+1)	50 kDa	8.652	8.5615	8.4569	8.38	8.3157	8.5282	8.4072	8.4279	8.6228	8.5147	8.4586	8.4271	8.4797	8.4718	8.3196	8.4405	8.3758	8.4419	8.4074	8.4837	8.4559	8.3493	8.3838	8.466	8.545	8.4131	8.3856	8.4501	8.3691	8.4089	8.4195	8.2169	8.3514	8.4585	8.4559	8.4348	8.5997	8.5059	8.4458	8.602	8.6004	8.466	8.5802	8.5895	8.541	8.5651
847	Succinate dehydrogenase [ubiquinone] iron-sulfur subunit, mitochondrial OS=Larimichthys crocea OX=215358 GN=EH28_03071 PE=3 SV=1	A0A0F8C0D5_LARCR	39 kDa	8.3841	8.3841	8.3832	8.1051	8.66	8.4815	8.5659	8.6627	8.5215	8.6472	8.5004	8.547	8.3737	8.634	8.6166	8.3814	8.5857	8.4052	8.5394	8.4929	8.4467	8.5035	8.5153	8.3902	8.5338	8.4582	8.5996	8.3836	8.3131	8.5184	8.3154	8.5723	8.4346	8.4766	8.4746	8.5826	8.5292	8.664	8.4822	8.5664	8.6455	8.5627	8.6507	8.5861	8.6634	8.4274
848	Ribosomal protein S17 OS=Gasterosteus aculeatus OX=69293 PE=3 SV=1	G3PY18_GASAC (+1)	16 kDa	8.6062	8.6417	8.6684	8.3053	8.2997	8.7188	8.3697	8.6599	8.5709	8.515	8.6605	8.5762	8.564	8.4901	8.5175	8.6357	8.6358	8.5268	8.6738	8.6482	8.51	8.4627	8.5162	8.55	8.5675	8.6164	8.3457	8.5209	8.5686	8.5306	8.4268	8.3682	8.5074	8.5023	8.5713	8.4567	8.5946	8.5137	8.392	8.6855	8.7195	8.615	8.5331	8.5843	8.5136	8.4824
849	WD repeat-containing protein 1 OS=Dicentrarchus labrax OX=13489 GN=WDR1 PE=4 SV=1	E6ZG03_DICLA	67 kDa	8.5455	8.6036	8.5528	8.5647	8.553	8.6626	8.5073	8.4948	8.5053	8.5421	8.5837	8.5403	8.4435	8.6287	8.5381	8.5293	8.493	8.5462	8.602	8.6227	8.5917	8.4582	8.4956	8.5402	8.5169	8.399	8.4459	8.554	8.4937	8.5043	8.4166	8.4717	8.475	8.5081	8.4454	8.5328	8.7035	8.7242	8.6274	8.682	8.612	8.5904	8.6338	8.5841	8.5995	8.7002
850	Protein transport protein Sec61 subunit alpha-like 1 OS=Dicentrarchus labrax OX=13489 GN=SEC61AL1 PE=3 SV=1	E6ZFV3_DICLA (+4)	53 kDa	8.4104	8.4813	8.6839	8.2848	8.4351	8.8287	8.2362	8.5391	8.4153	8.6682	8.6077	8.4601	8.3795	8.2484	8.4148	8.5306	8.404	8.4142	8.5686	8.7933	8.6891	8.3251	8.377	8.4216	8.5118	8.4092	8.0565	8.6678	8.5456	8.7314	8.4456	8.2218	8.3874	8.4105	8.3308	8.3808	9.1126	8.9086	8.4	8.9146	8.9653	8.7035	8.7937	8.5834	8.5678	8.9009
851	Eukaryotic translation initiation factor 3 subunit K OS=Larimichthys crocea OX=215358 GN=EIF3K PE=3 SV=1	A0A0F8CNX6_LARCR	25 kDa	8.6075	8.5086	8.4773	8.519	8.5543	8.6883	8.4403	8.4813	8.3068	8.4334	8.5109	8.4404	8.4652	8.4995	8.5151	8.5418	8.4144	8.4338	8.5036	8.6213	8.5863	8.4186	8.3753	8.5035	8.5369	8.4803	8.4472	8.518	8.4951	8.3455	8.4356	8.3835	8.5191	8.4716	8.3836	8.5254	8.6389	8.5591	8.3215	8.5731	8.5694	8.3428	8.5933	8.5823	8.5744	8.4371
852	Pyruvate dehydrogenase E1 component subunit beta, mitochondrial OS=Larimichthys crocea OX=215358 GN=EH28_05580 PE=4 SV=1	A0A0F8C039_LARCR	40 kDa	8.6019	8.6169	8.5426	8.4482	8.7448	8.4574	8.7216	8.6211	8.6407	8.7805	8.6355	8.679	8.5273	8.6801	8.6042	8.4992	8.6252	8.5629	8.6369	8.5156	8.5899	8.6636	8.7539	8.6057	8.6487	8.5061	9.2457	8.6743	8.5669	8.6087	8.6277	8.8081	8.6235	8.5716	9.1146	8.7109	8.3299	8.5326	8.4892	8.5613	8.3978	8.4708	8.4612	8.5814	8.6385	8.3206
853	Proteasome subunit alpha type OS=Gasterosteus aculeatus OX=69293 PE=3 SV=1	G3PZP3_GASAC	29 kDa	8.6994	8.4759	8.6142	8.743	8.6141	8.7366	8.6182	8.6008	8.517	8.5684	8.631	8.6365	8.6453	8.6079	8.5352	8.7381	8.5949	8.5368	8.6533	8.6606	8.5801	8.5776	8.5367	8.6406	8.6354	8.6377	8.5763	8.5658	8.6164	8.5252	8.5218	8.4897	8.6554	8.6197	8.604	8.6059	8.6253	8.5136	8.1896	8.4515	8.679	8.5234	8.5926	8.5807	8.5436	8.6813
854	Annexin (Fragment) OS=Epinephelus bruneus OX=323802 PE=2 SV=1	F5BZM0_EPIBR (+1)	22 kDa			8.317	7.9471	7.7597	8.5625	7.8959	8.4275	8.1108	8.4734	8.4534	7.8946	8.3544	7.7746	8.5389	7.7217	8.455	8.2523	8.0727	8.5545	8.5608	8.0882		7.9104	8.5549	8.4524	7.7267	7.6322	8.4344	8.3286	8.0925	7.8759	7.7207	7.6724	8.4841	7.7304	8.6252	8.595	8.5539	8.6741	8.6625	8.0617	8.675	8.58	7.9539	8.7065
855	Glycyl-tRNA synthetase OS=Dicentrarchus labrax OX=13489 GN=GARS PE=4 SV=1	E6ZIV4_DICLA	85 kDa	8.8109	8.7626	8.8833	8.8157	8.7013	8.8561	8.5473	8.5376	8.4775	8.6534	8.7352	8.645	8.6261	8.683	8.6163	8.8695	8.6076	8.7483	8.7304	8.8301	8.8751	8.5153	8.6802	8.5547	8.7462	8.6335	8.624	8.7833	8.7173	8.5554	8.4889	8.6488	8.7653	8.6359	8.5409	8.5495	8.8648	8.6381	8.6381	8.5303	8.6449	8.606	8.7527	8.5775	8.4963	8.8844
856	Coatomer subunit beta (Fragment) OS=Larimichthys crocea OX=215358 GN=EH28_09790 PE=4 SV=1	A0A0F8ABI0_LARCR	119 kDa	8.4682	8.508	8.562	8.3614	8.4975	8.5649	8.4042	8.5863	8.4526	8.4761	8.497	8.4087	8.3905	8.6051	8.4982	8.4624	8.4471	8.3816	8.5004	8.6007	8.5874	8.2871	8.38	8.4158	8.4654	8.2963	8.3521	8.43	8.3488	8.4119	8.3592	8.3208	8.3292	8.4475	8.3547	8.465	8.5763	8.5182	8.5274	8.4341	8.4762	8.478	8.5743	8.5772	8.5067	8.5959
857	Microsomal glutathione S-transferase 3a OS=Gasterosteus aculeatus OX=69293 PE=4 SV=1	G3PV02_GASAC (+1)	18 kDa	7.995	8.3725	8.3238	8.1555	7.8797	8.5971	8.4994	8.4526	8.5404	7.9487	8.4765	7.7923	8.0176	8.5328	7.8354	7.3923	7.9425	8.0093	8.5698	7.4007	8.5353	7.792	8.2077	8.4746	7.7628	8.5921	8.3812	8.5058	8.4651	8.4594	8.2562	8.0028	8.2639	7.9165	8.286	8.4081	8.6423	8.3556	8.3757	8.6713	8.7021	8.527	8.5995	8.5765	8.4285	8.4077
858	Annexin OS=Gasterosteus aculeatus OX=69293 PE=3 SV=1	G3Q341_GASAC	74 kDa	8.2057	8.3659	8.1414	8.3508	8.3407	8.1368			8.2206		8.2744	8.5466	8.3276	8.2413	8.3533	8.0461		7.9688	8.2743	8.2391		8.3861	8.4532		7.8563	8.2308	8.2123	8.5288	8.4452	8.3244	8.3717	8.5629	8.1254	8.1126		8.0562	8.2826	8.345	8.5573	8.3165	8.3423	8.5865	8.6399	8.5764	8.5627	8.4349
859	Betaine homocysteine methyltransferase isoform 5 (Fragment) OS=Sparus aurata OX=8175 PE=2 SV=1	V9HZ09_SPAAU	40 kDa	8.8363	8.8303	8.6111	8.5717	8.665	8.6342	8.584	8.656	8.0841	8.6584	8.4575	8.7717	8.4769	8.5706	8.61	8.5912	8.5634	8.4876	8.5862	8.5264	8.54	8.5346	8.8212	8.7397	8.6979	8.5949	8.6651	8.5613	8.5858	8.4976	8.6137	8.7639	8.5088	8.7564	8.7332	8.6447	8.5674	8.5822	8.6462	8.5151	8.6005	8.7376	8.5971	8.5757	8.6284	8.6349
860	Transketolase b OS=Takifugu rubripes OX=31033 PE=4 SV=1	H2TJ59_TAKRU	56 kDa	9.0404	8.9076	8.9115	8.9935	8.8668	8.9925	8.9148	8.9126	8.7715	8.935	9.0313	9.0112	9.0505	8.7916	8.8366	9.0509	8.9373	8.991	8.9217	8.9506	8.9364	8.9055	9.022	8.8381	8.9119	9.0688	8.9681	8.9824	9.1057	8.9496	8.8856	8.8963	9.1238	8.9863	9.0484	8.897	9.0227	8.7749	8.8498	8.7799	8.7481	8.9575	8.5403	8.575	8.3967	8.9741
861	Nucleolin OS=Tetraodon nigroviridis OX=99883 PE=4 SV=1	H3D3R2_TETNG	65 kDa	8.7724	8.8148	8.9676	8.9491	9.0352	9.0301	8.847	9.0037	8.9203	8.9978	8.9281	8.7458	8.7929	9.1513	8.9864	8.8756	8.7523	8.8927	8.9298	8.8949	8.948	8.8229	8.8399	8.8427	9.0368	8.8784	8.9289	8.818	8.9231	8.9031	8.7581	8.7348	8.8557	8.7947	8.8021	8.9407	8.5573	8.5115	8.506	8.3764	8.536	8.5583	8.4996	8.5747	8.4017	8.6022
862	Chloride intracellular channel protein OS=Larimichthys crocea OX=215358 GN=EH28_10222 PE=3 SV=1	A0A0F8C2S3_LARCR	33 kDa	8.0338	8.1681	8.4612	8.2958	8.5334	8.3158	8.3495	8.4184	7.9988	8.5915	7.9142	8.2287	8.3235	8.3828	8.2767	8.1345	8.4376	8.3029	8.3298	8.4207	8.3012	8.0675	8.1849	8.2312	8.3331	8.2853	8.2968	8.5368	8.4334	8.1944	7.9461	7.3531	8.0821	8.1643	8.4648	8.068	8.2533	8.1065	8.1493	7.8206	8.39	7.6674	7.8303	8.5737	8.2296	8.2982
863	Obg-like ATPase 1 OS=Takifugu rubripes OX=31033 GN=OLA1 PE=3 SV=1	H2UPJ6_TAKRU	45 kDa	8.5348	8.5212	8.5164	8.4966	8.3705	8.6218	8.5363	8.6495	8.4704	8.6193	8.5939	8.4253	8.5051	8.5197	8.6825	8.5037	8.6298	8.5352	8.6164	8.4992	8.4688	8.6016	8.5621	8.4436	8.5723	8.5691	8.6544	8.4764	8.5967	8.5888	8.534	8.5874	8.6128	8.4302	8.6125	8.4419	8.3846	8.4547	8.3997	8.3601	8.5847	8.5846	8.5951	8.571	8.5584	8.4293
864	Cytochrome c oxidase subunit 2 OS=Dentex tumifrons OX=119711 GN=COX2 PE=3 SV=1	A0A125S9V0_DENTU (+6)	26 kDa	8.512	8.7327	8.653	8.2839	8.9154	8.6347	9.0317	8.8838	8.7236	8.8925	8.8389	8.9274	8.9269	8.9428	8.8911	8.8006	8.9861	8.7388	8.7012	8.705	8.8174	8.7507	8.8667	8.9281	8.864	8.8814	8.9842	8.8829	8.7613	8.9275	8.8559	8.7977	8.6095	8.8754	8.9891	8.9868	8.8883	9.0778	8.6763	8.9905	8.8412	8.8279	8.2567	8.5708	9.0585
865	Sorbitol dehydrogenase OS=Takifugu rubripes OX=31033 PE=3 SV=1	H2V504_TAKRU	40 kDa	8.7211	8.6931			8.7478	8.7135	8.5335	8.7795					8.6642	8.7061	8.7454		8.7005			8.2625	8.0826	8.5715			8.5632	8.5754		8.6329				8.82			6.5621	8.7549	8.521	8.6031	8.6086	8.6346	8.5884	8.5739	8.4916	8.5705	8.7359	8.3537
866	Filamin-B (Fragment) OS=Dicentrarchus labrax OX=13489 GN=FLNB PE=4 SV=1	E6ZGD0_DICLA	142 kDa	8.4258	8.4344	8.5177	8.3497	8.586	8.5674	8.3583	8.3991	8.2423	8.425	8.5214	8.3951	8.3427	8.5763	8.4658	8.3458	8.4566	8.3437	8.4931	8.5613	8.737	8.3561	8.3358	8.4127	8.3023	8.2813	8.4026	8.5548	8.3957	8.3737	8.3118	8.5168	8.41	8.4091	8.3975	8.4494	8.4458	8.4956	8.4471	8.513	8.6638	8.465	8.514	8.5704	8.5005	8.3969
867	EH-domain containing 1a OS=Gasterosteus aculeatus OX=69293 PE=3 SV=1	G3Q083_GASAC (+2)	61 kDa	8.5938	8.6084	8.4129	8.2799	8.3696	8.5399	8.3916	8.5237	8.4598	8.1814	8.332	8.3532	8.3438	8.6501	8.3344	8.3789	8.5915	8.2739	8.3098	8.7925	8.4259	8.4832	8.5186	8.5948	8.605	8.3247	8.3457	8.4312	8.4114	8.2841	8.3116	8.52	8.3209	8.442	8.206	8.6166	8.5646	8.4966	8.1863	8.647	8.7265	8.6236	8.8115	8.5702	8.6333	8.162
868	Acyl-coenzyme A oxidase OS=Larimichthys crocea OX=215358 GN=EH28_05280 PE=3 SV=1	A0A0F8BJQ8_LARCR	81 kDa	8.2835	8.397	8.3295	8.5175	8.2251	8.6349	8.486	8.5958	8.5639	8.5914	8.4946	8.533	8.6566	8.4959	8.5283	8.5694	8.3303	8.6802	8.4966	8.5268	8.4542	8.4973	8.4049	8.469	8.5964	8.7512	8.5976	8.6892	8.6707	8.3961	8.5205	8.3678	8.2934	8.4354	8.5823	8.3535	8.6769	8.7336	8.5105	8.6976	8.3342	8.501	8.5898	8.5701	8.6974	8.7616
869	Coatomer subunit beta OS=Larimichthys crocea OX=215358 GN=EH28_09616 PE=4 SV=1	A0A0F8AZH1_LARCR	131 kDa	8.3305	8.3927	8.4202	8.1578	8.3994	8.5078	8.441	8.5801	8.3738	8.587	8.364	8.2608	8.2866	8.5417	8.5053	8.3487	8.5261	8.4266	8.4901	8.458	8.4371	8.2832	8.1142	8.2044	8.5788	8.2222	8.2546	8.3793	8.3551	8.3043	8.2871	8.2852	8.2288	8.2633	8.2493	8.3746	8.6503	8.4517	8.3539	8.5674	8.6879	8.4546	8.7382	8.57	8.5313	8.5029
870	Peptidylprolyl isomerase OS=Anoplopoma fimbria OX=229290 GN=FKB1A PE=2 SV=1	C3KH14_ANOFI	12 kDa	8.7773	8.7403	8.821	8.8426	8.5403	8.7774	8.5871	8.7194	8.563	8.6858	8.7776	8.7303	8.7423	8.781	8.7076	8.77	8.7114	8.7397	8.7475	8.7999	8.7827	8.6751	8.7929	8.6651	8.8018	8.7171	8.6863	8.7989	8.7467	8.6958	8.6451	8.7439	8.7456	8.7299	8.7175	8.696	8.8038	8.7349	8.8182	8.7167	8.716	8.7736	8.7723	8.5661	8.3843	8.7996
871	Epoxide hydrolase 2 OS=Larimichthys crocea OX=215358 GN=EH28_05388 PE=4 SV=1	A0A0F8AFT9_LARCR	87 kDa	8.9251	8.9015	8.8065	8.6081	8.8378	8.7536	8.8861	8.7819	8.6476	8.8076	8.5261	8.1594	8.7126	8.867	8.8134	8.7644	8.7748	8.7084	8.5736	8.7064	8.7344	8.8794	8.691	8.804	8.8081	8.7119	8.7293	8.7073	8.7372	8.238	8.6281	8.7783	8.8201	8.8064	8.688	8.7954	8.7925	8.774	8.8446	8.6342	8.8304	8.6777	8.7988	8.566	9.1568	8.739
872	Phosphatidylethanolamine-binding protein 1 OS=Larimichthys crocea OX=215358 GN=EH28_03400 PE=4 SV=1	A0A0F8AGH2_LARCR	23 kDa	9.3352	9.205	9.2326	9.3192	8.8523	9.3395	9.2083	9.1806	9.1593	9.1472	9.2841	9.207	9.2429	9.3577	9.2945	9.166	9.1823	9.263	9.2701	8.9968	9.2765	8.9585	9.3091	9.3904	9.1691	9.1521	9.1874	9.259	9.223	9.2526	9.0082	8.8819	9.2067	9.3054	9.2926	9.3061	9.0289	9.3513	8.7846	9.2203	9.0347	9.1493	9.1155	8.5641	8.8476	8.741
873	Uncharacterized protein OS=Takifugu rubripes OX=31033 GN=gch1 PE=3 SV=1	H2UQQ0_TAKRU	29 kDa	8.3986	8.3691	8.4543	8.3595	8.2309	8.1865	8.1669	8.3092	8.2751	8.2132	8.0831	8.2572	8.1611	8.4354	8.2211	8.4254	8.2572	8.3262	8.1425	8.4964	8.3043	8.2222	8.3658	8.313	8.3772	8.3628	8.3991	8.3287	8.3557	8.3085	8.3091	8.2058	8.2332	8.2767	8.2076	8.423	8.4905	8.2385	8.3594	8.3117	8.3616	8.5784	8.6419	8.5628	8.6352	8.4126
874	Serine/threonine-protein phosphatase OS=Gasterosteus aculeatus OX=69293 PE=3 SV=1	G3NWS3_GASAC (+1)	37 kDa	8.5717	8.6464	8.7162	8.4906	8.5701	8.5436	8.4734	8.5581	8.3717	8.6575	8.3886	8.5653	8.5096	8.671	8.5339	8.4086	8.4278	8.5008	8.4406	8.6605	8.5628	8.4567	8.3643	8.4942	8.5629	8.4834	8.4639	8.3661	8.5017	8.3814	8.4588	8.4004	8.1909	8.333	8.4859	8.574	8.7011	8.6296	8.5753	8.5177	8.6787	8.4664	8.6901	8.5609	8.4961	8.6963
876	Uncharacterized protein OS=Gasterosteus aculeatus OX=69293 PE=4 SV=1	G3N6W8_GASAC (+3)	24 kDa	8.3346	8.6274	8.5047	8.5974	8.5192	8.6185	8.1122	8.4564	8.3748	8.6143	8.5788	8.4392	8.287	8.6639	8.5943	8.5573	8.5672	8.131	8.4878	8.5982	8.5237	8.4918	8.5183	8.1289	8.4884	8.4472	8.423	8.4709	8.57	8.4788	8.5062	8.5635	8.4717	8.2806	8.4352	8.5303	8.5567	8.6763	8.5163	8.5573	8.2726	8.4216	8.4483	8.5606	8.2109	8.5139
877	Synaptotagmin binding, cytoplasmic RNA interacting protein, like OS=Gasterosteus aculeatus OX=69293 PE=4 SV=1	G3P3A2_GASAC	62 kDa	8.5227	8.5061	8.6223	8.42	8.5954	8.6876	8.4706	8.5674	8.5145	8.5869	8.5227	8.4482	8.3882	8.6595	8.5613	8.4537	8.5575	8.5385	8.443	8.4509	8.5765	8.2844	8.3695	8.3858	8.5542	8.4641	8.5332	8.3646	8.5544	8.4873	8.331	8.1337	8.3692	8.3898	8.4941	8.5905	8.5874	8.4197	8.4161	8.6013	8.6582	8.5784	8.6545	8.56	8.5217	8.5523
878	Proteasome subunit alpha type OS=Gasterosteus aculeatus OX=69293 PE=3 SV=1	G3PIR2_GASAC	28 kDa	8.8339	8.7696	8.7948	9.0049	8.7269	8.8355	8.9173	8.8146	8.7544	8.6225	8.8148	8.7408	8.7721	8.6817	8.674	8.8829	8.7028	8.7756	8.7234	8.8725	8.7393	8.7882	8.8105	8.7684	8.8266	8.8203	8.9002	8.8387	8.7089	8.7505	8.8447	8.6978	8.9064	8.8238	8.7931	8.7403	8.867	8.7074	8.7607	8.8131	8.6322	8.6643	8.5964	8.5599	8.5638	8.931
879	Spectrin beta chain OS=Larimichthys crocea OX=215358 GN=EH28_02117 PE=3 SV=1	A0A0F8BA01_LARCR	273 kDa	8.6086	8.6377	8.2848	8.5453	8.3877	8.6399	8.3373	8.153	8.136	8.5186	8.576	8.4981	8.411	8.554	8.4778	8.413	8.1424	8.5402	8.1843	8.6533	8.5254	8.5302	8.1944	8.4581	8.1534	8.4903	8.3067	8.2388	8.5074	8.4991	8.5047	8.1005	8.3275	8.4921	8.5338	8.5211	8.6604	8.6886	8.6279	8.5913	8.5565	8.0636	8.5562	8.5594	8.2371	8.7285
880	Filamin-C OS=Larimichthys crocea OX=215358 GN=EH28_05581 PE=4 SV=1	A0A0F8B2G1_LARCR	268 kDa	8.3581	8.3954	8.4531	8.327	8.5846	8.5515	8.3349	8.3991	8.211	8.3886	8.4905	8.3458	8.3372	8.5763	8.4658	8.2648	8.4566	8.3431	8.4567	8.5399	8.7117	8.3377	8.2903	8.3613	8.3023	8.26	8.3678	8.5049	8.3806	8.3211	8.2904	8.4883	8.3552	8.3926	8.3908	8.4494	8.3935	8.413	8.3886	8.5119	8.6619	8.465	8.4896	8.5578	8.4314	8.3705
881	Asparagine--tRNA ligase, cytoplasmic OS=Larimichthys crocea OX=215358 GN=EH28_12387 PE=4 SV=1	A0A0F8AN46_LARCR	64 kDa	8.9461	8.6784	8.8614	9.0028	8.6416	9.0491	8.5707	8.6445	8.6809	8.5776	8.8453	8.596	8.6285	8.646	8.6593	8.9989	8.648	8.8634	8.814	8.8582	8.9283	8.427	8.6481	8.5909	8.8533	8.7641	8.5722	8.7571	8.7748	8.4825	8.337	8.4729	8.763	8.8066	8.4516	8.5537	9.1846	8.7943	8.8803	8.4102	8.5072	8.6617	8.6912	8.5573	8.4389	9.1095
882	Zgc:171967 OS=Gasterosteus aculeatus OX=69293 PE=3 SV=1	G3Q055_GASAC	110 kDa	8.6224	8.7861	8.6876	8.5122	8.6313	8.687	8.4375	8.7162	8.5786	8.6391	8.5323	8.5663	8.5623	8.5666	8.6072	8.5232	8.6066	8.4322	8.7636	8.6739	8.6747	8.527	8.604	8.6596	8.5797	8.5749	8.629	8.7036	8.6297	8.5191	8.4765	8.5686	8.5221	8.6272	8.5087	8.6476	8.6712	8.7009	8.7204	8.5767	8.5626	8.457	8.6321	8.5547	8.5977	8.685
883	Catenin (cadherin-associated protein), alpha 1 OS=Gasterosteus aculeatus OX=69293 PE=4 SV=1	G3Q378_GASAC	101 kDa	8.4854	8.4373	8.5383	8.4137	8.4372	8.4814	8.3631	8.3471	8.4097	8.4316	8.3383	8.3671	8.3101	8.4633	8.3505	8.4601	8.3859	8.4477	8.3597	8.5342	8.5953	8.4097	8.4668	8.4115	8.372	8.4735	8.3901	8.2914	8.3324	8.3079	8.3516	8.3573	8.379	8.403	8.3531	8.4065	8.53	8.3425	8.4998	8.5567	8.5041	8.4118	8.704	8.5546	8.3958	8.5528
884	Glutathione S-transferase Mu 3 OS=Anoplopoma fimbria OX=229290 GN=GSTM3 PE=2 SV=1	C3KHT9_ANOFI	26 kDa	8.3965	8.2389	8.3834	8.1779	8.2782	8.3132	8.377	8.4008	8.5265	8.2042	8.3508	8.5035	8.2801	8.19	8.4481	8.6388	8.3301	8.4195	8.5682	8.2178	8.499	8.4157	8.4565	8.3159	8.254	8.5529	8.2653	8.3316	8.3855	8.2683	8.1969	8.1701	8.2502	8.3162	8.4521	8.6263	8.9109	8.8441	8.4277	8.4297	8.3945	8.4701	8.3894	8.5544	8.4226	8.6274
885	Fumarylacetoacetate hydrolase domain containing 1 OS=Takifugu rubripes OX=31033 PE=4 SV=1	H2SRW8_TAKRU	25 kDa	8.6148	8.5214	8.5649	8.5732	8.4972	8.6395	8.6227	8.6792	8.602	8.5923	8.5178	8.6132	8.6314	8.4454	8.454	8.6798	8.6702	8.5581	8.6198	8.5575	8.557	8.5349	8.7412	8.4958	8.6015	8.6408	8.5151	8.712	8.6336	8.6143	8.448	8.3515	8.5474	8.6231	8.6138	8.4864	8.6416	8.697	8.508	8.4378	8.5139	8.4905	8.609	8.5542	8.6292	8.5618
886	Uncharacterized protein OS=Takifugu rubripes OX=31033 GN=sars PE=4 SV=1	H2SYX1_TAKRU	59 kDa	8.8831			8.8679	8.6456	8.9333	8.4774	8.6234	8.5184	8.6481	8.7063		8.4918		8.6235	8.8532	8.4585	8.685	8.5857		8.5049	8.2733	8.6562		8.7318	8.5132	8.3509	8.734	8.7291	8.3514	8.3593		8.6781		8.4241		8.8794	8.6323	8.6952	8.1433	8.3151	8.5125	8.6272	8.554	8.4033	8.8933
887	Urocanate hydratase 1 OS=Tetraodon nigroviridis OX=99883 PE=3 SV=1	H3BZ80_TETNG (+1)	77 kDa	8.6994	8.3773	8.6245	8.6839	8.4618	8.6299	8.7738	8.4322	8.7518	8.4098	8.4641	8.6268	8.6639	8.3113	8.4362	8.4775	8.5781	8.6361	8.5768	8.6171	8.2637	8.7661	8.6161	8.7204	8.4031	8.6511	8.563	8.6642	8.6498	8.6363	8.7158	8.4221	8.6827	8.5881	8.7247	8.7336	8.6746	8.6619	8.7449	8.4435	8.3786	8.43	8.5167	8.5537	8.5048	8.7504
888	Uncharacterized protein OS=Takifugu rubripes OX=31033 GN=hao1 PE=3 SV=1	H2TDV8_TAKRU	41 kDa	7.2654	8.6403	8.5283	7.0775	7.2672	8.3151		8.2541	7.2281	8.6875	8.3297	8.5902	8.3391	8.1101	8.6027	8.2419	8.3405	8.1081	8.6295	8.7584	8.5463	7.463	7.5433	8.3905	8.3555	8.4172	8.4381	8.7062	8.5485	8.3731	7.218	7.13	7.0366	8.1041	7.1584	8.3076	8.6158	8.5399		8.9014	8.9067	8.7292	8.7848	8.5535	8.6691	8.9853
889	Glutathione S-transferase kappa OS=Oplegnathus fasciatus OX=163134 PE=2 SV=1	F1AQ82_OPLFA	26 kDa	8.5838	8.5481	8.2245	8.1311	8.0604	8.1656	7.9031	8.4871	8.43	8.3245	8.4349	8.3966	8.4635	7.8795	8.3646	8.5021	8.3759	8.4566	8.2646	8.2236	8.6038	8.3753	8.3497	8.1843	8.5568	8.2143	8.4984	8.3983	8.4213	8.3586	8.3421	7.5423	8.0946	8.0152	8.276	8.5118	8.4834	8.6484	8.425	8.4403	8.4328	8.6243	8.5492	8.5517	8.6851	8.4701
890	Proteasome activator subunit 1 OS=Gasterosteus aculeatus OX=69293 PE=4 SV=1	G3NC06_GASAC	28 kDa	8.6862	8.6769	8.5489	8.6562	8.5172	8.4979	8.5449	8.4629	8.5321	8.4552	8.5858	8.3325	8.4065	8.4503	8.4625	8.6505	8.4834	8.5873	8.5356	8.5615	8.3794	8.5129	8.363	8.6412	8.122	8.5952	8.5151	8.2606	8.5127	8.429	8.4864		8.5668	8.5997	8.5746	8.5539				7.7461	8.3651	8.3442	8.3917	8.5492	8.685
891	Tyrosine--tRNA ligase OS=Gasterosteus aculeatus OX=69293 PE=3 SV=1	G3P140_GASAC	59 kDa	8.4699	8.2704	8.3447	8.6866	8.2645	8.6904	8.5525	8.4408	8.479	8.4511	8.447	8.225	8.3969	8.3063	8.4365	8.671	8.4418	8.6675	8.4645	8.3673	8.4623	8.2605	8.4368	8.2035	8.5531	8.4402	8.3409	8.3431	8.5296	8.3479	8.2268	8.1417	8.5144	8.4376	8.2627	8.2965	8.6304	8.1861	8.3905	8.1252	8.7169	8.6609	8.6046	8.5492	8.4087	8.4753
892	Heat shock protein 90 (Fragment) OS=Dicentrarchus labrax OX=13489 GN=hsp90 PE=2 SV=1	E8ZAX8_DICLA	27 kDa	9.0199	8.9157	9.016	9.1541	8.8762	8.9362	8.8281	8.5235	8.8446	8.8598	9.0051	8.9262	8.8977	8.9013	8.9015	9.0515	8.8553	8.9501	8.9117	9.0151	8.9771	8.8685	8.8701	9.003	8.8225	8.953	8.8207	8.966	8.9263	8.8516	8.8802	8.7474	8.9344	8.9823	8.8537	8.8613	9.0395	8.9387	8.9255		8.9087	8.971	8.6377	8.5489	8.4619	9.0731
893	Omega-amidase NIT2 (Fragment) OS=Epinephelus coioides OX=94232 PE=2 SV=1	F6KMH3_EPICO	22 kDa	8.2485	8.3306	8.3939	8.1442	8.3694	8.6034	8.331	8.4394	8.3869	8.5773	8.4187	8.3425	8.4338	8.514	8.4833	8.3904	8.4157	8.1393	8.4246	8.4062	8.3753	8.0987		8.3014	8.3936	8.3959	8.2923	8.3298	8.3184	8.2679		8.3035	8.3026	8.3276		8.4718	8.5743	8.3327	8.5153	8.6471	8.6568	8.4191	8.4217	8.5474	8.3883	8.6545
895	Cathepsin L OS=Larimichthys crocea OX=215358 PE=2 SV=1	A0A0N6VVB8_LARCR	38 kDa	8.8225	8.8841	8.9245	8.8765	8.7321	9.0308	8.7017	8.7519	8.7355	8.822	9.0051	8.8477	8.7555	8.7983	8.7603	9.1099	8.7531	8.8083	8.8062	8.9653	9.0807	8.1421	8.8118	8.8702	8.9037	8.7898	8.626	8.783	8.7524	8.8275	8.6359	8.3376	8.7793	8.7477	8.0788	8.636	8.3892	8.8685	8.4435	8.7054	8.9663	8.957	8.8646	8.5459	8.8386	8.8097
896	Acetoacetyl-CoA synthetase OS=Larimichthys crocea OX=215358 GN=EH28_11213 PE=4 SV=1	A0A0F8CR28_LARCR	75 kDa	8.6833	8.5731	8.7054	8.7201	8.8452	8.121	8.8773	8.1392	7.3777	8.7164	8.3976	8.9546	8.0953		6.8085	7.845	8.603	8.3606	8.4674	8.5814	7.539	8.4729	8.6751	8.1218	8.0101	7.9776	8.0458	8.7402	8.6989	8.1219	8.3513	8.7632	8.6499	7.9533	8.8339	8.2227	8.0532	7.8238	8.1525	8.3303	8.0856	8.1385	8.1773	8.5439	8.8871	8.7205
897	Ribosomal protein L32 (Fragment) OS=Epinephelus bruneus OX=323802 PE=2 SV=1	F8U063_EPIBR (+2)	16 kDa	8.8865	8.9791	8.9885	8.9909	8.713	8.9143	8.9202	8.9125	8.9423	8.7009	9.0314	8.9562	8.965	9.0052	8.9652	8.7654	8.9385	8.9755	8.9872	9.0148	8.927	8.9331	8.8747	9.0099	8.9534	8.9916	8.959	8.9859	9.0479	8.9449	8.8506	8.4432	8.9454	8.9538	8.9179	8.9741	8.9519	8.8938	8.8314	8.4932	8.7391	8.8687	8.8748	8.5426	8.9385	8.6033
898	Alpha-L-fucosidase OS=Gasterosteus aculeatus OX=69293 GN=FUCA1 PE=3 SV=1	G3NX12_GASAC (+1)	51 kDa	7.8715	8.3997	8.3877	8.1881	8.367	8.4637	8.1717	8.2055	8.1357	8.3222	8.3304	8.2446	8.188	8.3815	8.3487	8.1286	8.1203	7.7182	8.123	8.3252	8.2796	8.2101	8.0265	8.0386	8.1538	7.7812	7.7149	8.1454	8.0543	8.0312	7.7932	7.9833	8.1093	8.0006	7.6264	8.0492	8.4345	8.4517	8.488	8.4351	8.5647	8.4121	8.6845	8.5425	8.5143	8.2619
899	Xanthine dehydrogenase/oxidase OS=Larimichthys crocea OX=215358 GN=EH28_00471 PE=4 SV=1	A0A0F8BFX1_LARCR	109 kDa	7.9443	8.3749	8.0018	8.1597	7.991	8.5203	7.9306	8.334	8.3389	8.3243	8.127	8.0444	8.3525	7.9429	8.4083	8.1199	8.2785	8.3441	8.2176	8.2418	7.7853	8.4764	8.1458	8.1523	8.2863	8.3703	7.8133	7.9873	8.5419	8.4818	8.5428	7.924	8.1071	7.956	8.4487	7.8052	8.1239	8.0285	8.1345	8.0139	8.6045	8.4361	8.5649	8.5423	8.6506	8.1125
900	Chromosome undetermined SCAF10875, whole genome shotgun sequence (Fragment) OS=Tetraodon nigroviridis OX=99883 GN=GSTENG00009171001 PE=4 SV=1	Q4T0S8_TETNG	53 kDa	8.5993	8.488	8.5737	8.4777	8.4633	8.4696	8.3965	8.4356	8.2628	8.467	8.4547	8.4271	8.3138	8.4654	8.3871	8.4671	8.4363	8.4438	8.4321	8.6205	8.553	8.2745	8.3479	8.3463	8.4924	8.3362	8.383	8.5486	8.4959	8.1809	8.234	8.3666	8.4179	8.3523	8.3933	8.4618	8.5081	8.3186	8.4154	8.4521	8.4836	8.3396	8.5651	8.5403	8.5087	8.6687
901	Glutaredoxin 3 OS=Larimichthys crocea OX=215358 GN=EH28_05040 PE=4 SV=1	A0A0F8CB32_LARCR	36 kDa	8.6247	8.5465	8.6566	8.6591	8.522	8.6168	8.4772	8.6269	8.4402	8.5698	8.5982	8.5099	8.538	8.644	8.6152	8.6841	8.5314	8.6095	8.5652	8.7069	8.6869	8.5372	8.5298	8.4657	8.6364	8.6005	8.4919	8.541	8.5941	8.5	8.4481	8.5555	8.5829	8.5869	8.4604	8.5521	8.7913	8.6106	8.6274	8.4942	8.6728	8.4101	8.6247	8.5396	8.4136	8.7973
902	Proteasome subunit alpha type OS=Takifugu rubripes OX=31033 PE=3 SV=1	H2TCF6_TAKRU	29 kDa	8.8277	8.7496	8.784	8.7514	8.6735	8.7988	8.6261	8.6531	8.5366	8.6547	8.7107	8.6594	8.6649	8.6028	8.6099	8.7218	8.6471	8.6989	8.743	8.7867	8.7666	8.5564	8.6399	8.6976	8.7157	8.6265	8.5262	8.7216	8.6932	8.6063	8.6042	8.5773	8.6592	8.6233	8.6279	8.589	8.7444	8.4408	8.6161	8.4976	8.5822	8.5622	8.5627	8.5384	8.6486	8.7821
903	Rho-related GTP-binding protein (Fragment) OS=Perca flavescens OX=8167 GN=RhoC PE=2 SV=1	F1C6Z8_PERFV	22 kDa	8.3836	8.5326	8.4829	8.3802	8.3825	8.6013	8.3744	8.3938	8.418	8.6543	8.5354	8.5497	8.4212		8.3849	8.4112	8.4596	8.457	8.5834		8.4771	8.3624	8.3108	8.4624	8.4876	8.4076			8.427	8.3937	8.4298		8.3708	8.4459	8.4225	8.0459	8.5292	8.5341	8.4873	8.6499	8.6158	8.4417	8.6691	8.5375	8.5537	8.5806
904	S-methyl-5'-thioadenosine phosphorylase OS=Gasterosteus aculeatus OX=69293 GN=MTAP PE=3 SV=1	G3Q023_GASAC (+1)	31 kDa	8.3858	8.378	8.3218	8.1312	8.0653	8.3432	8.2943	8.3433	8.2471	8.2546	8.2742	8.2444	8.2309	8.1675	8.2384	8.2747	8.2997	8.2988	8.2517	8.2796	8.2846	8.174	8.2599	8.2552	8.3366	8.324	8.4034	8.2151	8.317	8.2114	8.1221	8.0659	8.1783	8.1629	8.2971	8.2526	8.3856	8.1926	8.4198	8.4856	8.553	8.4683	8.5957	8.5375	8.4809	8.5195
905	Cystathionine beta-synthase OS=Gasterosteus aculeatus OX=69293 PE=3 SV=1	G3PNY1_GASAC (+1)	65 kDa	8.2885	8.4635	8.2783	8.2668	8.3306	8.5143	8.1221	8.1442	8.0995	8.3553	8.3328	8.2852	8.5681	8.2735	8.3997	8.2664	8.2653	8.4817	8.2689	8.3578	8.1835	8.2274	8.2007	8.2327	8.1826	8.2407	8.0755	8.2883	8.4155	8.402	8.1301	7.8818	8.0624	8.2192	8.1585	8.2742	8.367	8.3009	8.402	8.5026	8.5652	8.0014		8.5374	8.4664	8.4064
906	Carbamoyl-phosphate synthetase 2, aspartate transcarbamylase, and dihydroorotase OS=Tetraodon nigroviridis OX=99883 PE=3 SV=1	H3CIP0_TETNG	246 kDa	8.7297	8.5241	8.6209	8.4196	8.4732	8.526	8.3868	8.523	8.0831	8.4489	8.3176	8.5361	8.4475	8.3159	8.1445	8.5276	8.5369	8.3149	8.4203	8.546	8.5535	8.3749	8.6506	8.3836	8.4169	8.4146	8.4372	8.6865	8.3397	8.2812	8.4177	8.5445	8.5955	8.3072	8.4259	8.3881	8.6053	8.1721	8.5306	8.4251	8.288	8.5043	8.6385	8.5365	8.5994	8.6932
907	Eukaryotic translation initiation factor 2, subunit 1 alpha a OS=Gasterosteus aculeatus OX=69293 PE=4 SV=1	G3P1A2_GASAC	36 kDa	8.5972	8.5175	8.6277	8.6382	8.5097	8.6171	8.4356	8.5057	8.4826	8.4645	8.5369	8.4518	8.4086	8.5361	8.4446	8.6133	8.4621	8.5509	8.5079	8.6556	8.657	8.4199	8.5763	8.4745	8.5547	8.4837	8.4562	8.5526	8.5605	8.4092	8.3678	8.4633	8.5415	8.5402	8.421	8.514	8.6473	8.4643	8.5207	8.4886	8.5069	8.4256	8.4902	8.5358	8.4827	8.7059
908	Si:ch73-12o23.1 OS=Gasterosteus aculeatus OX=69293 PE=3 SV=1	G3Q7I4_GASAC	96 kDa	8.4419	8.1982	8.0789	8.3737	8.4805	8.6727	8.6235	8.8273	8.5052	8.7734	8.462	7.6447	8.4243	8.6972	8.5606	8.4642	8.1513	8.2854	8.4415	8.5348	8.217	8.4544	7.8871	8.0058	7.9585	8.2526	8.3632	8.4092	8.2728	8.3549	8.438	8.4243	8.413	8.4873	8.4397	8.1258	8.5911	8.3721	8.6272	8.2351	8.2416	7.854	8.2341	8.5353	8.623	8.632
909	Hypoxanthine phosphoribosyltransferase OS=Takifugu rubripes OX=31033 PE=3 SV=1	H2S550_TAKRU	26 kDa	8.8396	8.8696	8.8381	8.8754	8.7522	8.7135	8.6127	8.6591	8.4952	8.5788	8.6954	8.8162	8.7939	8.8923	8.5104	8.9395	8.5078	8.6923	8.6453	8.3599	8.4251	8.7509	8.7673	8.6812	8.8037	8.8026	8.6839	8.8194	8.7008	8.7425	8.5779	8.7259	8.7607	8.3747	8.3068	8.1684	8.8854	8.7366	8.8212	8.0579	7.9763	8.6414	8.6279	8.5352	8.3828	8.7908
910	Mannose-1-phosphate guanyltransferase beta OS=Dicentrarchus labrax OX=13489 GN=GMPPB PE=4 SV=1	E6ZGE3_DICLA	40 kDa	7.866	8.4172	8.5463	8.3502	8.5695	8.5058	8.2955	8.4669	8.0875	8.3608	8.2388	8.4707	8.4178	8.4174	8.3527	8.4862	8.4482	8.2642	8.3547	8.5769	8.1551	8.3965	8.5902	8.2886	8.2694	8.1336	8.4183	8.6027	8.4252	7.9596	8.3535	8.5399	8.3504	8.4193	8.4034	8.4276	8.7056	8.3661	8.6275	8.4473	8.3866	8.4848	8.5137	8.5337	8.5556	8.6704
911	SEC22 homolog B, vesicle trafficking protein b OS=Tetraodon nigroviridis OX=99883 PE=3 SV=1	H3CMD5_TETNG (+1)	25 kDa	8.2572	8.0727	8.3015	8.3426	8.0267	8.17	8.3544	8.2461	8.2702	8.3286	8.0034	8.3844	8.3867	8.601	8.4414	8.4784	8.4451	8.3762	8.2002	8.4806	8.3579	8.374	8.3691	7.8299	8.5531	8.3508	8.4078	8.2762	8.3096	8.1957	8.4722	8.441	8.4518	8.4711	8.2228	8.1425	8.3642	8.3738	8.5815	8.2702	8.2958	8.0371	8.6516	8.5329	8.2365	8.6466
912	C-lectin-B OS=Dicentrarchus labrax OX=13489 GN=CLB PE=2 SV=1	C6ETM6_DICLA	19 kDa	8.2241	8.8116	8.2862	8.0202	8.6972	8.3788	8.144	8.442	8.3918	8.523	8.3321	8.4798	7.9942	8.0172	8.3834	7.9078	8.1912	7.7473	8.37	8.4595	8.196	7.9808	7.7055	8.1181	8.2537	8.118	8.2174	8.159	8.3336	8.423	8.2542	8.0999	7.8737	7.9586	8.234	8.5274	8.7713	8.6317	8.6747	8.7165	8.492	8.5108	8.6775	8.5322	8.6498	8.4126
913	UDP-glucuronosyltransferase OS=Larimichthys crocea OX=215358 GN=EH28_06117 PE=3 SV=1	A0A0F8AGA6_LARCR	60 kDa		8.3046	7.7892	8.2201	8.2893	8.5063	7.9831	8.4031	8.0777	7.9509	8.2738			8.5701	8.4091	8.2978	8.253	8.1849	8.2254	8.3868	8.3331	8.0761			8.2576	8.171	8.2731	8.2143	8.2965	8.1444	8.15	8.0986	8.2101	8.4359	8.1116	8.1869	8.5563		8.317	8.3085	8.419	7.7308	8.4788	8.5313	8.3341	8.3729
914	Vacuolar protein sorting-associated protein 35 OS=Larimichthys crocea OX=215358 GN=EH28_07046 PE=4 SV=1	A0A0F8AYK0_LARCR	176 kDa	8.5131	8.4674	8.4373	8.3789	8.3978	8.4004	8.2399	8.395	8.283	8.4361	8.4137	8.4081	8.1847	8.4756	8.4317	8.3056	8.2718	8.2416	8.3992	8.4354	8.4726	8.278	8.3286	8.3367	8.3351	8.2563	8.2671	8.2212	8.3805	8.2794	8.3768	8.2063	8.3176	8.2065	8.2719	8.4829	8.5338	8.3596	8.5193	8.5151	8.4388	8.2836	8.4927	8.5312	8.371	8.4528
915	Proteasome 26S subunit, ATPase 3 OS=Gasterosteus aculeatus OX=69293 PE=3 SV=1	G3PUL9_GASAC	48 kDa	8.6285	8.6099	8.6042	8.6477	8.6122	8.6704	8.5184	8.611	8.4805	8.6848	8.6533	8.5311	8.5109	8.496	8.4536	8.5701	8.6491	8.7763	8.5948	8.5889	8.5806	8.5722	8.5049	8.5074	8.6475	8.525	8.7315	8.6424	8.5873	8.5833	8.5198	8.5585	8.5203	8.5143	8.7329	8.5439	8.5017	8.2501	8.5152	8.4716	8.4565	8.3466	8.4594	8.531	8.4011	8.6237
916	ADP-ribosylation factor-like protein 8B OS=Dicentrarchus labrax OX=13489 GN=ARL8B PE=3 SV=1	E6ZFP0_DICLA	22 kDa	8.2747	7.8755	7.9788	8.1506	7.8783	7.9753	7.9578	7.8842	7.995	8.0104	8.147	7.9248	7.9148	7.7043	8.0909	8.0786	7.7908	7.9513	8.0162	8.0528	7.7025	7.9857	7.749	8.0261	7.6241	8.0013	7.748	7.9053	7.8408	8.0302	8.0263	7.7852	7.9138	7.9761	8.0206	7.9779	8.1981	8.2425	8.2446	8.5231	8.744	7.4161	8.6325	8.5309	8.4625	8.6063
918	2,4-dienoyl-CoA reductase, mitochondrial OS=Larimichthys crocea OX=215358 GN=EH28_04511 PE=4 SV=1	A0A0F8C5N9_LARCR	27 kDa	7.7393	8.5675	8.5882	8.4186	8.7517	8.4111	8.5337	8.6759	8.5542	8.6555	8.5022	8.5778	8.3017	8.5983	8.4737	8.3718	8.6919	8.3615	8.6399	8.6336	7.1033	8.4941	8.6859	8.5239	8.4946	8.3549	8.6429	8.6318	8.3989	8.4228	8.2984	8.7714	8.6411	8.6913	8.246	8.718	8.494	8.4254	8.5068	8.5291	8.6704	8.5237	8.5078	8.5292	8.623	8.5888
920	4-hydroxy-2-oxoglutarate aldolase 1 OS=Tetraodon nigroviridis OX=99883 PE=3 SV=1	H3CHS3_TETNG (+1)	35 kDa	8.6238	8.0674	8.5953	8.5441	8.5845	8.4477	8.8614	8.7505	8.9752	8.6442	8.8024	8.3654	8.9475	8.3895	8.7533	7.9496	8.423	8.5246	8.7561	8.4779	8.8355	8.5383	8.5994	8.9909	8.8102	8.9933	8.377	8.5973	8.7077	8.5617	8.5338	8.56	8.7343	8.9332	7.2786	8.8538	7.915	8.8839	8.6795	8.7466	8.8107	8.7812	7.5958	8.528	8.0465	7.7163
921	Hypoxia up-regulated 1 OS=Gasterosteus aculeatus OX=69293 PE=3 SV=1	G3Q9L0_GASAC	112 kDa			8.5328	8.319	8.4682		8.2231	8.4817	8.4967	8.5129	8.6127	8.4483	8.4562	8.6928	8.5346		8.4434	8.36	8.6295	8.7052	8.6645	8.3994	8.484	8.3634	8.5563	8.4939	8.5017		8.4634	8.461	8.1637	8.4131	8.4521	8.4425		8.5079	8.8118	8.4691	8.7738	8.5944		8.5796	8.6596	8.5266	8.5208	8.6656
922	Adenylyl cyclase-associated protein OS=Larimichthys crocea OX=215358 GN=EH28_10630 PE=3 SV=1	A0A0F8ALT8_LARCR	52 kDa	8.384	8.5781	8.3501	8.5678	8.4779	8.4975	8.435	8.3769	8.3718	8.2929	8.4368	8.3583	8.36	8.3334	8.4692	8.4815	8.4242	8.5154	8.438	8.4876	8.5629	8.4077	8.5717	8.4728	8.5195	8.3419	8.4305	8.1597	8.3315	8.2413	8.4314	8.375	8.3864	8.2833	8.465	8.4866	7.3743	8.1846	8.0558	8.4682	8.2538	8.328	8.4555	8.5264	8.3146	8.126
923	Coatomer subunit gamma OS=Takifugu rubripes OX=31033 GN=copg2 PE=3 SV=1	H2UTW1_TAKRU	97 kDa	8.4421	8.4275	8.49	8.3864	8.4975	8.5136	8.4374	8.5405	8.566	8.5389	8.4807	8.343	8.3682	8.518	8.4561	8.4676	8.468	8.382	8.4467	8.5699	8.5089	8.3953	8.4382	8.3928	8.5336	8.3412	8.4252	8.3894	8.3219	8.4104	8.3847	8.4206	8.3794	8.4129	8.3698	8.4756	8.7099	8.5456	8.5444	8.5928	8.5402	8.4693	8.4819	8.5258	8.4633	8.6926
924	Coatomer subunit gamma OS=Larimichthys crocea OX=215358 GN=EH28_05153 PE=3 SV=1	A0A0F8D1Y1_LARCR	98 kDa	8.4421	8.4275	8.49	8.3864	8.4975	8.5136	8.4374	8.5405	8.555	8.5389	8.4807	8.343	8.3682	8.518	8.4561	8.4676	8.468	8.382	8.4467	8.5699	8.5089	8.3953	8.4382	8.3928	8.5336	8.3412	8.4252	8.3894	8.3219	8.4104	8.3847	8.4206	8.3794	8.4129	8.3698	8.4756	8.7099	8.5456	8.5444	8.5928	8.5402	8.4693	8.4819	8.5258	8.4633	8.6926
925	Urocanate hydratase 1 OS=Gasterosteus aculeatus OX=69293 PE=3 SV=1	G3N6Z7_GASAC	75 kDa	8.6884	8.2629	8.5872	8.6839	8.0629	8.6141	8.7768	8.3784	8.7509	8.4416	8.4267	8.5384	8.6448	7.8867	8.2373	8.3356	8.5272	8.6333	8.5606	8.5277	8.2624	8.7661	8.5244	8.6521	8.2142	8.6561	8.5364	8.6154	8.6367	8.6292	8.7142	8.1815	8.6827	8.5429	8.7317	8.6438	8.5899	8.6538	8.6717	8.301	8.2414	8.4577	8.5189	8.525	8.2315	8.6787
926	GTP-binding nuclear protein Ran (Fragment) OS=Epinephelus bruneus OX=323802 PE=2 SV=1	G1FKR9_EPIBR	24 kDa	8.8447	8.5859	8.7809	8.967	8.5836	8.8342	8.7925	8.69	8.9044	8.672	8.838	8.7863	8.8132	8.7658	8.6961	8.9598	8.706	8.9091	8.7365	8.6455	8.7784	8.8013	8.8821	8.8832	8.717	8.8384	8.82	8.7067	8.7359	8.7467	8.8238	8.5732	8.8216	8.8685	8.8192	8.7221	8.736	8.759	8.6517	8.7303	8.6268	8.7639	8.8005	8.5247	8.5826	8.77
927	Farnesyl pyrophosphate synthase OS=Larimichthys crocea OX=215358 GN=EH28_10421 PE=3 SV=1	A0A0F8ACB7_LARCR	46 kDa	8.486	8.4038	8.6503	8.2924	8.5687	8.5415	8.4601	8.4351	8.243	8.6107	8.4714	8.5229	8.2314	8.4626	8.1893	8.3218	8.4803	8.3896	8.4464	8.5574	8.7284	8.2752	8.2911	8.2889	8.2689	8.2864	8.238	8.5946	8.3574	8.1484	8.0451	8.2239	8.2468	8.4053	8.2741	8.1719	8.6138	8.3088	8.3675	8.4644	8.3544	7.9755	8.2728	8.5235	8.387	8.6569
928	Cytochrome c oxidase subunit 5A isoform 1 OS=Sparus aurata OX=8175 GN=COX5a1 PE=2 SV=1	A0A0F6MX57_SPAAU	16 kDa	8.3251	8.3813	8.2657	8.0395	8.61	8.2893	8.23	8.4482	8.1711	8.3987	8.1222	8.2989	7.9814	8.5302	8.395	8.045	8.4174	8.0884	8.1165	8.361	8.3601	8.362	8.3381	8.2583	8.3141	8.1439	8.5686	8.4717	8.3991	8.1703	8.2288	8.6406	8.2795	8.3267	8.1277	8.5485	8.2944	8.019	8.3893	8.2634	8.3097		7.9993	8.5229	8.0709	7.9646
929	Putative serine carboxypeptidase CPVL OS=Larimichthys crocea OX=215358 GN=EH28_12771 PE=3 SV=1	A0A0F8C321_LARCR	54 kDa	7.9584	7.8209	7.8404	7.8223		8.1281	7.7654	7.6926	7.6376	7.9711	7.88	7.4547	7.8901	8.2515	7.755	7.6192	8.1231	7.6109	7.941	7.9549	7.6414	7.8748	7.6552	7.8855	8.1168	7.588	7.6768	7.5698	7.4527	7.3802	7.6415		7.5991	7.7527	7.5491	7.7588	7.9507	7.9884	8.0212	7.8484	7.3044	7.6884		8.5218	7.5303	8.0054
930	Cytochrome P450, family 4, subfamily V, polypeptide 8 OS=Takifugu rubripes OX=31033 PE=3 SV=1	H2SEU7_TAKRU	47 kDa	8.2512	8.5407	8.2401	8.0657	8.2912	8.4166	8.0932	8.4043	8.2011	8.0442	8.2149		8.1484	8.5485	8.398	7.771	8.3182	8.1816	8.175	8.49	7.9962	8.0109		8.2071	8.4555	8.2515	8.2842	8.1873			8.0918	8.0508		8.223	8.0393	8.2986	8.5593	8.5434	7.9577	8.3038	8.235	8.337	8.353	8.5215	8.3631	7.9803
931	Uncharacterized protein OS=Takifugu rubripes OX=31033 GN=LOC101066937 PE=4 SV=1	H2VEB9_TAKRU	46 kDa	8.5563	8.2462	8.4863	8.3957	8.192	8.5513	8.3656	8.6057	8.4686	8.4252	8.3952	8.4685	8.6016	8.739	8.3012	8.5642	8.5616	8.4956	8.5452	8.3428	8.561	8.5745	8.1915	8.565	8.5448	8.5414	8.5949	8.5813	8.3817	8.5172	8.2103	8.0862	8.3976	8.5075	8.4099	8.6282	8.643	8.5904	8.5535	8.6148	8.4879	8.4393	8.5026	8.5202	8.4405	8.5448
932	CAD protein OS=Larimichthys crocea OX=215358 GN=EH28_10369 PE=3 SV=1	A0A0F8C3Q0_LARCR	247 kDa	8.6477	8.4739	8.5667	8.3507	8.4448	8.4738	8.3609	8.5094	8.0295	8.4162	8.2873	8.4591	8.3752	8.3108	8.0918	8.4732	8.525	8.3862	8.3277	8.5038	8.4962	8.2986	8.5771	8.2968	8.394	8.3448	8.4265	8.6589	8.283	8.1998	8.3441	8.5445	8.5388	8.2803	8.4194	8.3643	8.5924	8.1379	8.509	8.4121	8.182	8.4545	8.6136	8.5196	8.5249	8.6815
933	ATP synthase subunit gamma OS=Takifugu rubripes OX=31033 GN=atp5f1c PE=3 SV=1	H2TPW5_TAKRU (+1)	32 kDa	8.6457	8.9443	8.5382	8.4005	8.6797	8.6796	8.3862	8.6662	8.9153	8.7732	8.5897	8.6788	8.6105	8.8181	8.8064	8.5063	8.7223	8.9687	8.6905	8.6966	8.8711	9.0823	8.4516	8.6822	8.7284	8.7973	8.3869	8.9162	8.5708	8.6909	8.6326	8.5579	8.5586	8.5578	9.0673	8.4979	8.8075	8.8282	8.8776	8.7317	8.8093	8.6411	8.3129	8.5191	8.3562	8.5473
934	Hydroxysteroid dehydrogenase like 2 OS=Takifugu rubripes OX=31033 PE=4 SV=1	H2SWA3_TAKRU	48 kDa	8.543	8.2158	8.2382	8.5029	8.2649	8.0038	8.4124	8.5923	8.5808	8.5276	8.6936	8.502	8.5673	8.4959	8.0834	8.3628	8.4407	8.6239	8.1899	8.4223	9.0028	8.312	8.5221	8.0333	8.6434	8.565	8.4349	8.067	8.4656	8.3814	8.2617	8.2958	8.4609	8.1579	8.2936	8.516	8.4925	8.245	8.6261	8.5693	8.0046	8.1596	8.1104	8.5189	8.5798	8.6449
935	Dynein light chain OS=Gasterosteus aculeatus OX=69293 PE=3 SV=1	G3NJ23_GASAC (+2)	10 kDa	8.5413	8.5974	8.6227	8.4972	8.4712	8.6974	8.4282	8.5819	8.3594	8.4693	8.614	8.5798	8.3918	8.4597	8.0175	8.5973	8.5784	8.4602	8.5438	8.5581	8.5981	8.3425	8.5753	7.8267	8.5767	8.5011	8.4664	8.6144	8.4946	8.5202	8.4593	8.5309	8.4242	8.4688	8.5554	8.4787	8.6346	8.7013	8.6809	8.579	8.611	8.6596	8.5927	8.5186	8.549	8.6469
936	N-acylethanolamine-hydrolyzing acid amidase OS=Dicentrarchus labrax OX=13489 GN=NAAA PE=4 SV=1	E6ZFN9_DICLA	41 kDa	8.2654	8.2693	8.3428	8.2735	8.6038	8.6674	8.1844	8.548	8.1632	8.486	8.6227	8.2635	8.3184	8.8984	8.6138	8.5357	8.3312	8.0517	8.4252	8.6576	8.0912	8.2391	8.3747	8.2826	8.4508	8.0641	8.4802	8.3894	8.459	8.5205	8.3498	8.7339	8.507	8.5961	8.2612	8.2163	8.2891	8.4993	8.6314	8.3587	8.5893	8.242	8.4208	8.5183	8.4325	8.1581
937	Copine-3 OS=Dicentrarchus labrax OX=13489 GN=CPNE3 PE=4 SV=1	E6ZI80_DICLA	59 kDa	8.4726	8.5885	8.6646	8.4106	8.4028	8.5114	8.5216	8.6134	8.3849	8.621	8.4548	8.3752	8.494	8.4696	8.5011	8.4902	8.4791	8.448	8.4752	8.4993	8.5107	8.34	8.3165	8.5453	8.4683	8.4703	8.5584	8.5829	8.4784	8.5402	8.3531	8.5288	8.2921	8.2811	8.3977	8.5246	8.4393	8.4598	8.7278	8.706	8.6961	8.6323	8.6811	8.518	8.4886	8.4553
938	Hydroxyacid oxidase (glycolate oxidase) 1 OS=Gasterosteus aculeatus OX=69293 PE=3 SV=1	G3NMJ1_GASAC (+1)	41 kDa		8.6334	8.2598			8.0815				8.5913	8.0381	8.5024	8.6773		8.5143		8.6406	7.1409	8.53	8.5743	8.4308			8.4747		8.4592	8.4741	8.8296	8.7255							8.2545	8.8126	8.6759	8.2541	8.8859	8.7244	8.5255	8.7745	8.518	8.7955	8.8237
939	Very long-chain acyl-CoA synthetase OS=Larimichthys crocea OX=215358 GN=EH28_04616 PE=4 SV=1	A0A0F8BYR2_LARCR	68 kDa	8.3454	8.4234	7.9448	8.3592	8.1971	8.4624	8.2586	8.3928	7.971	8.1497	7.9543	8.2815	8.3276	7.9512	8.4125	7.6121	8.4138	8.1057	8.325	8.2573	8.4008	8.2412	7.7896	8.4682	8.3985	8.3445	8.3581	8.2143	8.3383	8.3817	8.3442	7.9194	8.2385	8.2899	8.1204	8.2896	8.353	8.5153	8.2412	8.049	7.8358	7.9634	8.4295	8.5178	8.1377	8.184
940	Serine--tRNA ligase, cytoplasmic OS=Larimichthys crocea OX=215358 GN=EH28_02329 PE=4 SV=1	A0A0F8AXM0_LARCR	58 kDa	8.8831	8.6662	8.779	8.8679	8.6517	8.919	8.4746	8.6619	8.548	8.6166	8.7063	8.552	8.4922	8.4477	8.6	8.8532	8.5373	8.7653	8.5591	8.8433	8.5137	8.3338	8.6562	8.487	8.7318	8.5132	8.3596	8.734	8.7269	8.3444	8.3593	8.5755	8.6781	8.6473	8.454	8.4559	8.8794	8.6323	8.6952	8.2281	8.4373	8.5928	8.6409	8.5176	8.3107	8.8933
942	F-actin-capping protein subunit alpha-1 OS=Dicentrarchus labrax OX=13489 GN=CAPZA1 PE=3 SV=1	E6ZF12_DICLA	33 kDa	8.6259	8.5266	8.6566	8.5016	8.6762	8.6193	8.4408	8.4893	8.3477	8.4964	8.6145	8.4068	8.3755	8.656	8.5161	8.5203	8.4941	8.3932	8.5673	8.6642	8.6698	8.4928	8.5871	8.5977	8.5161	8.2762	8.5069	8.5087	8.4901	8.5407	8.495	8.5193	8.4791	8.4729	8.3961	8.5795	8.5863	8.6833	8.5903	8.568	8.4921	8.5749	8.6004	8.5165	8.6968	8.6216
943	Cholesterol 24-hydroxylase OS=Sparus aurata OX=8175 PE=2 SV=1	A0A2R2UL06_SPAAU	58 kDa	8.1246	7.5924	7.8733	8.0009	7.8702	8.346	8.0273	8.4171	8.3415	7.907	7.6911	7.4637	8.1403	8.5773	8.474	8.185	8.4126	8.2158	7.7348	7.3946	7.54	8.0738	8.009	7.4607	8.3779	8.2933	8.4524	8.1238	8.3595	7.7786	8.0522	7.9947	7.459	8.2655	8.278	8.4615	8.4642	8.5477	8.3481	8.3274	8.47	8.16	8.4269	8.5159	8.4	8.2983
944	Adaptor-related protein complex 2, alpha 1 subunit OS=Tetraodon nigroviridis OX=99883 PE=4 SV=1	H3CD15_TETNG	94 kDa	8.6498	8.6904	8.672	8.4709	8.5952	8.5832	8.4917	8.686	8.5642	8.7519	8.6203	8.5962	8.7094	8.5381	8.5634	8.5931	8.6238	8.4969	8.5353	8.5921	8.5781	8.5468	8.4877	8.596	8.6193	8.5397	8.5552	8.5518	8.5063	8.6288	8.6752	8.4152	8.5789	8.5653	8.5769	8.6175	8.6801	8.8168	8.7166	8.6743	8.948	8.6435	8.8457	8.5127	8.719	8.8809
945	AP-2 complex subunit alpha OS=Takifugu rubripes OX=31033 PE=3 SV=1	H2TZY9_TAKRU (+2)	105 kDa	8.6498	8.6904	8.6748	8.513	8.647	8.5832	8.4917	8.686	8.5737	8.7519	8.6324	8.5962	8.7094	8.5789	8.5824	8.6041	8.6238	8.5119	8.5698	8.6011	8.5781	8.5944	8.5413	8.626	8.6281	8.5397	8.5552	8.5573	8.552	8.6467	8.6887	8.5305	8.5789	8.5852	8.5918	8.6175	8.6801	8.8168	8.7166	8.6743	8.948	8.6435	8.8457	8.5127	8.719	8.8809
946	Apolipoprotein B-100 OS=Larimichthys crocea OX=215358 GN=EH28_00402 PE=4 SV=1	A0A0F8C306_LARCR	205 kDa	8.4712	8.5359	8.4212	8.4971	8.4733	8.5046	8.3946	8.4794	8.1029	8.5121	8.5784	8.446	8.2444	8.4841	8.6914	8.3533	8.4445	8.4861	8.3658	8.5941	8.8737	8.2854	8.3769	8.3403	8.4785	8.2996	8.5357	8.4431	8.4613	8.4332	8.3149	8.4121	8.418	8.5157	8.3412	8.5548	8.4807	8.4855	8.3887	8.4911	8.4424	8.3292	8.4449	8.5124	8.4364	8.3902
947	Endoplasmic reticulum protein 44 OS=Tetraodon nigroviridis OX=99883 PE=4 SV=1	H3DLZ9_TETNG	47 kDa	7.824	8.2491	8.1826	6.9068		8.0976	7.461	9.3463		7.9892	8.3036	8.2701	7.6762	8.2588	8.1606	7.8269	9.3912	7.8524	8.205	8.6224	8.2476	7.8586	7.8803	7.1099	9.3112	7.6748	7.7387			8.2796	7.5732		7.6022	8.0287	7.6805	8.0788	8.4066	8.0766	8.1765	8.427	8.5951	8.134	7.7787	8.5115	8.01	8.3198
948	Adenine phosphoribosyltransferase OS=Anoplopoma fimbria OX=229290 GN=APT PE=2 SV=1	C3KHE5_ANOFI	20 kDa	8.6024	8.5529	8.4937	8.5668	8.3427	8.5772	8.5043	8.5121	8.4596	8.4232	8.4142	8.4284	8.5308	8.5246	8.3318	8.7208	8.4929	8.5662	8.5035	8.5169	8.3986	8.3682	8.2382	8.5573	8.4927	8.562	8.5152	8.5332	8.4334	8.4368	8.369	8.2537	8.533	8.5091	8.4329	8.469	8.7562	8.5395	8.6222	8.5625	8.6699	8.4873	8.4999	8.5113	8.6316	8.813
949	Uncharacterized protein OS=Takifugu rubripes OX=31033 GN=ctnna1 PE=4 SV=1	H2TXI5_TAKRU	100 kDa	8.3856	8.324	8.3687	8.4137	8.3803	8.3795	8.2954	8.2775	8.405	8.3369	8.2942	8.2629	8.3591	8.4282	8.3505	8.3808	8.3085	8.3521	8.3046	8.4742	8.3684	8.3371	8.43	8.3675	8.2747	8.2717	8.2897	8.4128	8.2828	8.2278	8.3717	8.3121	8.3271	8.3723	8.3572	8.3235	8.4295	8.2817	8.4305	8.5406	8.5647	8.3824	8.4145	8.5107	8.3632	8.5565
950	Eukaryotic translation initiation factor 3 subunit B OS=Takifugu rubripes OX=31033 GN=EIF3S9 PE=3 SV=1	H2TTB7_TAKRU	78 kDa	8.6286	8.5749	8.6228	8.5572	8.618	8.6759	8.48	8.5624	8.4877	8.5994	8.5691	8.5035	8.4941	8.7194	8.5798	8.6179	8.5069	8.3518	8.6299	8.715	8.6368	8.5293	8.5369	8.528	8.5845	8.4776	8.5532	8.7022	8.505	8.2608	8.474	8.5388	8.5508	8.565	8.4973	8.6089	8.5896	8.5335	8.5644	8.5172	8.4952	8.5384	8.5888	8.5105	8.5664	8.7978
952	Proteasome subunit alpha type OS=Anoplopoma fimbria OX=229290 GN=PSA6 PE=2 SV=1	C3KIT0_ANOFI	27 kDa	8.6163	8.5154	8.6028	8.6382	8.5242	8.7148	8.6297	8.5321	8.5065	8.6387	8.5331	8.4942	8.6095	8.5325	8.481	8.6773	8.5451	8.6162	8.5078	8.6309	8.5885	8.4932	8.5145	8.6232	8.6	8.4772	8.3374	8.4922	8.469	8.4362	8.4743	8.4109	8.6125	8.5538	8.586	8.5279	8.5801	8.5873	8.388	8.4183	8.3992	8.4755	8.487	8.5098	8.5219	8.7335
953	Cathepsin Z OS=Larimichthys crocea OX=215358 GN=EH28_01072 PE=3 SV=1	A0A0F8B048_LARCR	34 kDa	8.73	8.6826	8.5422	8.6529	8.445	8.7417	8.8034	8.586	8.6234	8.7422	8.6685	8.8866	8.6559	8.4974	8.5282	8.5661	8.5329	8.6633	8.7995	8.7	8.7767	8.6019	8.8334	8.6853	8.5194	8.5579	8.2287	8.5125	8.4633	8.4086	8.3729	7.9747	8.2491	8.4037	8.5267	8.5403	8.19	8.6412	8.4209	8.4393	8.5495	8.5575	8.2053	8.5082	8.4756	8.2672
955	Gephyrin OS=Larimichthys crocea OX=215358 GN=EH28_01648 PE=4 SV=1	A0A0F8D008_LARCR	81 kDa	8.2548	8.2491	8.3852	8.0637	8.0993	8.3986	8.0393	8.1238	8.1169	8.453	8.2567	8.1109	8.0984	8.0183	8.1528	8.1592	8.1686	8.1659	8.1344	8.2947	8.2965	7.6913	8.0651	8.0421	8.0362	8.1732	8.1993	8.1709	8.1602	7.9558	7.9264	7.9278	8.3401	8.0396	8.2655	8.0628	8.4033	8.298	8.3726	8.3783	8.5411	8.4987	8.4744	8.5069	8.5106	8.5257
956	Reticulon OS=Gasterosteus aculeatus OX=69293 PE=4 SV=1	G3N6X5_GASAC	25 kDa	8.4137	8.3281	8.4079	8.2907		8.4198	8.3761	8.406	8.2845	8.4459	8.4359	8.3611		8.4848	8.4835	8.3326	8.5218	8.2425	8.4422	8.4613	7.1152	8.3244	8.2523	8.3832	8.3892	8.2783	8.4618	8.3797	8.4127	8.2958	8.2512	8.2153	8.2311	8.4587	8.2423	8.5124	8.2589	8.3841	8.1873	8.4176	7.4842	8.1988	8.391	8.5046	7.4435	8.3247
957	Proteasome activator complex subunit 2 OS=Dicentrarchus labrax OX=13489 GN=PSME2 PE=4 SV=1	E6ZJF1_DICLA	28 kDa	8.572	8.6928	8.1919	8.4653	8.3478	8.4979	7.9198	8.0194	8.2071	8.3101	8.2548	8.0722	8.3496	8.3652	8.3016	8.2186	8.3368	8.3706	7.6632	8.5467	8.5295	8.1169	7.8226	8.2203	8.1343	8.2635	8.3064	8.1169	8.3308	7.816	7.6322	7.1278	8.377	7.8302	8.4346	8.3596	8.4525	8.3301	7.9217	8.4645	8.1609	8.0493	8.3679	8.5039	8.515	8.5967
958	Alcohol dehydrogenase [NADP+] a (Fragment) OS=Perca flavescens OX=8167 GN=Akr1a1 PE=2 SV=1	F1C780_PERFV	28 kDa	8.5605	8.4824	8.6806	8.6971	8.6089	8.3047	8.5289	8.4851	8.4958	8.3405	8.2943	8.699	8.5075	8.6981	8.3825	8.7332	8.4931	8.5598	8.7365	8.637	8.2572	8.2703	8.6118	8.5736	8.607	8.5737	8.7257	8.3779	8.444	8.6413	8.5752	8.6801	8.6433	8.7527	8.6117	8.2403	8.8387	8.4761	8.3155	8.6242	8.5436	8.6482	8.701	8.5038	8.2744	8.8393
959	Methylmalonyl CoA mutase OS=Gasterosteus aculeatus OX=69293 PE=4 SV=1	G3PFG5_GASAC	81 kDa	8.3222	8.3542	8.2344	8.0676	8.4561	8.3275	8.256	8.3246	8.2489	8.4018	8.2483	8.2588	8.2947	8.4154	8.3569	8.2009	8.2862	8.182	8.2418	8.2613	8.2913	8.2385	8.2477	8.2201	8.3252	8.2391	8.336	8.3007	8.2469	8.226	8.1446	8.4229	8.2308	8.1997	8.1829	8.3564	8.4049	8.4907	8.4612	8.4459	8.5541	8.2915	8.4313	8.5023	8.4883	8.3113
960	S-adenosylmethionine synthase OS=Gasterosteus aculeatus OX=69293 PE=3 SV=1	G3PSR4_GASAC (+4)	43 kDa	8.4818	8.3607	8.1606	8.3627	8.2179	8.3111	8.4016	8.221	8.1474	8.2252	8.29	8.399	8.2236	8.2308	8.395	8.2882	8.4088	8.2987	8.1815	8.1462	8.1531	8.417	8.3159	8.329	8.1823	8.2814	8.4509	8.2846	8.2924	8.2302	8.2793	8.4397	8.2684	8.332	8.3853	8.3795	8.2409	8.4105	8.4029	8.3178	8.3054	8.2626	8.4367	8.5014	8.317	8.3706
961	Protein scribble homolog OS=Dicentrarchus labrax OX=13489 GN=SCRIB PE=4 SV=1	E6ZJ79_DICLA	189 kDa	8.0365	8.2289	7.9516	8.5929	8.1826	8.1838	7.8147	8.1154	7.9287	8.2069	7.8927	7.8712	7.7708	8.1551	7.9878	7.8494	8.0952	7.8932	8.5835	8.0274	7.9188	7.9178	8.0214	7.8894	8.7253	7.8455	7.9844	8.1461	8.6652	8.556	7.9562	8.0438	7.8358	7.8796	7.9421	7.9864	8.0533	8.0176	8.3237	8.3122	8.3955	8.1338	8.3177	8.5013	8.2711	7.9906
962	Calpastatin OS=Dicentrarchus labrax OX=13489 GN=ICAL PE=4 SV=1	E6ZG10_DICLA	105 kDa	8.4336	8.434	8.0591	8.2224	8.1714	8.1944	8.0974	8.2774	8.0723	8.3212	8.3912	8.1869	8.009	8.1957	8.2443	8.0834	8.2175	8.1282	8.2714	8.2056	8.254	8.1378	8.1711	8.1909	8.2392	8.0208	8.1574	8.3029	7.8094	8.2803	8.1642	8.2669	8.1447	8.1568	8.0655	8.198	8.3372	8.3327	8.0031	8.2222	8.5069	8.2867	8.4959	8.5011	8.1717	8.0437
963	D-dopachrome tautomerase OS=Oplegnathus fasciatus OX=163134 PE=2 SV=1	S4TDW5_OPLFA	13 kDa	8.2725	7.9741	8.5208	8.4294	8.189	8.5611	8.0995	8.3384	8.2648	8.4176	8.4921	8.3792	8.2629	8.3542	8.1632	8.0698	8.2681	8.2362	8.2727	8.4994	8.3953	8.3961	8.3837	8.2355	8.3901	8.2443	7.9836	8.5062	8.1974	8.016	8.3442	8.3862	8.1282	8.4109	8.0102	8.1025	8.7696	8.4022	8.7299	8.4803	8.4241	8.4858	8.3314	8.5002	8.3	8.8207
964	Chromosome undetermined SCAF11805, whole genome shotgun sequence (Fragment) OS=Tetraodon nigroviridis OX=99883 GN=GSTENG00009973001 PE=4 SV=1	Q4SZ82_TETNG	89 kDa	7.5958	7.1404	6.994	7.5457		7.4177	7.5099	6.8617	7.6823	6.8543	7.0791	7.5238	7.5483	6.8153	7.2285	7.4019	7.2605	7.5407	7.7496	6.8857	6.9855	7.512		7.6129	6.9488	7.4426	7.3262	7.4718	7.1948	7.3522	7.3814	7.5654	7.5859	7.4566	7.3476	7.0267	7.8964	7.6581	7.3394	8.4451	8.4478	7.872	8.3335	8.4987	6.3796	6.8025
965	Spectrin beta chain OS=Larimichthys crocea OX=215358 GN=EH28_03032 PE=3 SV=1	A0A0F8CW02_LARCR	276 kDa	8.6086	8.6377	8.2788	8.5453	8.3877	8.6399	8.3054	8.1437	8.0509	8.5186	8.576	8.4814	8.3725	8.554	8.4778	8.413	8.0894	8.5402	8.1746	8.6533	8.5243	8.5302	8.1303	8.4532	8.1534	8.4903	8.2842	8.2388	8.5074	8.4737	8.5047	8.0172	8.3275	8.4921	8.5338	8.5211	8.6604	8.6886	8.6279	8.5913	8.5217	8.0267	8.5575	8.4981	8.1862	8.7285
967	Retinol-binding protein 2 OS=Larimichthys crocea OX=215358 GN=EH28_09789 PE=3 SV=1	A0A0F8ADH3_LARCR	16 kDa	8.7383	8.4739	8.3004	8.7732	8.548	8.9366	8.3518	8.5148	8.0205	8.4224	8.3193	8.2973	8.7185	8.4566	8.4452	8.5976	7.6964	8.7042	8.6667	8.8007	7.7657	8.6203	8.1194	8.3346	8.49	8.4046	8.2975	8.7242	8.8473	8.5019	8.3351	8.4257	8.6674	8.4979	8.588	7.737	8.4958	8.0192	8.3024	8.4483	8.3531	7.9081	8.2801	8.4964	8.0536	8.4438
968	26S proteasome non-ATPase regulatory subunit 2 OS=Gasterosteus aculeatus OX=69293 GN=PSMD2 PE=3 SV=1	G3N4Q9_GASAC	101 kDa	8.6512	8.5453	8.5736	8.585	8.5735	8.611	8.4742	8.4703	8.3726	8.4855	8.4435	8.4566	8.4696	8.5311	8.3797	8.5481	8.4786	8.4686	8.4889	8.6112	8.5453	8.438	8.4608	8.484	8.4873	8.447	8.4541	8.6125	8.4728	8.3769	8.3778	8.5541	8.5026	8.4429	8.4496	8.4958	8.5617	8.4011	8.5093	8.4572	8.5564	8.3375	8.596	8.4963	8.3362	8.6163
969	Obg-like ATPase 1 OS=Gasterosteus aculeatus OX=69293 GN=OLA1 PE=3 SV=1	G3P6W9_GASAC	45 kDa	8.5602	8.5638	8.5646	8.5315	8.5292	8.6218	8.5363	8.6495	8.4987	8.6438	8.5939	8.5179	8.5051	8.5731	8.6825	8.566	8.6298	8.5352	8.6164	8.5364	8.4882	8.6016	8.6209	8.543	8.5723	8.5691	8.6544	8.5356	8.6268	8.5888	8.534	8.5511	8.6728	8.5249	8.6125	8.5401	8.4866	8.3912	8.2819	8.3238	8.5522	8.5846	8.5951	8.4959	8.5428	8.2452
970	26S proteasome non-ATPase regulatory subunit 2 OS=Takifugu rubripes OX=31033 GN=psmd2 PE=3 SV=1	H2TSP4_TAKRU	101 kDa	8.5228	8.4631	8.5736	8.455	8.4886	8.5213	8.3121	8.3562	8.1995	8.4527	8.3512	8.3294	8.2886	8.4346	8.2855	8.419	8.3752	8.3266	8.3812	8.5511	8.4799	8.2864	8.3084	8.3445	8.3644	8.2874	8.3299	8.4941	8.4728	8.2528	8.2719	8.4467	8.3354	8.3361	8.2599	8.3919	8.5122	8.3175	8.4612	8.4568	8.5564	8.259	8.5676	8.4938	8.3362	8.6163
971	Histamine n-methyltransferase (Fragment) OS=Perca flavescens OX=8167 GN=Hnmt PE=2 SV=1	F1C701_PERFV	32 kDa	8.6845	8.7775	8.7264	8.631	8.5543	8.8674	8.7187	8.7517	8.7003	8.8388	8.6851	8.7017	8.8239	8.6707	8.6945	8.7233	8.7379	8.667	8.7282	8.7177	8.6007	8.647	8.6047	8.7135	8.7238	8.8604	8.6147	8.7889	8.6831	8.6564	8.6012	8.5357	8.5628	8.6856	8.7248	8.7343	8.8286	8.8211	8.7361		8.7609	8.692	8.2955	8.493	7.8164	8.937
972	Uncharacterized protein OS=Takifugu rubripes OX=31033 PE=4 SV=1	H2RMM9_TAKRU	75 kDa	8.4003	8.2767	8.3708	8.4221	8.3943	8.2908	8.4006	8.2567	8.5087	8.3213	8.4233	8.392	8.3383	8.3586	8.3653	8.3972	8.3868	8.476	8.2864	8.3749	8.4226	8.4042	8.4011	8.5285	8.2984	8.3321	8.4181	8.3943	8.3288	8.3385	8.4244	8.3219	8.2973	8.3883	8.4808	8.3599	8.2536	8.4079	8.2767	8.276	8.4151	8.4557	8.44	8.491	8.3738	8.1183
973	Junction plakoglobin a OS=Tetraodon nigroviridis OX=99883 PE=4 SV=1	H3CGZ7_TETNG	79 kDa		8.2767	8.3708	8.4221	8.3943	8.2908	8.4006	8.2567	8.5087		8.4233	8.392	8.3383	8.3586	8.3653	8.3972	8.3868	8.476	8.2864	8.3749	8.4226	8.4042	8.4011	8.5285	8.2984	8.3321	8.4181	8.3943	8.3288	8.3385	8.4244	8.3219	8.2973	8.3883	8.4808	8.3599	8.2536	8.4079	8.2767	8.276	8.4151	8.4557	8.44	8.491	8.3738	8.0858
974	Glutathione S-transferase theta (Fragment) OS=Epinephelus bruneus OX=323802 PE=2 SV=1	G1FKH8_EPIBR (+1)	23 kDa	8.7385	8.7926	8.7296	8.3911	8.6459	8.8731	8.6724	8.5615	8.0227	8.0443	8.6704	8.3635	8.5812	8.6946	8.5201	8.6824	8.4347	8.3874	8.7214	8.4337	8.3347	8.2589	8.5982	8.5904	8.5627	8.5131	8.4826	8.54	8.5589	8.3959	8.5245	8.6119	8.6384	8.7	8.5995	8.6749	8.9667	8.9341	8.6935	7.592	8.6392	8.5167	8.5682	8.489	8.7961	8.9726
975	Dihydrolipoamide acetyltransferase component of pyruvate dehydrogenase complex OS=Gasterosteus aculeatus OX=69293 PE=3 SV=1	G3PJP7_GASAC (+1)	54 kDa	8.0485	8.2138	8.0735	7.6882	8.3592	8.1007	8.1161	8.2276	7.9868	8.3824	8.1782	8.1818	8.0003	8.3432	8.3543	7.9275	8.2128	7.9276	8.0429	8.2368	8.264	8.2499	7.4867	8.0534	8.0594	8.1117	8.1925	8.0814	8.1328	8.118	8.0192	8.0588	8.0736	7.9374	8.0083	8.336	8.1998	8.3935	8.2685	8.32	8.1149	8.0244	8.3928	8.4882	8.3507	8.1067
976	Alkylglycerone-phosphate synthase OS=Gasterosteus aculeatus OX=69293 PE=3 SV=1	G3NKL8_GASAC	70 kDa	8.0284	7.9827	7.8495	8.0643	8.0035	7.9739	7.9919	8.0253	7.9173	8.1084	7.8872	8.0318	8.1571	7.8987	7.746	7.9662	7.9506	8.1593	7.9186	8.153	8.0436	7.8458	8.0005		8.1277	8.0472	7.8273		8.0561	8.003		7.977	7.6566	7.8468	7.739	7.8483	8.0226	7.2295	7.4874	8.1452	8.2187	7.4541	8.5382	8.4876	8.0529	8.2011
977	Proteasome subunit alpha type OS=Takifugu rubripes OX=31033 GN=psma6 PE=3 SV=1	H2SJC9_TAKRU	27 kDa	8.6163	8.5154	8.6076	8.6382	8.5563	8.7253	8.6297	8.5321	8.5065	8.6427	8.5331	8.4942	8.6095	8.5325	8.476	8.6773	8.5451	8.6162	8.5078	8.6545	8.596	8.4932	8.5145	8.6232	8.6	8.4772	8.4062	8.5047	8.4675	8.4587	8.4743	8.4702	8.6125	8.5538	8.586	8.5279	8.5645	8.5873	8.4239	8.4202	8.4333	8.4755	8.4903	8.4867	8.5243	8.7504
978	Proteasome subunit alpha type OS=Larimichthys crocea OX=215358 GN=EH28_07697 PE=3 SV=1	A0A0F8AYT2_LARCR	27 kDa	8.6163	8.5154	8.598	8.6382	8.524	8.7027	8.6297	8.5321	8.5065	8.6344	8.5331	8.4942	8.6095	8.5325	8.476	8.6773	8.5451	8.6162	8.5078	8.6309	8.5885	8.4932	8.5145	8.6232	8.6	8.4394	8.2923	8.4922	8.4675	8.3937	8.4743	8.4109	8.6125	8.5538	8.586	8.5279	8.5447	8.5873	8.388			8.4755	8.4513	8.4867	8.4915	8.7229
[truncated: 1,675 more rows]
[truncated: 26 more columns]

## Sheet: ANOVA p<0.05_ Intermediate
Protein ID	Annotation significant proteins between treatments at intermediate sampling	Accession Number	Group1 mean	Group1 std.dev	Group2 mean	Group2 std.dev	Group3 mean	Group3 std.dev	Group4 mean	Group4 std.dev	F ratio	SS(Groups)	SS(Error)	df (Groups)	df (Error)	p value	M0.65_R1.12I	M0.65_R1.14I	M0.65_R1.15I	M0.65_R9.12I	M0.65_R9.14I	M0.65_R9.15I	M0.65_T16.12I	M0.65_R16.13I	M0.65_R16.15I	M0.85_R2.13I	M0.85_R2.14I	M0.85_R2.15I	M0.85_R10.13I	M0.85_R10.14I	M0.85_R10.15I	M0.85_R13.12I	M0.85_R13.13I	M0.85_R13.14I	M1.25_R3.12I	M1.25_R3.13I	M1.25_R3.14I	M1.25_R7.12I	M1.25_R7.14I	M1.25_R7.15I	M1.25_R14.12I	M1.25_R14.13I	M1.25_R14.15I	M1.5_R4.12I	M1.5_R4.13I	M1.5_R4.15I	M1.5_R8.13I	M1.5_R8.14I	M1.5_R8.15I
[truncated: 108 more rows]
[truncated: 3 more columns]

[truncated: 11 more sheets: StringMappingANOVA p<0.05_Inte, T-test (p<0.05) M0.65VsM0.85, T-test (p<0.05) M1.25VsM0.85, T-test (p<0.05) M1.5VsM0.85, Two-Way ANOVA (2x4) p<0.05, Two-Way ANOVA (2x2) p<0.05_1, Two-Way ANOVA (2x2) p<0.05_2, Two-Way ANOVA (2x2) p<0.05_3, STRING mapping 2WayANOVA_1, STRING mapping 2WayANOVA_2, STRING mapping 2WayANOVA_3]
